# Supplementary material for: IκBα kinase inhibitor BAY 11-7082 promotes anti-tumor effect in RAS-driven cancers
Source: J Transl Med. 2024 Jul 9;22:642. doi: 10.1186/s12967-024-05384-4 (PMC11233160; doi:10.1186/s12967-024-05384-4)
Supplement: Supplementary file 1 — Supplementary Material 1 [file 12967_2024_5384_MOESM1_ESM.csv]

Gene_symbol	NAME	Foldchange	baseMean	log2FoldChange	lfcSE	stat	pvalue	padj	A1	A2	A3	B1	B2	B3
A1BG	alpha-1-B glycoprotein	1.22630362604689	272.439253043663	0.294316226630267	0.155156171183495	1.89690312918456	0.0578407243933616	0.442382789152935	17.5613118168656	16.2785683087273	17.6271573614914	20.7836968685208	22.4081368517118	20.2758537649773
A1BG-AS1	A1BG antisense RNA 1	1.21348606511866	139.486149090194	0.279157541616661	0.180549596223594	1.54615433906012	0.122067298026201	0.63290117915106	8.08541335849825	6.44429920675391	6.94069321108722	8.7595363162817	8.55292738335254	8.91214624947082
A1CF	APOBEC1 complementation factor	1.00903461690821	239.357277851878	0.0129756697714443	1.66900329259737	0.00777450220080215	0.993796907214918	1	0.0257497240716505	0	0	0	0	0.0288418972474784
A2M	alpha-2-macroglobulin	-5.34089702516288	82.8453665161474	-2.41708206870505	1.4663144469166	-1.64840636589767	0.0992693105839881	0.579896989808625	0.0257497240716505	0	0.0550848667546605	0	0	0
A4GALT	alpha 1;4-galactosyltransferase	-1.0014834144265	388.841789393563	-0.0021385288662777	0.150432382723565	-0.0142158810992674	0.988657749982267	1	11.4843769359561	12.7879062384023	13.6885893885331	12.6706207969831	12.7361348574533	12.6904347888905
AAAS	achalasia; adrenocortical insufficiency; alacrimia	1.08823295751874	2568.79771272485	0.121987426699923	0.0652776607834144	1.86874690722553	0.0616580346152769	0.458067650243879	79.3348998647551	76.8952577222563	81.3052633298789	86.4963807467522	88.6999852310922	84.708652215844
AACS	acetoacetyl-CoA synthetase	1.06884991813239	2073.1111062784	0.0960592921913822	0.290905253628216	0.3302081725693	0.741242672047531	1	114.071277637412	114.218490628039	114.246013649166	121.437556975167	125.709381291767	120.905233261429
AACSP1	acetoacetyl-CoA synthetase pseudogene 1	-1.35148734355795	80.2015561884934	-0.434548001349718	0.406303896075233	-1.0695147291161	0.284837795489369	0.845347680385732	1.39048509986913	1.37612639310891	1.23940950197986	1.03433639159046	0.879272908568953	1.0671501981567
AADACP1	arylacetamide deacetylase pseudogene 1	-1.5307088933847	11.5431650126345	-0.61419994057581	0.51250018543482	-1.19843847481675	0.230746361576681	0.798647285465955	0.386245861074757	0.23494840857957	0.247881900395972	0.129292048948807	0.266446335929986	0.17305138348487
AADAT	aminoadipate aminotransferase	-1.14957536489235	128.355525241507	-0.201101050651409	0.176543945871145	-1.13909910452657	0.254661820965425	0.816829807604368	3.39896357745786	3.3899698952195	3.25000713852497	2.35957989331574	2.93090969522984	3.46102766969741
AAED1	AhpC/TSA antioxidant enzyme domain containing 1	1.04400472329167	171.771087797111	0.0621282389710731	0.265693315421438	0.233834407435229	0.815113536688234	1	9.45014873429573	8.35745053375898	8.26273001319908	9.21205848760253	8.36641494820155	9.77740316689517
AAGAB	alpha- and gamma-adaptin binding protein	1.0038880048816	1236.55445659606	0.00559832923456786	0.0819970559247041	0.0682747590316983	0.945566916607617	1	29.7924307508996	30.6439852904496	28.4513336787821	28.9290959522957	31.2275105709943	29.4764189869229
AAK1	AP2 associated kinase 1	-1.04086552134146	783.60601059105	-0.0577836860952654	0.125166387434946	-0.461654980058425	0.644328760551754	0.990109072839933	25.1574804180025	22.2529706983221	22.3644559023922	21.3655110887904	21.6887317447008	24.3425612768717
AAMDC	adipogenesis associated; Mth938 domain containing	1.16431488432799	228.559084034309	0.219481282149569	0.146709462681342	1.49602676022534	0.134646681815241	0.65999935017559	6.10268460498116	6.84706790717603	7.16103267810586	7.56358486350523	8.84601835287553	7.09510672287968
AAMP	angio-associated; migratory cell protein	1.0461691146209	4926.08449156282	0.0651160839978028	0.0555712800692653	1.17175785615593	0.241294287238865	0.806103257638542	113.942529017053	112.204647125929	113.144316314073	119.2072691308	121.073215046585	116.55010677706
AAR2	AAR2 splicing factor homolog	1.03828582962261	2096.05321297755	0.0542036577747078	0.0797142933122999	0.679974136662692	0.496520837349468	0.967743039140213	69.5757544415996	72.666186367824	72.7395665495292	74.4398971822759	75.8839164728599	74.037150234277
AARS	alanyl-tRNA synthetase	-1.0575771786391	10664.3615419887	-0.0807629505102164	0.0548810473709063	-1.47160002185073	0.141128919672797	0.677724286368345	324.472273026868	332.384870023354	325.826986853817	314.858462202583	316.271800748893	302.86876299577
AARS2	alanyl-tRNA synthetase 2; mitochondrial	-1.04874750465005	1143.22819594381	-0.0686673779754363	0.120553290994306	-0.569601853330407	0.568947771161792	0.98031645215543	51.4736984192293	56.0855415337801	56.4344459901497	51.6198505428114	55.021168369542	50.5598458748296
AARSD1	alanyl-tRNA synthetase domain containing 1	1.07910501908043	1112.39250859015	0.109835275515233	0.118350336608717	0.928052075410354	0.353380557507307	0.893637471358298	31.1056666785538	32.5571366174546	31.8941378509484	35.9108665955313	33.4923044263992	34.2353320327568
AASDH	aminoadipate-semialdehyde dehydrogenase	-1.01562903130863	217.852846777308	-0.0223735394899152	0.133240036933031	-0.167919042991264	0.86664696870559	1	9.63039680279728	8.424578650496	8.12501784631242	7.78984594916565	8.97924152084052	9.14288142745064
AASDHPPT	aminoadipate-semialdehyde dehydrogenase-phosphopantetheinyl transferase	-1.11520509119975	874.022377950641	-0.157309052610098	0.12541526663657	-1.25430545123307	0.20973100331844	0.776794241110432	23.4064991811303	23.8976095583791	21.5106404676949	20.9453119297068	20.0367644619349	21.0257430934117
AASS	aminoadipate-semialdehyde synthase	-1.13212173924845	306.295287496526	-0.179029102309916	0.149293924569012	-1.19917205490274	0.230461050979765	0.798588788232833	29.2774362694666	26.851246694808	28.5064185455368	24.9210424348826	24.5663521727447	25.6692885502558
AATBC	apoptosis associated transcript in bladder cancer	1.6004489901468	12.425674451482	0.678476695730728	0.720136392723981	0.942150268457241	0.346115711190653	0.887884200876677	0.386245861074757	0.20138435021106	0.0826273001319907	0.290907110134817	0.55953730545297	0.230735177979827
AATF	apoptosis antagonizing transcription factor	1.05436642217331	3256.38614544667	0.0763763314758572	0.0811744585107324	0.940891172877479	0.346760631626881	0.888375807725141	96.6902138890475	101.464148448006	101.301069961821	106.601294358292	109.695956502375	101.090849852412
AATK	apoptosis-associated tyrosine kinase	1.24759965506947	468.127237832374	0.319155058955168	0.249516559261637	1.2790936998314	0.200864061928256	0.76533356670064	1.05573868693767	1.0069217510553	0.936442734829228	1.35756651396248	1.11907461090594	1.29788537613653
AATK-AS1	AATK antisense RNA 1	-1	9.33344545322976	0	1.69774544992758	0	1	1	0	0	0	0	0	0
ABALON	apoptotic BCL2L1-antisense long non-coding RNA	1.36497141651807	248.264391808657	0.448870740390985	0.435682318812041	1.03027072940418	0.302882935460991	0.857545092473047	2.78097019973825	2.78581684458633	2.56144630409171	4.39592966425945	3.7835379702058	2.97071541649027
ABAT	4-aminobutyrate aminotransferase	-1.03304657508891	913.146064332761	-0.046905299832261	0.234519466879686	-0.200005997183699	0.841475890814867	1	1.41623482394078	1.10761392616083	1.43220653562117	1.35756651396248	1.19900851168494	1.32672727338401
ABCA1	ATP-binding cassette; sub-family A (ABC1); member 1	1.02084960005171	15.1638800794206	0.0297703321878059	0.324536401149901	0.0917318737815645	0.926911072533224	1	0.746741998077864	0.872665517581259	0.991527601583889	0.840398318167248	0.825983641382956	1.00946640366174
ABCA10	ATP-binding cassette; sub-family A (ABC1); member 10	-1.34005779626556	62.0005114016707	-0.422295225002118	0.237701439640442	-1.7765783229622	0.0756376448031311	0.509416938517308	7.82791611778175	8.0889380668109	6.08687777638998	4.97774388452909	5.91510865764568	5.59532806601081
ABCA11P	ATP-binding cassette; sub-family A (ABC1); member 11; pseudogene	-1.12442922364306	127.583089046766	-0.169192854612674	0.236290164863395	-0.716038497457092	0.473967578087569	0.95560202086735	3.99120723110582	4.09481512095821	4.13136500659954	3.78179243175262	3.25064529834583	3.89365612840958
ABCA12	ATP-binding cassette; sub-family A (ABC1); member 12	1.1782068932043	9.26485937807986	0.236592898753622	0.92532238568656	0.255686993434269	0.798192539145879	1	0.0772491722149514	0.10069217510553	0.165254600263981	0.129292048948807	0.133223167964993	0.144209486237392
ABCA13	ATP-binding cassette; sub-family A (ABC1); member 13	-3.53421760330903	12.205982044385	-1.82139086998292	1.92573195629306	-0.945817440496241	0.344241708478569	0.886558105656289	0	0	0.0550848667546605	0	0	0
ABCA17P	ATP-binding cassette; sub-family A (ABC1); member 17; pseudogene	1.18854746182757	39.3255290025599	0.249199515039787	0.610254588812496	0.408353365313825	0.68301426564804	0.997855075577303	0.51499448143301	0.20138435021106	0.275424333773302	0.549491208032431	0.0799339007789957	0.576837944949568
ABCA2	ATP-binding cassette; sub-family A (ABC1); member 2	-1.04824391002089	4696.42507496156	-0.0679744485881399	0.36373172013279	-0.186880727815886	0.851754149964141	1	162.532258340258	171.243825796138	171.369020473749	167.174619290808	158.375702076783	158.803486244616
ABCA3	ATP-binding cassette; sub-family A (ABC1); member 3	1.04323422754494	981.100585728717	0.0610631089409123	0.191899841492205	0.318203019169209	0.750330942736212	1	46.3495033289709	49.4734220351837	50.4301955138917	51.9430806651834	51.7438784376032	49.6945889574052
ABCA4	ATP-binding cassette; sub-family A (ABC1); member 4	1.44735498865008	12.8935522394697	0.533418810988019	0.349170279475557	1.52767529868005	0.126593175993273	0.641959160440744	1.08148841100932	1.24187015963487	0.936442734829228	1.35756651396248	1.8651243515099	1.49977865686888
ABCA5	ATP-binding cassette; sub-family A (ABC1); member 5	-1.32718028787552	41.8237886511544	-0.408364363742592	0.233301058144879	-1.75037510326678	0.0800536091602255	0.523968265425602	4.48045198846718	4.36332758790629	4.35170447361818	3.00604013805977	3.46380236708981	3.51871146419236
ABCA7	ATP-binding cassette; sub-family A (ABC1); member 7	1.11166106477029	697.947873282313	0.152716990660081	0.129752840194784	1.17698379804884	0.23920197307844	0.805222348695754	13.3641067931866	13.0899827637189	14.9830837572677	15.5473688860941	15.9601355222061	14.8247351852039
ABCA9	ATP-binding cassette; sub-family A (ABC1); member 9	-4.92134231650926	6.40241555906016	-2.29905187028925	1.44304735356016	-1.59319225707821	0.111117067703691	0.6085241021747	0.128748620358252	0.0671281167370199	0.0826273001319907	0	0.0266446335929986	0.0288418972474784
ABCB10	ATP-binding cassette; sub-family B (MDR/TAP); member 10	1.03117725563361	524.111700713412	0.0442923480728052	0.280647172253736	0.157822178349832	0.874596921878635	1	15.2438366504171	15.4730309078831	15.5890172915689	14.8039396046384	16.0667140565781	17.1320869650022
ABCB6	ATP-binding cassette; sub-family B (MDR/TAP); member 6 (Langereis blood group)	1.06006402910352	1260.24406916766	0.0841514078830968	0.201006609978098	0.418649953313804	0.675471976380815	0.997117832619051	45.3452640901765	50.7152921948185	45.8030667065002	50.9410672858301	49.5590184829773	50.646371566572
ABCB7	ATP-binding cassette; sub-family B (MDR/TAP); member 7	-1.0954085877781	796.409228549044	-0.131469095955905	0.312660472421939	-0.420485182976649	0.674131051359603	0.996513088453407	22.6340074589808	22.1522785232166	23.7415775712587	20.7513738562836	22.2482690501538	19.9009091007601
ABCB8	ATP-binding cassette; sub-family B (MDR/TAP); member 8	1.0929615209642	1354.66942393438	0.128242610075394	0.0921851352053565	1.39114196437109	0.164182381775873	0.712490830882986	31.0799169544821	30.4426009402385	31.8115105508164	34.1654239347224	34.0784863654452	34.3218577244993
ABCB9	ATP-binding cassette; sub-family B (MDR/TAP); member 9	1.07888322099994	597.968191872822	0.109538715055827	0.104637610623991	1.04683884124082	0.295173912935963	0.852464870311837	31.6721606081301	30.5097290569755	29.442861280366	35.1027912896012	30.9610642350643	33.3123913208375
ABCC1	ATP-binding cassette; sub-family C (CFTR/MRP); member 1	1.00708849213739	3591.37009735291	0.0101904574843105	0.301243757899496	0.0338279456987464	0.973014351248925	1	77.6869175241695	76.6603093136767	79.4599202935978	76.4762469532196	79.5342312751007	80.6996284984445
ABCC10	ATP-binding cassette; sub-family C (CFTR/MRP); member 10	-1.00800514309821	661.129511274449	-0.0115029998530654	0.169076444240002	-0.0680343137376194	0.945758319142105	1	26.0587207605103	26.6162982862284	24.8983597731065	25.7614407530499	26.0318070203596	25.5539209612658
ABCC2	ATP-binding cassette; sub-family C (CFTR/MRP); member 2	-1.130487163922	1116.44172102906	-0.176944611150739	0.0486444306832443	-3.6375101664349	0.000275286329642942	0.0112401415689367	57.3961349557089	59.9454082461588	57.0128370910736	51.9430806651834	52.5165728118002	50.4733201830872
ABCC3	ATP-binding cassette; sub-family C (CFTR/MRP); member 3	-1.06627356970156	3771.16246004903	-0.0925776322968843	0.0646042364461385	-1.43299630782058	0.151858892473762	0.696197536577812	48.5897293232045	50.0440110274483	53.95562698619	46.9976597928915	50.4116467579533	46.4354545684402
ABCC4	ATP-binding cassette; sub-family C (CFTR/MRP); member 4	-1.23340328710934	397.327917225164	-0.30264459632076	0.11179477779076	-2.7071443076456	0.00678647505633834	0.118359446505371	15.9648289244233	16.1778761336218	17.0487662605674	13.28475802949	13.8285648347663	12.9788537613653
ABCC5	ATP-binding cassette; sub-family C (CFTR/MRP); member 5	1.00476258214119	755.77580751472	0.00685464366094484	0.0997744607669063	0.0687013851867233	0.945227315591554	1	16.2995753373548	16.0100558417792	15.6991870250782	15.4827228616197	17.2923672018561	15.6899921026282
ABCC6	ATP-binding cassette; sub-family C (CFTR/MRP); member 6	-1.03149835930193	219.518057229531	-0.0447415264799917	0.809937690838315	-0.0552407018293995	0.955946703051594	1	1.23598675543922	0.939793634318278	0.798730567942577	1.06665940382766	0.879272908568953	0.951782609166786
ABCC6P1	ATP-binding cassette; sub-family C; member 6 pseudogene 1 (functional)	2.67502856960809	10.5080685445888	1.4195542997425	0.816245174099069	1.73912734162175	0.0820123662858994	0.531352021072982	0.051499448143301	0.10069217510553	0.110169733509321	0.193938073423211	0.18651243515099	0.317260869722262
ABCC6P2	ATP-binding cassette; sub-family C; member 6 pseudogene 2	-1.11829114682841	45.8679396726695	-0.16129584238739	0.278741071616645	-0.578658327787525	0.562819739571671	0.98031645215543	1.23598675543922	0.973357692686788	0.771188134565247	1.06665940382766	0.799339007789957	0.836415020176873
ABCC8	ATP-binding cassette; sub-family C (CFTR/MRP); member 8	5.49675535645862	101.747285149379	2.4585802709205	1.47955003044734	1.66170810065622	0.0965713161190527	0.572712943084913	0	0	0	0.0646460244744037	0	0.0288418972474784
ABCC9	ATP-binding cassette; sub-family C (CFTR/MRP); member 9	-1.28920740579547	28.6022071780785	-0.366484381032367	0.922199535297869	-0.397402478536268	0.691070688063164	0.999098597137845	0.231747516644854	0.604153050633179	0.550848667546605	0.35555313460922	0.319735603115983	0.403786561464697
ABCD1	ATP-binding cassette; sub-family D (ALD); member 1	1.01368897739219	1436.96653580856	0.019615068905213	0.28653170029333	0.0684568893603484	0.945421936836187	1	66.3570389326433	63.4696343748523	67.5891315079684	69.3005382365608	63.7073189208596	68.0957194012964
ABCD3	ATP-binding cassette; sub-family D (ALD); member 3	-1.16012946703136	733.059935315712	-0.214285814854209	0.320525549222898	-0.668545192025213	0.503785644651546	0.971961645803738	17.5870615409373	16.7484651258865	17.43436032785	14.1574793598944	15.8269123542411	14.8824189796988
ABCD4	ATP-binding cassette; sub-family D (ALD); member 4	1.12011495469558	889.555331689804	0.16364680019255	0.18301909105807	0.894151529474193	0.371240821961334	0.905379506537836	30.7451705415507	27.7239122123892	27.2945514769343	31.0947377721882	36.0768338849201	29.4187351924279
ABCE1	ATP-binding cassette; sub-family E (OABP); member 1	-1.31116928346222	2004.50661154288	-0.390853962176765	0.120622517172769	-3.24030679625879	0.00119401156298265	0.0342873760000091	32.5734009506379	31.2481383410828	28.6992155791781	22.5291395293297	23.9268809665127	24.4579288658617
ABCF1	ATP-binding cassette; sub-family F (GCN20); member 1	1.01494939702171	4134.7993886942	0.0214077998383057	0.0655165057867731	0.326754297733437	0.743853728693574	1	127.383884982455	137.310562785574	140.521495091139	136.176850555331	141.749450714752	135.499233268653
ABCF2	ATP-binding cassette; sub-family F (GCN20); member 2	1.03437649686549	3403.96355752795	0.0487613996722224	0.0676877007722686	0.720387886069249	0.471286206479634	0.95505963957531	76.322182148372	76.6267452553082	74.0340609182637	77.2843222591496	79.3743634735427	79.3152174305655
ABCF3	ATP-binding cassette; sub-family F (GCN20); member 3	1.08119123108259	1526.21448226583	0.112621716166748	0.0668904834648919	1.68367322723655	0.0922448381876381	0.563787146166416	50.1347127675035	56.8239508178873	54.9746970211512	57.7288998556425	56.24682151482	61.8947114930886
ABCG1	ATP-binding cassette; sub-family G (WHITE); member 1	-1.09764474779724	332.028942256152	-0.134411202320562	0.195083046811855	-0.688994787180008	0.490826547983773	0.966027894544806	13.0293603802551	13.6941358143521	15.1483383575316	12.7029438092203	13.1624489949413	12.4885415081581
ABCG2	ATP-binding cassette; sub-family G (WHITE); member 2 (Junior blood group)	-1.14542313240318	1185.46640007496	-0.195880644830534	0.162733029101943	-1.20369322633223	0.228708171318715	0.79669305001247	3.50196247374447	2.38304814416421	3.80085580607157	2.16564181989252	3.33057919912482	3.02839921098523
ABCG5	ATP-binding cassette; sub-family G (WHITE); member 5	3.56387086748961	8.61587866430687	1.83344506351318	1.75995936521049	1.04175420169085	0.297525652453502	0.854096080417724	0	0	0	0	0.0532892671859971	0
ABHD1	abhydrolase domain containing 1	-1.18867915002993	33.0120893361132	-0.249359353328435	0.924596762071611	-0.269695248304495	0.787394716442764	1	2.18872654609029	2.58443249437527	2.14830980343176	1.6807966363345	2.18485995462588	1.99009091007601
ABHD10	abhydrolase domain containing 10	1.00346932462473	695.780929556426	0.00499651516769746	0.141650982086132	0.0352734241168854	0.971861714621652	1	22.2735113219777	21.6488176476889	20.7394523331297	22.5291395293297	21.2624176072129	21.4295296548764
ABHD11	abhydrolase domain containing 11	1.1081516484597	1376.62827015984	0.14815532498827	0.119090768496961	1.24405381590975	0.213479757099396	0.77913490993432	17.2780648520775	15.7415433748312	16.6080873265301	19.1998692688979	17.985127675274	18.1415533686639
ABHD11-AS1	ABHD11 antisense RNA 1 (tail to tail)	-1.14120471908406	55.1414487022978	-0.190557617844653	0.188993787396998	-1.0082745071634	0.313322697810474	0.868689106044172	2.93546854416815	2.95363713642888	2.75424333773302	2.77977905239936	2.47795092414887	2.36503557429323
ABHD12	abhydrolase domain containing 12	1.06497842784105	3136.01780651887	0.0908242075760527	0.0883811946660826	1.02764177288167	0.304118366821488	0.858757587632346	108.148841100932	110.325059857292	116.339238585843	120.694127693712	120.75347944347	117.01157713302
ABHD13	abhydrolase domain containing 13	-1.13190901012959	209.771879586054	-0.178757990050675	0.16347485341547	-1.09348922061036	0.2741790592543	0.836726172495798	9.73339569908388	9.56575663502533	9.50213951517894	8.63024426733289	8.12661324586456	8.82562055772838
ABHD14A	abhydrolase domain containing 14A	1.05260933481668	490.021988666813	0.0739700941994628	0.187260214757139	0.39501233241346	0.692833786604432	0.999902516584213	21.3465212553982	19.6014100872098	24.6780203060879	23.9513520677666	20.7828142025389	24.717505941089
ABHD14A-ACY1	ABHD14A-ACY1 readthrough (NMD candidate)	1.0899974384761	143.623573228165	0.124324744633236	2.06661093817105	0.0601587567049575	0.952029193570771	1	14.5485941004825	11.5796001371359	0.0275424333773302	11.9595145277647	14.3881021402192	2.27850988255079
ABHD14B	abhydrolase domain containing 14B	1.00347577995206	3953.84084336796	0.00500579600821243	0.0774014052683576	0.0646731928297282	0.948434207148607	1	306.576214797071	311.038128900982	309.356611694173	311.690807003337	319.948760184727	303.44560094072
ABHD15	abhydrolase domain containing 15	1.05531599565949	515.092903584979	0.0776750530658106	0.0632659381717961	1.22775470198335	0.219539064862878	0.784068967596222	17.5098123687223	17.3861822348882	16.9385965270581	18.1655328773074	18.411441812762	18.4011304438912
ABHD16A	abhydrolase domain containing 16A	1.17658823218539	1267.93931042845	0.23460951211629	0.0672671692956346	3.48772684465429	0.000487145486121402	0.0176804492520774	33.7836379820054	36.1149268045167	36.7966909921132	40.7593184311115	44.0702239628196	41.2727549611416
ABHD16B	abhydrolase domain containing 16B	1.20821667024281	350.200765515525	0.27287919725797	0.233899236498287	1.16665279178869	0.243350614608359	0.8066168275539	9.78489514722718	11.2439595534508	10.7140065837815	12.4443597113227	14.6012592089632	11.5079170017439
ABHD17A	abhydrolase domain containing 17A	1.11692481192463	2511.20555930212	0.159532071126108	0.146549984102494	1.08858470441412	0.2763370648605	0.839017978301273	65.8162947271386	74.377953344618	76.0997434215635	83.8782167555388	82.3852070695516	76.6040790893026
ABHD17B	abhydrolase domain containing 17B	1.0829807689231	387.458239342587	0.115007624455371	0.182045446393043	0.6317522724906	0.527548765154441	0.98031645215543	13.1066095524701	12.7879062384023	12.0360433858933	13.8665722497596	13.4022506972783	14.0171620622745
ABHD17C	abhydrolase domain containing 17C	-1.22395887839388	593.593660281289	-0.291555088313407	0.112963487326352	-2.58096748970846	0.00985238594612759	0.152774124123376	14.7803416171274	13.0899827637189	13.2479104544958	11.4100233197323	10.9509444067224	11.4502332072489
ABHD2	abhydrolase domain containing 2	-1.07093466632709	7043.64130075019	-0.0988704694056542	0.209438330527601	-0.472074377009153	0.636873700851792	0.98851637170288	46.9159972585472	47.9966034669692	48.0615462434413	42.5047610919204	44.8962076042026	46.8103992326574
ABHD3	abhydrolase domain containing 3	1.06153720302194	325.677890041841	0.0861549333485555	0.253254548634624	0.34019105999495	0.73371265022557	1	1.98272875351709	1.44325450984593	2.06568250329977	2.26261085660413	1.62532264917291	2.01893280732349
ABHD4	abhydrolase domain containing 4	-1.04548008196632	595.946829348398	-0.0641655765882885	0.107967255933177	-0.594305894261143	0.552307537029887	0.98031645215543	34.7106280485848	32.3221882088751	32.692868418891	31.3209988578486	31.4939569069243	33.0816561428577
ABHD5	abhydrolase domain containing 5	1.10701147031314	198.574345366734	0.146670170699544	0.166936472329818	0.878598718737545	0.379618890755614	0.908873955385607	7.69916749742349	8.89447546765514	6.91315077770989	8.7595363162817	8.49963811616654	8.85446245497586
ABHD6	abhydrolase domain containing 6	1.02425416170173	276.114052928983	0.0345737547213185	0.442393007850909	0.0781516753378937	0.937707401879418	1	8.47165921957301	8.82734735091812	8.34535731333107	9.47064258550014	8.15325787945756	8.76793676323343
ABHD8	abhydrolase domain containing 8	1.06163196576319	1911.57201444106	0.0862837160559856	0.0750054042305049	1.15036665612548	0.249992887522645	0.811984598050241	102.767148769957	109.2510099895	114.328640949298	121.566849024116	116.916652206078	109.80110282115
ABI1	abl-interactor 1	1.01323570917612	1009.67161430111	0.0189698275474631	0.0700286454203773	0.270886684064621	0.786478186837495	1	18.488301883445	17.9567712271528	16.7733419267941	17.1958425101914	17.2390779346701	19.7566996145227
ABI2	abl-interactor 2	-1.01147102229404	2392.21861519845	-0.0164549886144041	0.118318096353592	-0.139074149445648	0.889391555441542	1	71.6614820914033	65.9198106357535	60.7310655970132	62.6419977156972	68.8763778379013	65.5576324435183
ABI3	ABI family; member 3	1.04457029766904	182.043929348413	0.0629095864077108	0.135638916152856	0.463801895444344	0.642789685222388	0.990109072839933	22.1190129775478	21.8166379395315	22.9428470033161	25.6644717163383	23.9002363329197	20.679640326442
ABI3BP	ABI family; member 3 (NESH) binding protein	-1.46209493876792	13.8611730975919	-0.548036993398888	0.438364330970308	-1.25018610019164	0.211231573181073	0.777806443378591	1.80248068501553	1.17474204289785	1.79025816952647	1.42221253843688	1.11907461090594	0.749889328434438
ABL1	ABL proto-oncogene 1; non-receptor tyrosine kinase	1.03201866666494	4647.35589087415	0.0454690657818863	0.227209695990513	0.200119390080012	0.841387208999747	1	136.628035924177	142.278043424114	144.873199564757	141.898023721316	147.584625471619	150.208600864867
ABL2	ABL proto-oncogene 2; non-receptor tyrosine kinase	-1.07724471302696	1048.96623695857	-0.107346017911277	0.112623820992391	-0.953137772856497	0.340520269945406	0.883661014747091	32.4704020543513	34.3360317109857	32.7479532856457	27.8947595607052	29.9485681585304	35.0140632584387
ABLIM1	actin binding LIM protein 1	-1.07848518541815	1754.0598166907	-0.109006359094051	0.221925607792735	-0.491184231410806	0.623296150670261	0.984948633980953	63.9108151458365	62.7983532074821	60.2903866629759	56.2743643049684	59.1244419428638	58.8951541793508
ABLIM2	actin binding LIM protein family; member 2	-1.06651459503746	77.5960900254264	-0.0929037088046849	0.447300210657015	-0.207698781693448	0.835464169003638	1	0.283246964788155	0.503460875527649	0.302966767150633	0.258584097897615	0.452958771080976	0.288418972474784
ABLIM3	actin binding LIM protein family; member 3	-1.00720685993144	727.14494968055	-0.0103600141776778	0.0590377301890718	-0.17548124130957	0.860701509341259	1	59.378863709226	59.7440238959477	61.3920839980691	59.3450504675026	60.1635826529908	60.654509911447
ABO	ABO blood group (transferase A; alpha 1-3-N-acetylgalactosaminyltransferase; transferase B; alpha 1-3-galactosyltransferase)	1.9653487085775	21.3783787956741	0.974785310195073	1.68468358180848	0.578616258103885	0.562848132084188	0.98031645215543	0	0	0	0	0	0.0288418972474784
ABR	active BCR-related	1.08653428684302	4535.97170937048	0.119733701144058	0.163355137454144	0.732965629426064	0.46357939278377	0.950001476860114	117.804987627801	121.233378827058	127.962145471076	133.203133429509	135.967565225072	131.720944729234
ABRACL	ABRA C-terminal like	1.0550991048609	484.490508050208	0.0773785168246017	0.287097433065465	0.269520058045791	0.787529509012836	1	15.8618300281367	13.4591874057725	14.762744290249	14.2867714088432	16.0667140565781	16.4110395338152
ABT1	activator of basal transcription 1	1.14966326320047	1265.91050495397	0.201211357125678	0.0779685619317086	2.58067292945477	0.00986079556176138	0.152774124123376	42.6157933385815	46.1841443150697	44.9217088384256	52.4279258487414	53.3692010867761	48.6851225537435
ABTB1	ankyrin repeat and BTB (POZ) domain containing 1	1.1164817424314	1385.64351694906	0.158959659293803	0.0624375056743149	2.5459002177788	0.0108996339551253	0.163068092349628	50.829955317438	52.5277513467181	51.5869777157396	55.8541651458848	61.3625911646757	56.5878023995526
ABTB2	ankyrin repeat and BTB (POZ) domain containing 2	1.0136186649992	445.506998650187	0.0195149959428318	0.134690253445095	0.144887959178033	0.884799333301287	1	9.29565038986582	9.86783316034192	9.41951221504694	9.82619572010936	10.7644319715714	8.50835968800612
ACAA1	acetyl-CoA acyltransferase 1	1.14214221551723	1215.11983172203	0.191742301179882	0.154258308477165	1.24299496780924	0.213869687832098	0.77913490993432	42.8217911311547	43.9353524043795	46.0234061735188	53.5592312770435	48.9728365439314	49.8964822381376
ACAA2	acetyl-CoA acyltransferase 2	1.09733936011874	2454.06701582103	0.134009758601148	0.060425421002499	2.21777120254745	0.0265704365764344	0.288742034613231	39.0880811407654	37.5581813143626	39.6060191966009	43.2805133856133	43.1110171534717	41.9361185978336
ACACA	acetyl-CoA carboxylase alpha	-1.16601534599327	4435.33801075472	-0.221586776053588	0.167099474736794	-1.32607703526668	0.184814181963146	0.743048509529025	239.575432762636	238.170558182947	235.460262942796	203.214777935288	204.950521597345	206.652193778183
ACACB	acetyl-CoA carboxylase beta	1.05327811937239	379.494339274657	0.0748864320526255	0.223367351698496	0.335261314973677	0.737427972887778	1	11.4843769359561	11.8145485457155	12.5042647533079	12.3797136868483	12.2032421855933	13.324956528335
ACAD10	acyl-CoA dehydrogenase family; member 10	1.0026249551753	1223.17786673526	0.00378204812936138	0.0622719749304142	0.0607343533521721	0.951570772151377	1	42.6415430626532	43.0626868867983	44.7289118047843	43.5067744712737	43.3774634894017	44.5895731446016
ACAD11	acyl-CoA dehydrogenase family; member 11	-1.09560987839827	457.665952946337	-0.131734179052926	0.0735178099772119	-1.7918675637068	0.073154182889179	0.501304385279474	26.6509644141582	24.3339423171697	25.9449722414451	22.3675244681437	25.3656911805346	22.8716245172504
ACAD8	acyl-CoA dehydrogenase family; member 8	1.02753443978914	513.039068936258	0.0391867494109268	0.0795876197641631	0.492372425850232	0.622456088587981	0.984791138407809	14.1365985153361	14.0297763980372	13.6610469551558	14.4807094822664	14.8144162777072	13.9017944732846
ACAD9	acyl-CoA dehydrogenase family; member 9	1.0578139496333	1548.16755171571	0.0810859057651731	0.135683874060699	0.597609010846042	0.550100850342582	0.98031645215543	57.5248835760672	54.7429791990397	55.9662246227351	61.6076613241067	62.0287070045007	55.2610751261686
ACADM	acyl-CoA dehydrogenase; C-4 to C-12 straight chain	-1.12711808876811	690.71788972372	-0.172638675363862	0.145343894117055	-1.1877944815819	0.234914389062399	0.80192296769967	18.4625521593734	16.6477729507809	17.9576665620193	16.2907981675497	16.0933586901711	14.9689446714413
ACADS	acyl-CoA dehydrogenase; C-2 to C-3 short chain	1.157169206032	859.381310339596	0.210599836662171	0.102998147896001	2.04469537524906	0.0408848998623117	0.370113526918853	37.3113501798215	38.833615532366	40.2670375976568	46.8360447317055	46.0419268487015	42.5417984400306
ACADSB	acyl-CoA dehydrogenase; short/branched chain	-1.00643378049145	300.608364616501	-0.00925225154446162	0.579599697081407	-0.0159631752588064	0.987263769835893	1	13.4156062413299	13.0564187053504	12.256382852912	12.6382977847459	13.9351433691383	12.1135968439409
ACADVL	acyl-CoA dehydrogenase; very long chain	1.03954143790739	11222.3027604974	0.0559472676450301	0.0356474542786654	1.56946039421709	0.11654070107962	0.619613988547766	791.083022929246	807.114911587559	813.217887899053	843.307389268596	855.239449068068	821.359549813689
ACAP1	ArfGAP with coiled-coil; ankyrin repeat and PH domains 1	1.13294096187203	69.3610940120993	0.180072683547101	0.165098591176548	1.09069788096823	0.275405843347556	0.838228090395468	6.30868239755437	7.14914443249262	7.13349024472853	8.50095221838409	7.27398497088861	7.67194466782925
ACAP2	ArfGAP with coiled-coil; ankyrin repeat and PH domains 2	-1.40511281678676	399.48452461412	-0.490685969367619	0.534256384088781	-0.918446618479861	0.358385093845731	0.898262942920366	12.8233625876819	11.6802923122415	11.4301098515921	8.11307607153767	8.12661324586456	9.46014229717291
ACAP3	ArfGAP with coiled-coil; ankyrin repeat and PH domains 3	1.04043964200806	1840.4250117316	0.0571932738657571	0.0827245293730828	0.691370193329463	0.489332930494761	0.966027894544806	43.2080369922295	43.0962509451668	45.5827272394816	47.4501819642123	47.0011336580495	43.5224229464449
ACAT1	acetyl-CoA acetyltransferase 1	-1.03077815748201	1449.22709382685	-0.0437338714659175	0.125753200156316	-0.34777541574731	0.728008853916151	1	51.4736984192293	52.460623229981	48.4471403107239	51.6198505428114	50.7846716282553	46.1758774932129
ACAT2	acetyl-CoA acetyltransferase 2	1.0642328004716	2026.28111588243	0.0898137742870284	0.0888064694945049	1.01134269606997	0.311852437592807	0.866785032621454	42.8217911311547	43.1633790619038	46.9873913417254	45.9956464135382	50.2517789563953	46.0316680069755
ACBD3	acyl-CoA binding domain containing 3	-1.30658247673289	937.683391244437	-0.385798196236904	0.101363661305644	-3.80607992319456	0.000141186774993006	0.00664764998533135	56.1086487521264	53.5682371561419	52.1102839499088	41.5673937370416	38.8212311449989	44.070418994147
ACBD4	acyl-CoA binding domain containing 4	1.052723413278	458.806705238472	0.0741264404404366	0.0688599334082797	1.07648144242213	0.281711996046252	0.844382027529952	30.7451705415507	31.7851632749789	33.7670233206069	35.23208333855	33.9452631974802	32.7643952731354
ACBD5	acyl-CoA binding domain containing 5	1.05532394879747	942.004683540837	0.0776859255528451	0.524457425047337	0.148126276495815	0.882243112545323	1	20.4710306369621	19.5342819704728	19.2246184973765	21.4948031377392	21.6620871111078	19.6701739227803
ACBD6	acyl-CoA binding domain containing 6	1.00867862896587	1547.64762623214	0.0124665963980041	0.0792037056090188	0.157399155786274	0.874930278748784	1	57.7308813686404	61.1872784057936	67.8094709749871	64.3227943520317	63.1211369818136	61.9235533903361
ACBD7	acyl-CoA binding domain containing 7	1.06590050965424	172.211343611275	0.0920727843194894	0.39850698508237	0.231044342423404	0.81728035354927	1	10.8406338341649	7.95468183333686	8.45552704684039	8.92115137746771	9.80522516222347	10.4696087008346
ACCS	1-aminocyclopropane-1-carboxylate synthase homolog (Arabidopsis)(non-functional)	1.0568344922707	212.095924850141	0.079749458199867	0.436873077272104	0.182546058223211	0.855154212285259	1	11.0208819026664	11.3110876701879	12.8072315204586	12.2180986256623	13.5354738652433	11.5944426934863
ACD	adrenocortical dysplasia homolog (mouse)	1.05021459797156	1119.94392507904	0.0706841543636392	0.0638616885756378	1.10683190407534	0.268366611654699	0.83275510546741	45.8087591234662	47.6609628832841	47.5106975758947	49.2925936617328	50.1185557884303	49.377328087683
ACE	angiotensin I converting enzyme	-1.28922235554253	43.7422278073646	-0.366501110536706	0.206616054440276	-1.77382687676212	0.0760917909856109	0.511158179461608	3.73370999038932	3.18858554500844	3.08475253826099	2.68281001568775	2.39801702336987	2.73998023851045
ACE2	angiotensin I converting enzyme 2	-1	7.59691567199956	0	1.75190438340456	0	1	1	0	0	0	0	0	0
ACER3	alkaline ceramidase 3	-1.06896201924311	489.173069400506	-0.0962105942903574	0.0860046551853367	-1.11866728705588	0.263282105997562	0.8279181989442	17.0978167835759	16.2114401919903	15.5339324248143	15.2241387637221	16.2265818581361	14.4786324182341
ACHE	acetylcholinesterase (Yt blood group)	-1.2637242517585	384.552650508205	-0.337681697676262	0.272658388915118	-1.23847903238872	0.21553849199541	0.77913490993432	1.15873758322427	0.704845225738709	0.908900301451898	0.51716819579523	0.666115839824964	1.03830830090922
ACIN1	apoptotic chromatin condensation inducer 1	1.15498414567871	5722.94363665341	0.207873048084887	0.0647777579913265	3.20901887516268	0.00133188748203524	0.037424128729087	117.933736248159	132.00744156335	133.002410779128	150.17271485404	146.465550860713	147.901249085069
ACKR3	atypical chemokine receptor 3	-1	217.606808095933	0	1.99140388957695	0	1	1	0	0	0	0	0	0
ACKR4	atypical chemokine receptor 4	1.81636695915057	16.4001468308701	0.861055698589721	0.865952984699394	0.994344628177044	0.320055115661912	0.870441944205634	0.0257497240716505	0.0335640583685099	0.0826273001319907	0.0646460244744037	0.106578534371994	0.0865256917424351
ACLY	ATP citrate lyase	-1.08260338087272	12844.9413533119	-0.114504798578721	0.1314749998707	-0.870924500409441	0.38379537823021	0.911884790918544	906.879532079458	877.163101402639	897.470191600306	819.259068164118	842.876339080917	827.704767208134
ACO1	aconitase 1; soluble	-1.06756427094095	2020.75583734893	-0.094322927528755	0.0605816703714023	-1.55695488339127	0.11948119746686	0.625909019406248	91.1025237654994	91.1935465872415	93.3413067157722	87.4660711138682	86.4085467420944	85.6892767222583
ACO2	aconitase 2; mitochondrial	1.0832657929667	5345.69030844176	0.115387269860324	0.0908768359668678	1.26971046727895	0.204187782890318	0.768842518716931	101.325164221945	105.156194868542	113.061689013941	116.071936943792	114.145610312406	117.761466461454
ACOT1	acyl-CoA thioesterase 1	-1.02782428528991	269.069776057949	-0.0395936454571061	0.159091741386753	-0.24887304087554	0.803458989556596	1	4.40320281625223	3.79273859564162	4.98518044129677	4.68683677439427	4.39636454284476	3.8648142311621
ACOT11	acyl-CoA thioesterase 11	1.19175547139342	244.307408528217	0.253088248889047	0.201052962891366	1.25881382323023	0.208097586238111	0.775708421450994	1.13298785915262	1.20830610126636	1.51483383575316	1.84241169752051	1.8651243515099	0.922940711919308
ACOT12	acyl-CoA thioesterase 12	1.96533734116662	15.7888968125986	0.974776965744717	1.70094345651023	0.573080170310091	0.566590412969037	0.98031645215543	0	0	0	0	0.0266446335929986	0
ACOT13	acyl-CoA thioesterase 13	-1.02561367895537	761.126413245715	-0.0364874089076965	0.211647038359846	-0.172397446193695	0.863125079764587	1	24.6939853847128	23.8976095583791	22.3919983357695	22.5937855538041	22.6212939204558	24.3425612768717
ACOT2	acyl-CoA thioesterase 2	1.00347664225875	892.972291708307	0.00500703574422569	0.08641919771138	0.0579389288124152	0.953797274480933	1	25.8784726920087	24.1325579669587	24.2373413720506	23.6604449576318	27.2041708984515	24.0253004071495
ACOT4	acyl-CoA thioesterase 4	4.65116953538771	88.9637883291996	2.21759352713525	0.75236933885415	2.94747993121652	0.00320375546989586	0.0697845472059339	0.0257497240716505	0.0335640583685099	0.0826273001319907	0.290907110134817	0.319735603115983	0.0576837944949568
ACOT7	acyl-CoA thioesterase 7	1.05585060537548	4374.10175330821	0.078405719041837	0.126683670869192	0.618909434056387	0.535976023219905	0.98031645215543	192.401938263372	206.049754324283	197.093653248175	213.331880765532	215.208705530649	203.566110772702
ACOT8	acyl-CoA thioesterase 8	1.03809740930858	1059.27153710401	0.0539418245559573	0.0871587429549273	0.61889172247301	0.535987691902341	0.98031645215543	41.6630535479305	39.8741013417898	40.4598346312981	40.0482121618931	44.6031166346796	42.6571660290205
ACOT9	acyl-CoA thioesterase 9	-1.0103661870492	1019.13225025626	-0.0148782637623507	0.0709196373887895	-0.209790465802671	0.833831214669148	1	41.4570557553573	41.1495355597932	39.7437313634875	40.6946724066371	41.2192481683688	39.8018182015202
ACOX1	acyl-CoA oxidase 1; palmitoyl	1.01197103501613	1310.41070830669	0.0171679973082933	0.0848481753209348	0.202337849262592	0.839652612424453	1	45.0362674013167	40.343998158949	41.3411924993727	41.2441636146696	44.8429183370166	42.8590593097529
ACOX2	acyl-CoA oxidase 2; branched chain	1.08692064081974	200.491409628848	0.120246608925139	0.210044248495176	0.572482273552472	0.566995291689322	0.98031645215543	20.2135333962456	23.3605846244829	21.7034375013362	24.824073398171	21.9551780806308	24.5156126603566
ACOX3	acyl-CoA oxidase 3; pristanoyl	1.05974917146158	873.638267292683	0.0837228384583598	0.12553643703542	0.666920620303551	0.504822838863875	0.97216960270054	25.492226830934	27.0190669866505	25.0636143733705	27.6684984750448	29.6554771890074	25.2943438860385
ACP1	acid phosphatase 1; soluble	1.05897214760094	2554.70506360561	0.0826646449993485	0.0656865688784625	1.25847104531065	0.208221452324585	0.775708421450994	54.2289188948959	56.6225664676763	55.2501213549245	60.9612010793627	60.5632521568857	55.2610751261686
ACP2	acid phosphatase 2; lysosomal	1.09207123068495	1611.87621544234	0.127066959558543	0.066154413883078	1.92076313733385	0.0547615757422992	0.431677599830824	63.5503190088334	63.4025062581153	63.8158181352742	68.7187240162911	71.9937999682821	68.7013992434935
ACP5	acid phosphatase 5; tartrate resistant	-1.0145157333931	385.831954593322	-0.0207912389853514	0.361357337984244	-0.0575365069416631	0.95411782592862	1	47.6112398084817	46.7882973657029	48.3920554439692	45.9956464135382	50.0652665212443	45.4548300620259
ACP6	acid phosphatase 6; lysophosphatidic	1.12515478689295	611.411633996531	0.170123485817255	0.0706315350387593	2.40860524585653	0.016013608366446	0.210635373806633	32.4446523302796	32.2214960337695	34.7310084888134	37.4946941951542	39.1676113817079	35.7927944841207
ACRC	acidic repeat containing	-1.02937159991471	31.7712569098637	-0.0417638846384224	0.477291447512957	-0.087501849982947	0.930272614999647	1	0.720992274006213	0.469896817159139	0.358051633905293	0.549491208032431	0.452958771080976	0.519154150454611
ACSF2	acyl-CoA synthetase family member 2	1.01749424373137	1210.3261349223	0.0250206327581593	0.072855851587707	0.34342653627538	0.731277599034485	1	93.6002470004495	100.054457996528	95.076480018544	99.0053864825493	99.8907313401516	96.3607787038253
ACSF3	acyl-CoA synthetase family member 3	1.01827235090697	1099.41808292645	0.0261234816025581	0.0630639532587929	0.414237932331268	0.678699864387105	0.997841577337084	54.9241614448305	54.9107994908823	59.9047925956933	56.0157802070708	61.7622606685707	55.9821225573555
ACSL1	acyl-CoA synthetase long-chain family member 1	-1.05509255131893	734.585829866686	-0.0773695557783669	0.389925468501188	-0.198421395954882	0.842715378681416	1	18.0763062982986	17.7889509353103	18.9767365969805	18.2301789017818	17.985127675274	16.036094869598
ACSL3	acyl-CoA synthetase long-chain family member 3	-1.21807738456168	2090.07419389014	-0.284605790696604	0.112477893621507	-2.53032646267644	0.0113956441049636	0.168083070481396	72.3824743654095	67.7658338460216	70.5361718793428	58.1490990147261	55.340903972658	60.3660909389722
ACSL4	acyl-CoA synthetase long-chain family member 4	-1.29269837700653	875.307351773263	-0.37038569296771	0.0960545049396107	-3.85599502283178	0.000115259832651312	0.005629778554953	43.9290292662357	39.8069732250528	39.9640708305062	28.6058658299236	33.5988829607712	33.9757549575295
ACSL5	acyl-CoA synthetase long-chain family member 5	-1.0306155897243	2180.74194028729	-0.0435063208597744	0.066267848050608	-0.65652231269905	0.511488115961646	0.975346297910722	18.488301883445	15.7415433748312	16.5805448931528	15.7413069595173	17.5854581713791	16.3245138420728
ACSM3	acyl-CoA synthetase medium-chain family member 3	1.11353040675774	236.012656627486	0.155140953796698	0.340871562740148	0.455130233069528	0.649015548766142	0.991321460214744	0.308996688859806	0.604153050633179	0.247881900395972	0.51716819579523	0.266446335929986	0.490312253207132
ACSS1	acyl-CoA synthetase short-chain family member 1	-1.04573431669757	1255.19494009593	-0.0645163614605035	0.125376133964864	-0.514582476108124	0.606844813224456	0.984466304821207	2.96121826823981	4.36332758790629	3.93856797295823	3.65250038280381	4.23649674128677	2.7976640330054
ACSS2	acyl-CoA synthetase short-chain family member 2	-1.14125035084749	2671.04279576485	-0.190615303728321	0.0487393530563594	-3.91091165095902	9.1948404006143e-05	0.00468071112471531	122.233940168125	130.027162119608	126.750278402474	109.962887630961	111.827527189815	111.935403217464
ACSS3	acyl-CoA synthetase short-chain family member 3	-1.93026056683463	31.1207299684191	-0.948795610760862	1.68578941330376	-0.562819770531978	0.573557616262217	0.98031645215543	0	0.0335640583685099	0	0	0	0
ACTA1	actin; alpha 1; skeletal muscle	-1.49181336049137	20.8429591224354	-0.577067052525775	1.12092471860036	-0.514813388401612	0.606683428739785	0.984466304821207	0.102998896286602	0.0671281167370199	0.0550848667546605	0.161615061186009	0	0
ACTA2	actin; alpha 2; smooth muscle; aorta	-1.00879639911637	694.456380703115	-0.0126350311096244	0.0803338046278707	-0.157281622203175	0.875022903347767	1	55.4906553744068	56.6561305260448	58.5552133602041	57.7612228678797	58.6181939045969	53.7324545720522
ACTB	actin; beta	1.10634839095237	120927.317914573	0.145805764191729	0.0615723868181046	2.36803820229455	0.0178826892991046	0.225376709245514	2688.3741919766	2653.17168591397	2691.25379259907	2968.51312085238	3022.64716869054	2942.30614770151
ACTC1	actin; alpha; cardiac muscle 1	1.01177635673416	10481.5418989649	0.0168904316457199	0.834214499463223	0.0202471086951714	0.983846248271496	1	0.051499448143301	0.0335640583685099	0.0826273001319907	0.0323230122372019	0.0799339007789957	0.0576837944949568
ACTG1	actin gamma 1	1.11789124976726	113673.557217221	0.160779847346903	0.0520155422545432	3.0909962749232	0.00199486136540543	0.0501240886990252	3789.45814300444	3908.43390483788	3911.57638824844	4356.62488137901	4392.31455853863	4297.32732228529
ACTG1P20	actin gamma 1 pseudogene 20	-1.00741370832386	32.3864389504248	-0.0106562676317636	0.640395974823182	-0.0166401227532791	0.986723715654671	1	0.952739790651068	0.671281167370199	0.495763800791944	0.808075305930046	0.55953730545297	0.749889328434438
ACTL10	actin-like 10	1.090616981335	116.593384719011	0.125144524073457	0.139659214486239	0.896070656947508	0.370215027574442	0.904707203450698	7.98241446221165	6.88063196554454	8.84112111412301	8.30701414496088	8.81937371928253	8.91214624947082
ACTL6A	actin-like 6A	1.03377550692187	1521.32073918584	0.0479229262581823	0.0759418182827438	0.631047917232604	0.528009194056909	0.98031645215543	24.1532411792081	23.9983017334846	22.2818286022602	23.8867060432922	26.0584516539526	23.1888853869726
ACTL8	actin-like 8	-1.00932835766755	11.3134823983008	-0.0133955925951762	0.759636125270506	-0.0176342226884036	0.985930655159811	1	0.0772491722149514	0.20138435021106	0	0.0323230122372019	0.106578534371994	0.115367588989914
ACTN1	actinin; alpha 1	1.00305650273397	7208.17574748767	0.00440287605789648	0.117882393901377	0.0373497340203324	0.970206151119011	1	355.55218998135	359.068296426319	370.500813791846	356.167271841727	374.330457348037	363.782849982445
ACTN2	actinin; alpha 2	1.33809761044613	366.329300342206	0.42018336035169	0.358682919713409	1.17146186020628	0.241413179722924	0.806103257638542	0.360496137003107	0.30207652531659	0.220339467018642	0.258584097897615	0.319735603115983	0.605679842197046
ACTN4	actinin; alpha 4	1.01771413200573	23499.2453393131	0.025332376487188	0.0828191657936339	0.305875774579888	0.75969923158798	1	1089.83132160853	1087.87825984014	1111.50244137554	1133.69733120762	1112.04042763739	1118.92140371592
ACTR10	actin-related protein 10 homolog (S. cerevisiae)	1.0996374371634	992.008947570107	0.137027929361262	0.201996411815994	0.678368135994841	0.497538307095864	0.968401261759917	23.4579986292736	19.3664616786302	21.2076737005443	25.6321487041011	22.3548475845258	22.7850988255079
ACTR1A	ARP1 actin-related protein 1 homolog A; centractin alpha (yeast)	1.00611053776716	5493.64025700783	0.00878881759658956	0.102095342450814	0.0860844127225857	0.931399314469119	1	172.729149072631	169.83413534466	165.722821631396	167.400880376468	174.469060766955	172.186126567446
ACTR1B	ARP1 actin-related protein 1 homolog B; centractin beta (yeast)	1.05108452212981	2767.75124451092	0.0718786871445693	0.0571241203384428	1.25828961074079	0.208287037075622	0.775708421450994	120.096713070178	118.749638507788	121.710013094422	132.427381135816	124.377149612117	124.193209547642
ACTR2	ARP2 actin-related protein 2 homolog (yeast)	-1.01879927480939	5484.70792689566	-0.0268698378016333	0.151159502375717	-0.177758178475916	0.858912892925492	1	190.161712269139	181.648683890376	176.794879849083	171.505902930593	181.956202806587	187.818434875579
ACTR3	ARP3 actin-related protein 3 homolog (yeast)	1.02235133961723	2982.88830357921	0.031891075744604	0.128389641089287	0.248392903617714	0.803830423663382	1	73.0004677431291	75.1499266870938	71.1145629802667	72.8883925948902	76.1503628087899	76.2868182195803
ACTR3B	ARP3 actin-related protein 3 homolog B (yeast)	1.15940819862899	498.199097847486	0.21338859262222	0.139317272124711	1.5316736350623	0.125602991580079	0.63950626614662	8.1626625307132	8.39101459212749	6.36230211016329	8.17772209601207	9.3256217575495	9.14288142745064
ACTR3C	ARP3 actin-related protein 3 homolog C (yeast)	-1.84674918211725	20.2086320656859	-0.88498793871492	1.58935533897695	-0.55682194976271	0.577649085443602	0.98031645215543	0	0.0671281167370199	0	0.0323230122372019	0	0
ACTR5	ARP5 actin-related protein 5 homolog (yeast)	1.03399769584666	742.043198526693	0.0482329707647405	0.144516564263914	0.333753926481798	0.738565253024874	1	9.88789404351378	10.9083189697657	10.3284125164988	10.2140718669558	11.4305478113964	10.671501981567
ACTR6	ARP6 actin-related protein 6 homolog (yeast)	1.04432305914024	485.645483251319	0.062568075626497	0.203165357070803	0.3079662622043	0.75810800433053	1	24.9514826254293	21.984458231374	23.1907289037121	23.9513520677666	25.4189804477206	24.2560355851293
ACTR8	ARP8 actin-related protein 8 homolog (yeast)	1.09952161104678	602.305478267587	0.136875960576337	0.0595431650132413	2.29876864197424	0.0215180803560679	0.252531423579932	23.5609975255602	24.3675063755382	23.3284410705987	25.9877018387103	26.1650301883246	26.5345454676801
ACVR1	activin A receptor; type I	-1.15820140122329	524.822949230493	-0.211886147352724	0.123186449839458	-1.72004427133717	0.0854243945128584	0.542213863994201	13.2611078969	12.1837531877691	10.8517187506681	10.2787178914302	10.1516053989325	11.0752885430317
ACVR1B	activin A receptor; type IB	1.07853333638546	899.97753452615	0.109070769446628	0.119554108332455	0.912313018498076	0.361603963109393	0.899290238374142	23.8184947662767	22.5886112820072	24.5403081392013	28.347281732026	23.6071453633967	25.0059249135638
ACVR2A	activin A receptor; type IIA	-1.03500917117135	550.078214473075	-0.0496435514393887	0.146838289667815	-0.338083149508856	0.735300528428501	1	3.03846744045476	3.15502148663994	3.02966767150633	2.71513302792496	2.95755432882284	3.25913438896506
ACVR2B	activin A receptor; type IIB	-1.0931528708015	588.239563098145	-0.128495167272846	0.0937752043091128	-1.37024673227355	0.170609894864208	0.720722777995416	14.5228443764109	14.0633404564057	13.1101982876092	11.6039613931555	13.6154077660223	13.0653794531077
ACVR2B-AS1	ACVR2B antisense RNA 1	1.05794635007075	45.951376297333	0.0812664682370199	0.486650283733565	0.166991515166797	0.867376725098951	1	1.75098123687223	1.87958726863656	1.8178006029038	1.55150458738569	2.42466165696287	1.81703952659114
ACVRL1	activin A receptor type II-like 1	-1.09592234253495	48.7761355301082	-0.132145572012781	0.641602720743517	-0.205961676502314	0.836820847186954	1	4.76369895325534	5.4038133973301	6.22458994327664	5.33329701913831	5.38221598578571	4.32628458712176
ACY1	aminoacylase 1	1.03181201219281	3958.22820665125	0.0451801473292635	0.182600570626353	0.247426101541125	0.804578475927085	1	174.789126998363	189.334853256765	199.076708451343	197.849157903913	196.397594213992	189.98157716914
ACY3	aminoacylase 3	2.01643151044248	29.2205378082582	1.01180440439341	1.0463760825576	0.966960561560537	0.333563749538998	0.881566706651349	0	0	0.0826273001319907	0	0.106578534371994	0.0576837944949568
ACYP1	acylphosphatase 1; erythrocyte (common) type	1.077229610201	206.740344517949	0.107325791379095	0.293014187967019	0.366281892777067	0.714154739661793	1	4.09420612739243	4.16194323769523	3.80085580607157	4.58986773768266	4.04998430613578	4.41281027886419
ACYP2	acylphosphatase 2; muscle type	1.29824249627791	114.667656338962	0.376559886805306	0.225165071056206	1.67237256222262	0.0944508790990086	0.568263750342807	6.51468019012757	6.47786326512242	6.25213237665397	7.98378402258886	9.13910932239851	7.98920553755151
ADA	adenosine deaminase	-1.03272608171362	1832.43729761987	-0.0464576472744132	0.0688542924821962	-0.67472405277312	0.499851100027548	0.970186357679119	21.3722709794699	20.9775364803187	22.0614891352415	21.7857102478741	19.9301859275629	21.0834268879067
ADAL	adenosine deaminase-like	-1.16137929519174	257.405998242922	-0.21583921934055	0.123751797289488	-1.74412997684102	0.0811364279718735	0.528077232947698	8.23991170292815	6.98132414065007	8.62078164710437	6.85247859428679	7.00753863495862	6.83552964765238
ADAM10	ADAM metallopeptidase domain 10	-1.20085912039422	1440.26703181656	-0.264066910219111	0.182242760086762	-1.4489843662014	0.147341948609882	0.688401369131719	35.3543711503761	33.2284177848248	31.5911710837978	27.0220382303008	27.9502206390555	28.8707391447259
ADAM11	ADAM metallopeptidase domain 11	-1.05665561681589	315.924196611538	-0.0795052529101427	0.171831165273091	-0.462694021679857	0.643583704072358	0.990109072839933	5.2529437106167	6.34360703164838	5.39831694195673	5.62420412927312	5.40886061937871	5.10501581280367
ADAM12	ADAM metallopeptidase domain 12	1.04246038280803	666.431968694145	0.059992557183189	0.172560898139589	0.347660204773967	0.728095386393792	1	3.06421716452641	3.22214960337695	3.71822850593958	3.91108448070142	3.6769594358338	2.91303162199532
ADAM15	ADAM metallopeptidase domain 15	1.05737353822475	7090.3370054608	0.0804851274721075	0.0577895145431054	1.39272890780339	0.163701783521034	0.711895011031754	450.156676220594	455.833476702734	466.981957912634	493.798657947733	479.1238012693	486.303229489733
ADAM17	ADAM metallopeptidase domain 17	-1.05160449402755	1027.224439471	-0.0725922124331946	0.0940537372085215	-0.771816352945702	0.440223204862572	0.942344032592168	48.7184779435627	47.7616550583896	48.6674797777425	43.8623276058829	47.2942246275725	47.5891304583393
ADAM19	ADAM metallopeptidase domain 19	-1.04798432495615	2255.86496654947	-0.0676171381757865	0.119324053240838	-0.566668130517754	0.57093967706562	0.98031645215543	34.5046302560116	32.120803858664	32.9958351860416	31.4826139190346	31.8403371436333	32.2452411226808
ADAM1A	ADAM metallopeptidase domain 1A (pseudogene)	1.25391688607504	94.8132733308432	0.326441724518554	0.497982422232527	0.655528608931754	0.512127473012087	0.975346297910722	0.669492825862912	0.26851246694808	0.578391100923935	0.775752293692844	0.612826572638967	0.547996047702089
ADAM21	ADAM metallopeptidase domain 21	-1.22016659787096	17.5416908774636	-0.287078142471093	0.362196744255127	-0.792602769142725	0.428009294856955	0.935930319115138	1.54498344429903	1.44325450984593	1.56991870250782	1.6807966363345	0.879272908568953	1.21135968439409
ADAM22	ADAM metallopeptidase domain 22	-1.07829139429741	213.567908905831	-0.108747100446444	0.17060626084859	-0.63741564879002	0.523854137861884	0.979906993440948	8.85790508064776	8.12250212517941	9.17163031465097	7.75752293692844	8.47299348257354	8.16225692103638
ADAM23	ADAM metallopeptidase domain 23	1.26433397574859	288.124086121955	0.3383776039527	0.383934245457045	0.881342594354632	0.378132418382395	0.908062212868367	2.00847847758874	1.87958726863656	2.42373413720506	2.68281001568775	2.66446335929986	2.68229644401549
ADAM28	ADAM metallopeptidase domain 28	-1.72816446181163	120.898351578382	-0.789240518976963	0.939820407451751	-0.839778017926772	0.401032860725248	0.924312148347746	0.051499448143301	0.0335640583685099	0.110169733509321	0.0323230122372019	0.0532892671859971	0.0288418972474784
ADAM8	ADAM metallopeptidase domain 8	1.06587901043329	661.843677923365	0.0920436848566584	0.197654329606963	0.465680084214132	0.641444509934092	0.989980162541256	4.30020391996563	5.23599310548755	4.70975610752347	4.88077484781748	5.27563745141372	5.07617391555619
ADAM9	ADAM metallopeptidase domain 9	-1.21558452871928	3613.83594215716	-0.281650218273263	0.152333417786066	-1.84890631593921	0.0644713415462195	0.469070145755534	82.8368623384996	84.1786583882229	81.8561119974255	68.1369097960215	69.9155185480282	67.7496166343267
ADAMTS1	ADAM metallopeptidase with thrombospondin type 1 motif; 1	-1.25546768044495	715.33336499191	-0.328224889730911	0.91926339236252	-0.357052061963839	0.721052831161316	1	53.6366752412479	54.5751589071972	57.7564827922615	42.9572832632413	43.9370007948546	46.002826109728
ADAMTS10	ADAM metallopeptidase with thrombospondin type 1 motif; 10	-1.02898119176612	295.58171404127	-0.041216612169944	0.253108257435945	-0.162841831347106	0.870642971180358	1	20.8830262221085	21.3467411223723	24.2924262388053	21.6564181989252	21.4489300423638	21.8910000108361
ADAMTS12	ADAM metallopeptidase with thrombospondin type 1 motif; 12	-1.09890360074324	339.15955707058	-0.136064834121967	0.089299603451362	-1.52368911913564	0.127586388820511	0.644259900263058	43.5942828533043	43.9353524043795	46.2437456405375	39.1431678192514	39.6472147863819	43.5801067409398
ADAMTS13	ADAM metallopeptidase with thrombospondin type 1 motif; 13	-1.09581156364633	257.691698530271	-0.13199973300109	0.516745566389772	-0.255444345508956	0.798379923760079	1	6.20568350126777	5.7394539810152	6.41738697691795	6.33531039849156	4.55623234440275	5.94143083298055
ADAMTS14	ADAM metallopeptidase with thrombospondin type 1 motif; 14	-2.23395002500228	37.8235814000841	-1.15959691210242	0.936174309985512	-1.2386549168609	0.215473321167494	0.77913490993432	0.051499448143301	0.10069217510553	0.110169733509321	0	0	0.115367588989914
ADAMTS15	ADAM metallopeptidase with thrombospondin type 1 motif; 15	1.68363634899105	267.203667856593	0.751580562298757	0.254044594554875	2.95845917767171	0.00309181189922753	0.0686777703646974	1.10723813508097	0.704845225738709	1.01907003496122	1.55150458738569	1.19900851168494	2.10545849906592
ADAMTS16	ADAM metallopeptidase with thrombospondin type 1 motif; 16	-1.39550560363953	22.3836058971291	-0.48078791754388	0.271252119723218	-1.77247616731795	0.0763155480429593	0.511929026058757	2.08572764980369	1.71176697679401	2.06568250329977	1.55150458738569	1.27894241246393	1.41325296512644
ADAMTS17	ADAM metallopeptidase with thrombospondin type 1 motif; 17	-1.06621367598859	43.0361918428723	-0.0924965923161039	0.292307515881351	-0.316435901544348	0.751671670359515	1	0.798241446221165	1.3425623347404	1.51483383575316	1.13130542830206	1.17236387809194	1.12483399265166
ADAMTS2	ADAM metallopeptidase with thrombospondin type 1 motif; 2	1.25780484571768	136.65547837093	0.330908098722817	0.776132847005233	0.426354972605077	0.669849206396884	0.996449628778512	1.44198454801243	1.30899827637189	1.23940950197986	1.42221253843688	1.8651243515099	1.75935573209618
ADAMTS20	ADAM metallopeptidase with thrombospondin type 1 motif; 20	-1.49472662991106	33.8641713145886	-0.579881654500738	0.708071579542377	-0.818959087265601	0.412809756333198	0.929658548178897	0.0772491722149514	0.30207652531659	0.110169733509321	0.0323230122372019	0.133223167964993	0.144209486237392
ADAMTS3	ADAM metallopeptidase with thrombospondin type 1 motif; 3	-1.10120450196927	35.9818275318659	-0.139082413116815	0.760900147112174	-0.182786681859205	0.854965398893886	1	2.08572764980369	1.64463886005699	1.90042790303579	1.8100886852833	1.59867801557991	1.7305138348487
ADAMTS4	ADAM metallopeptidase with thrombospondin type 1 motif; 4	1.13300678189714	283.475561140786	0.180156496798396	0.629151120154524	0.286348527447822	0.774611193870293	1	12.2053692099623	12.5529578298227	12.5868920534399	13.8665722497596	14.9476394456722	13.7287430897997
ADAMTS5	ADAM metallopeptidase with thrombospondin type 1 motif; 5	-1.4684532745443	669.639907095739	-0.554297360551631	0.190183253805455	-2.9145434703659	0.00356209196426745	0.075575155490865	4.50620171253883	3.96055888748417	4.32416204024085	2.55351796673895	3.6503148022408	2.5380869577781
ADAMTS6	ADAM metallopeptidase with thrombospondin type 1 motif; 6	-1.28915513027661	46.798827580001	-0.366425880623076	0.325816759764678	-1.12463791269586	0.260742501212342	0.825061892332655	0.926990066579417	0.771973342475729	0.881357868074568	0.452522171320826	0.772694374196959	0.778731225681916
ADAMTS7	ADAM metallopeptidase with thrombospondin type 1 motif; 7	1.00439443243817	1221.51243958905	0.00632593659330918	0.0677592251891202	0.0933590455860896	0.925618325256799	1	23.6124969737035	22.2865347566906	22.9153045699388	21.8180332601112	23.5272114626177	24.1406679961394
ADAMTS7P1	ADAMTS7 pseudogene 1	-1.40083078507293	14.8049832346081	-0.486282694326731	0.810224059887079	-0.600182984438285	0.548384292361493	0.98031645215543	0.0257497240716505	0.10069217510553	0.165254600263981	0.161615061186009	0.0266446335929986	0.0288418972474784
ADAMTS8	ADAM metallopeptidase with thrombospondin type 1 motif; 8	-3.99601733812527	14.7554801273797	-1.99856284278325	1.719063488801	-1.16258815093397	0.244996640545765	0.80760709858683	0	0.13425623347404	0	0	0.0266446335929986	0
ADAMTS9	ADAM metallopeptidase with thrombospondin type 1 motif; 9	9.02008303411086	256.627790152263	3.17314071422884	1.3800546797073	2.29928622458774	0.0214886915376019	0.252531423579932	0	0	0	0	0.133223167964993	0
ADAMTSL1	ADAMTS-like 1	-1.06097472427423	649.893552404771	-0.085390287168255	0.060509248906727	-1.41119396970009	0.158187427783146	0.70323512823595	80.7253849646243	85.1184520225412	85.6569678034971	78.2540126262657	81.1861985578666	78.7960632801109
ADAMTSL2	ADAMTS-like 2	-1.9764210322735	117.495932979686	-0.982890313557052	1.02719560431766	-0.956867717721552	0.338634027121508	0.883054488409943	0	0	0.165254600263981	0	0.0266446335929986	0.0576837944949568
ADAMTSL3	ADAMTS-like 3	1.1307360293308	11.9329376117062	0.177262171039248	0.87215233835371	0.203246799032668	0.838942135772768	1	1.28748620358252	0.872665517581259	0.743645701187917	0.969690367116056	1.11907461090594	1.21135968439409
ADAMTSL4	ADAMTS-like 4	-1.08037210241935	3438.35198996571	-0.111528291885757	0.112594698860467	-0.99052879944169	0.321915719714877	0.871591330366109	436.226075497831	441.703008129591	448.363272949559	414.865862064486	407.716183240064	411.371980440784
ADAMTSL5	ADAMTS-like 5	-1.00134456229433	250.358980903943	-0.00193849043546668	0.49187706236745	-0.00394100596221451	0.99685554032843	1	10.1196415601586	8.62596300070706	8.42798461346306	9.11508945089092	9.56542345988649	8.59488537974856
ADAP1	ArfGAP with dual PH domains 1	1.020117234198	2951.9023399649	0.0287349595272763	0.0928084541508502	0.309615754191646	0.756853174518462	1	17.2008156798625	19.2993335618932	19.6928398647911	21.5594491622136	19.317359354924	16.7571423007849
ADAR	adenosine deaminase; RNA-specific	1.00536798082046	7562.2200185163	0.00772364761009345	0.150535484438943	0.0513078204709015	0.959080236479682	1	246.9656035712	249.548773969871	245.347996525258	252.992216780579	250.432911140594	246.25211869897
ADARB1	adenosine deaminase; RNA-specific; B1	-1.10799046944997	288.569485708072	-0.147945471877715	0.181027955169703	-0.817252074349647	0.41378438888085	0.929806395988322	10.60888631752	9.59932069339384	10.7140065837815	8.7918593285189	9.00588615443352	10.2677154201023
ADARB2	adenosine deaminase; RNA-specific; B2 (non-functional)	-1.00665016855491	16.0788255786865	-0.00956240451886822	0.488449971950874	-0.0195770397542984	0.984380779945171	1	1.98272875351709	1.71176697679401	1.73517330277181	2.00402675870652	1.8917689851029	1.52862055411635
ADAT1	adenosine deaminase; tRNA-specific 1	-1.0492485467913	496.181898405974	-0.0693564650933186	0.27237306450773	-0.254637752887456	0.799002897513377	1	18.7715488482332	19.0979492116822	18.5636000963206	17.3574575713774	18.278218644797	18.4299723411387
ADAT2	adenosine deaminase; tRNA-specific 2	-1.08949340558146	183.715802173258	-0.123657464224619	0.159350540119883	-0.776009068633146	0.437743631358928	0.942112210482425	2.65222157938	2.61799655274378	2.80932820448769	2.19796483212973	2.50459555774187	2.73998023851045
ADAT3	adenosine deaminase; tRNA-specific 3	-1.14049198395415	362.646817728748	-0.189656306579702	0.162242746726506	-1.16896631995147	0.242417201263363	0.8061207420166	5.74218846797806	4.93391658017096	5.56357154222071	5.2686509946639	4.42300917643776	4.6723873540915
ADCK1	aarF domain containing kinase 1	-1.01914217599915	198.952078547677	-0.0273553295221664	0.2368195370954	-0.115511287023362	0.908039874611071	1	3.68221054224602	3.42353395358801	2.97458280475167	3.00604013805977	3.41051309990382	3.51871146419236
ADCK2	aarF domain containing kinase 2	1.09779453827436	1433.98824702017	0.13460806677518	0.0696321760172651	1.93313026354088	0.0532201527914479	0.426302689858757	53.9971713782511	54.8772354325138	52.5234204505688	60.1531257734326	60.3234504545488	57.5972688032143
ADCK3	aarF domain containing kinase 3	1.0454639905761	1765.71773811941	0.0641433713373916	0.228573882551173	0.280624236773995	0.778998624462999	1	87.9868071528297	91.294238762347	94.6082586511294	98.7791253968889	96.5335075074338	92.5248063699106
ADCK4	aarF domain containing kinase 4	1.05634664113455	1149.35244291596	0.0790833341121602	0.174105949338323	0.454225340447645	0.649666645980723	0.991882367940432	45.8087591234662	45.9491959064901	48.0890886768186	49.8744078820025	51.3708535673012	47.2718695886171
ADCK5	aarF domain containing kinase 5	1.12849183867844	836.450830545063	0.174395984909258	0.114031030118221	1.52937305511011	0.126171988267154	0.641248169867328	10.1453912842303	9.93496127707894	10.1907003496122	11.9271915155275	11.1641014754664	11.277181823764
ADCY1	adenylate cyclase 1 (brain)	2.16326320461192	702.066901731179	1.11320920893692	0.496656052374066	2.24140872464085	0.0249996118936332	0.277795120397076	0.0772491722149514	0.20138435021106	0.137712166886651	0.323230122372019	0.266446335929986	0.288418972474784
ADCY10P1	adenylate cyclase 10 (soluble) pseudogene 1	1.18274957046322	22.6338924133053	0.242144636909021	0.424854749482227	0.569946875265309	0.56871373041651	0.98031645215543	0.386245861074757	0.369204642053609	0.385594067282623	0.290907110134817	0.452958771080976	0.605679842197046
ADCY2	adenylate cyclase 2 (brain)	1.96529736853187	218.100432280714	0.974747622737199	1.68963825593122	0.576897225968633	0.564008884650965	0.98031645215543	0	0	0	0	0	0.0288418972474784
ADCY3	adenylate cyclase 3	1.02950673230525	1913.92549291672	0.0419532642893897	0.211598722595522	0.198268041388817	0.842835354594492	1	50.0832133193602	57.0924632848354	53.4323207520207	53.0420630812482	56.433333949971	56.7608537830374
ADCY5	adenylate cyclase 5	1.53031908713531	39.1689511184375	0.613832500912067	0.658008647368437	0.932863881602403	0.350890252952179	0.892104471548113	0.154498344429903	0.0671281167370199	0.0550848667546605	0.226261085660413	0.18651243515099	0.0288418972474784
ADCY6	adenylate cyclase 6	-1.02623826644883	2404.30982305675	-0.0373657269649794	0.16385289521889	-0.22804434987287	0.819611762522141	1	130.26785407848	133.383567956459	135.811738983615	125.574902541529	134.288953308713	131.490209551254
ADCY7	adenylate cyclase 7	-1.02586015888783	744.788719638628	-0.0368340819886765	0.625081847046808	-0.0589268144047035	0.953010400349994	1	37.053852939105	34.5709801195652	38.779746195281	34.908853216178	37.355776297384	35.9370039703581
ADCY9	adenylate cyclase 9	1.05370957602802	1215.28916670831	0.0754772854187838	0.234728391848857	0.321551580634456	0.747792430121588	1	27.1402091715196	28.697269905076	28.1208244782542	29.1876800501933	30.5613947311694	29.1880000144481
ADCYAP1R1	adenylate cyclase activating polypeptide 1 (pituitary) receptor type I	1.60752448424482	259.80283452623	0.684840711444095	0.77128339598907	0.887923576477199	0.374581861710986	0.905599052235732	0.051499448143301	0.0335640583685099	0.110169733509321	0.161615061186009	0.0532892671859971	0.115367588989914
ADD1	adducin 1 (alpha)	1.1160820220721	6767.21220203471	0.158443056278528	0.198844737298995	0.796817951688025	0.425556767676555	0.934720978925033	222.529115427203	225.147703535965	231.328897936197	253.735646062035	254.882564950624	253.174174038365
ADD2	adducin 2 (beta)	-1.02038403165584	313.883696929018	-0.0291122269938407	0.218774213053218	-0.133069737002135	0.894138228634796	1	36.023863976239	35.0073128783559	37.2098274927732	36.7512649136985	34.1584202662242	35.7062687923782
ADD3	adducin 3 (gamma)	-1.10179075594523	1839.56410764624	-0.139850263815313	0.0791758802242296	-1.76632408025336	0.077341493918953	0.515201422616489	33.1656446042858	33.765442718721	31.9492227177031	27.539206426096	32.2133620139353	30.3705178015947
ADGRA1	adhesion G protein-coupled receptor A1	-1	137.109735650545	0	1.68015851736737	0	1	1	0	0	0	0	0	0
ADGRA2	adhesion G protein-coupled receptor A2	-1.0183092370933	1176.66623986742	-0.026175741250211	0.14906684969406	-0.175597333035033	0.860610297726706	1	20.9860251183951	22.3872269317961	24.099629205164	22.9170156761761	21.3689961415849	22.3236284695483
ADGRA3	adhesion G protein-coupled receptor A3	-1.04093412755517	2660.26111632916	-0.0578787748271542	0.145289177201239	-0.398369485890794	0.690357847281343	0.998890781469687	47.4052420159085	46.1170161983327	48.9429041115159	43.7976815814085	43.5906205581457	50.1849012106124
ADGRB1	adhesion G protein-coupled receptor B1	-3.66556450056693	169.302556489853	-1.87403539193505	1.41474200416834	-1.32464815946191	0.185287874743116	0.743346608540338	0.0257497240716505	0.0335640583685099	0.0550848667546605	0	0.0266446335929986	0
ADGRB2	adhesion G protein-coupled receptor B2	-1.11016372090726	616.186402376479	-0.150772453082984	0.167295063581932	-0.901236712278389	0.367462475203412	0.902523445110342	20.5482798091771	21.7159457644259	22.5021680692788	19.8140065014047	19.7969627595979	19.0356521833357
ADGRB3	adhesion G protein-coupled receptor B3	1.08533136422603	12.6192628590757	0.118135581416244	0.867426499776797	0.136190883546494	0.891670381895227	1	0.360496137003107	0.469896817159139	0.413136500659954	0.35555313460922	0.479603404673974	0.519154150454611
ADGRD1	adhesion G protein-coupled receptor D1	3.6158306012088	102.990411500485	1.85432709021973	1.68395999280782	1.10117051363426	0.270822452309017	0.833700176558352	0	0	0	0	0.0266446335929986	0.0288418972474784
ADGRE1	adhesion G protein-coupled receptor E1	-1.00096222645109	262.526367980405	-0.00138753187627545	0.0804483248983359	-0.0172474924497049	0.986239174317753	1	34.2986324634384	31.8858554500844	32.7479532856457	33.2603795920807	34.2117095334102	31.9279802529586
ADGRE2	adhesion G protein-coupled receptor E2	-1.09079531426834	37.2106832850262	-0.125380407991095	0.291914894254031	-0.429510143055553	0.667552013974124	0.996449628778512	3.57921164595942	3.69204642053609	3.69068607256225	3.4585623093806	2.31808312259088	4.32628458712176
ADGRE5	adhesion G protein-coupled receptor E5	1.1088669668614	3307.05788440469	0.149086292675666	0.0773434413789257	1.92758804130855	0.0539063875152447	0.429034644594681	173.321392726279	173.089849006406	180.265226454626	198.560264173131	194.798916198413	193.702181914065
ADGRF1	adhesion G protein-coupled receptor F1	-2.10701293637601	1336.03390553558	-1.07519917186201	0.454510725604786	-2.36561892006249	0.0179999614403546	0.226121135362982	0.437745309218058	0.13425623347404	0.302966767150633	0.129292048948807	0.213157068743989	0.0865256917424351
ADGRF5	adhesion G protein-coupled receptor F5	-2.13705247401364	56.9548409877446	-1.09562233292511	0.727532393688898	-1.50594302388357	0.132081800617701	0.653741279958252	0.231747516644854	0.10069217510553	0.0275424333773302	0.0646460244744037	0.0799339007789957	0.0288418972474784
ADGRG1	adhesion G protein-coupled receptor G1	-1.04433718308443	971.166552771266	-0.0625875872194517	0.0546544069393041	-1.14515170366697	0.252146320735131	0.814127298765676	123.572925819851	123.683555087959	117.165511587163	117.882025629075	119.261379962262	113.57939136057
ADGRG2	adhesion G protein-coupled receptor G2	1.00270718921944	8.93407158282912	0.00390037131893255	1.30730445020106	0.00298352179427882	0.997619497555162	1	0.051499448143301	0.0671281167370199	0.0275424333773302	0.0323230122372019	0.0266446335929986	0.0865256917424351
ADGRG3	adhesion G protein-coupled receptor G3	-1.16239634109409	50.4637443203191	-0.217102066880948	0.241612844808403	-0.898553498068814	0.368890537371397	0.903724177413458	6.05118515683786	6.14222268143732	8.18010271306708	6.56157148415198	5.5953730545297	5.47996047702089
ADGRG5	adhesion G protein-coupled receptor G5	-1.14618080390558	242.00531714025	-0.196834639490478	0.131138981170147	-1.5009620917757	0.13336536668868	0.65652608612616	28.9169401324635	27.1533232201245	31.8665954175711	25.7937637652871	26.2716087226966	25.0924506053062
ADGRG6	adhesion G protein-coupled receptor G6	-1.23355063543014	556.572770797118	-0.302816937352354	0.203375143572408	-1.48895746074565	0.136498570900014	0.664852778235885	27.2174583437346	25.0052234845399	27.019127143161	20.654404819572	22.3282029509328	21.6025810383613
ADGRL1	adhesion G protein-coupled receptor L1	-1.04592644687131	1834.25360292212	-0.0647813998973937	0.125912718628859	-0.514494489538771	0.6069063120393	0.984466304821207	44.9332685050301	46.3519646069122	49.7140922460811	45.9956464135382	45.7221912455855	43.8108419189197
ADGRL2	adhesion G protein-coupled receptor L2	-1.1698120499929	1816.29755118005	-0.226276755172117	0.21686672959627	-1.04339082160442	0.296767322715426	0.853945478806628	35.6891175633076	32.8927772011397	33.9322779208709	28.8967729400585	30.2683037616464	28.9284229392208
ADGRL3	adhesion G protein-coupled receptor L3	1.28777539238001	161.150028007452	0.364880987430294	0.545673970211732	0.668679481428651	0.503699959065831	0.971961645803738	0.180248068501553	0.503460875527649	0.413136500659954	0.0969690367116056	0.799339007789957	0.490312253207132
ADGRL4	adhesion G protein-coupled receptor L4	1.10028854735662	18.0909241155452	0.13788191579615	0.281541588375412	0.489739070493187	0.624318550811492	0.985174170508593	2.24022599423359	1.77889509353103	2.12076737005443	2.13331880765532	2.47795092414887	2.19198419080836
ADGRV1	adhesion G protein-coupled receptor V1	-1.15278584986613	113.135451727434	-0.205124532043363	0.232960116025861	-0.8805135211239	0.378581183670286	0.908730587469303	1.54498344429903	1.10761392616083	1.37712166886651	1.22827446501367	1.35887631324293	0.951782609166786
ADH5	alcohol dehydrogenase 5 (class III); chi polypeptide	1.14080661064685	3630.5420034687	0.190054246922309	0.0427143619363236	4.4494225901263	8.61014554632383e-06	0.000706798282831473	129.546861804474	129.960034002871	126.58502380221	145.162647957274	149.263237387978	148.247351852039
ADH6	alcohol dehydrogenase 6 (class V)	-1	8.35263017388378	0	1.73399883014499	0	1	1	0	0	0	0	0	0
ADHFE1	alcohol dehydrogenase; iron containing; 1	1.07170171949776	32.2404421012563	0.0999034247498546	0.200119920745802	0.499217790900261	0.617625962520204	0.984619851312725	2.8067199238099	2.88650901969186	2.42373413720506	3.23230122372019	2.71775262648585	2.7976640330054
ADI1	acireductone dioxygenase 1	1.27372358264795	2167.34658858736	0.349052224838172	0.0982136424918042	3.5540095650897	0.000379405414363128	0.0145260731068089	45.9117580197528	44.5730695133812	48.1166311101959	59.9915107122466	59.7106238819098	57.7991620839467
ADIPOR1	adiponectin receptor 1	1.05849297208125	3543.51737686197	0.0820116905290814	0.0714590474225167	1.14767399632646	0.25110316988895	0.813235064058763	152.000621194953	153.723387327776	149.390158638639	160.613047806656	158.828660847864	164.744917077596
ADIPOR2	adiponectin receptor 2	1.00870842625459	3614.07087564855	0.0125092142987774	0.0574094143890651	0.217894824949827	0.827511059369704	1	132.894325933788	133.047927372773	129.559606606961	134.948576090318	136.180722293816	129.875063305395
ADIRF	adipogenesis regulatory factor	1.13943759837136	181.373884763192	0.188321917156696	0.203549924452406	0.925187850908433	0.354868201944764	0.894953878824432	2.36897461459184	3.96055888748417	3.60805877243026	4.52522171320826	3.6769594358338	3.14376679997514
ADK	adenosine kinase	1.05752043321451	892.363679133303	0.0806855391016805	0.100233923998734	0.804972367466121	0.420835625677061	0.933257113947906	33.7321385338621	35.1751331701984	34.1801598212668	34.42400803262	37.488999465349	37.6386759079593
ADM	adrenomedullin	-1.19007665435271	660.128653538391	-0.251054502350744	0.275322313904089	-0.911856720912934	0.361844146902958	0.899290238374142	69.0092605120233	69.8132414065007	67.6993012414778	59.248081430791	56.113598346855	59.0393636655882
ADM2	adrenomedullin 2	-1.05014055653695	440.935531874207	-0.0705824389843616	0.113625880388681	-0.621182768775207	0.534479375545191	0.98031645215543	8.1111630825699	10.5055502693436	9.39196978166961	8.7918593285189	8.97924152084052	8.9409881467183
ADM5	adrenomedullin 5 (putative)	1.09172962795916	142.765186833064	0.12661561019625	0.182093280622005	0.695333785869248	0.486846145678323	0.964404386366448	3.78520943853262	3.18858554500844	3.25000713852497	3.39391628490619	3.97005040535679	3.8648142311621
ADNP	activity-dependent neuroprotector homeobox	1.03782953442691	4972.83792909745	0.0535694976138394	0.136098300001641	0.39360886662944	0.693869833999661	1	131.529590557991	127.879062384023	128.154942504718	129.582956058942	133.835994537632	140.892668053932
ADNP-AS1	ADNP antisense RNA 1	-1.64240678668833	23.7848281106599	-0.715811494018826	0.496668990960912	-1.4412244513875	0.149521282681396	0.691546959044721	0.617993377719611	0.335640583685099	0.550848667546605	0.226261085660413	0.239801702336987	0.461470355959654
ADNP2	ADNP homeobox 2	1.09904044316815	762.431737798176	0.13624447644599	0.111441220084275	1.22256806182629	0.221492882306111	0.786241052040074	18.488301883445	16.3456964254643	17.599614928114	17.292811546903	19.6903842252259	20.9680592989168
ADO	2-aminoethanethiol (cysteamine) dioxygenase	1.01464743411606	1004.8599424197	0.0209785122250766	0.0639646962178248	0.327970168945015	0.742934217955782	1	14.7803416171274	14.8353137988814	15.4788475580596	14.8362626168757	14.7344823769282	16.4398814310627
ADORA1	adenosine A1 receptor	-1.05266243059485	1193.27749304633	-0.0740428648670185	0.137779783574608	-0.537400066584688	0.590991297345945	0.98031645215543	50.907204489653	52.9640841055087	55.1674940547925	50.7148062001697	51.8238123383822	49.3484861904355
ADORA2A	adenosine A2a receptor	-1.03828901865032	92.8955383776102	-0.0542080889123223	0.182565517761563	-0.29692402802549	0.766524511278334	1	2.42047406273515	2.45017626090123	1.76271573614914	2.39190290555294	2.29143848899788	1.7305138348487
ADORA2B	adenosine A2b receptor	1.0075315634903	417.493317513138	0.0108250355548833	0.145012691860433	0.0746488835977322	0.94049407910736	1	28.144448410314	30.5097290569755	28.5339609789141	30.8038306620534	28.7495596468455	28.7265296584885
ADPGK	ADP-dependent glucokinase	1.0778972703654	1374.42783357146	0.108219687741001	0.0769155155071628	1.40699424592588	0.159429095022489	0.705443176025728	43.2852861644445	43.3983274704834	46.3814578074241	50.0360229431885	47.2409353603865	46.9546087188948
ADPRH	ADP-ribosylarginine hydrolase	1.05436352034552	35.5754200626726	0.0763723608843894	0.228541094160456	0.334173428043402	0.738248693903854	1	4.53195143661048	4.29619947116927	3.47034660554361	4.42825267649665	4.10327357332178	4.49933597060663
ADPRHL1	ADP-ribosylhydrolase like 1	1.21099164023183	216.559611969047	0.276188905793829	0.153219516100074	1.80257001734322	0.0714557693100366	0.493983689158758	4.53195143661048	4.16194323769523	5.04026530805144	5.52723509256152	5.4887945201577	5.7395375522482
ADPRHL2	ADP-ribosylhydrolase like 2	1.12474904148595	1398.36154235995	0.169603137449032	0.139397672867279	1.21668557272481	0.223723870341247	0.789423640172184	73.7729594652786	73.5388518854053	69.9577807784188	82.94084940066	82.7582319398535	79.9208972727626
ADPRM	ADP-ribose/CDP-alcohol diphosphatase; manganese-dependent	-1.07236861075376	147.442964176258	-0.100800895999082	0.135967176055122	-0.741361988412679	0.458473985532261	0.94708692930177	8.93515425286272	7.7532974831258	7.35382971174718	7.43429281455643	7.56707594041159	7.55657707883933
ADRA1B	adrenoceptor alpha 1B	-1.20364867884252	37.8966933309256	-0.267414359494558	0.668710925207706	-0.399895305152218	0.689233630366442	0.998886523861868	0.901240342507767	1.10761392616083	0.605933534301266	0.808075305930046	0.852628274975954	0.519154150454611
ADRA1D	adrenoceptor alpha 1D	-1.23984449094423	200.572880799819	-0.310159180117948	0.0937518125584025	-3.30830062538508	0.000938639918429714	0.0286881466418258	11.2783791433829	11.1768314367138	10.8517187506681	8.37166016943528	9.75193589503748	8.82562055772838
ADRA2A	adrenoceptor alpha 2A	1.96534228506154	39.7526114450779	0.97478059490474	1.67488966869061	0.581996899931206	0.560568769011393	0.98031645215543	0	0	0	0.0323230122372019	0	0
ADRA2B	adrenoceptor alpha 2B	-2.93657632804502	19.4432504412166	-1.55413513712392	1.22118388831098	-1.27264628365958	0.203143586896327	0.767950712301803	0.102998896286602	0	0.0550848667546605	0	0	0.0576837944949568
ADRA2C	adrenoceptor alpha 2C	2.92152828151022	241.90697460668	1.54672325518987	0.605451504524738	2.55466085001144	0.0106291306812544	0.160547693740397	0.0772491722149514	0.0671281167370199	0.0826273001319907	0.452522171320826	0.133223167964993	0.115367588989914
ADRB1	adrenoceptor beta 1	1.1603966766161	25.3488110195538	0.214618068766143	0.295818152691919	0.725506757489821	0.468141200786887	0.952866915087952	0.695242549934563	0.671281167370199	0.936442734829228	0.808075305930046	0.985851442940947	0.89409881467183
ADRB2	adrenoceptor beta 2; surface	1.12831645974919	44.9978275412008	0.174171758232863	0.173500246576358	1.00387037868681	0.315441095864456	0.868689106044172	4.30020391996563	4.29619947116927	5.0953501748061	5.1716819579523	5.40886061937871	4.96080632656628
ADRBK1	adrenergic; beta; receptor kinase 1	1.04693496351035	5797.15935692377	0.0661718236102976	0.0383569491813581	1.72515867457096	0.0844988808672307	0.540317272886342	140.387495638638	134.793258407936	135.178263015937	148.524241229943	142.122475585054	141.411822204386
ADRBK2	adrenergic; beta; receptor kinase 2	-1.14101763619813	187.286374128998	-0.190321090889469	0.226733657875188	-0.839403786244374	0.40124275989712	0.924312148347746	1.28748620358252	1.04048580942381	1.07415490171588	0.87272133040445	1.22565314527793	0.89409881467183
ADRM1	adhesion regulating molecule 1	1.12391092731793	7855.02145403499	0.168527702988796	0.138175276638742	1.21966611602602	0.222591471521132	0.787658707390607	245.678117367617	251.696873705456	259.394637547696	291.618216404035	286.616323559886	276.738004089555
ADSL	adenylosuccinate lyase	1.09863719062132	4995.54619150328	0.135715035324031	0.0665573414357418	2.03906935578336	0.0414431060905776	0.372583979583811	82.1931192367083	85.1855801392782	81.8285695640482	90.9892794477232	94.2420690184359	89.9290356176376
ADSS	adenylosuccinate synthase	-1.17704701808005	1244.90438920776	-0.23517195112919	0.155012589792132	-1.51711516751349	0.129237609444818	0.649252316079878	38.5215872111891	36.7526439135184	36.4937242249626	30.6745386131046	34.1584202662242	30.630094876822
ADSSL1	adenylosuccinate synthase like 1	-1.01603395765305	165.599684369362	-0.0229486203374119	0.347807991185844	-0.065980716139296	0.947393178285769	1	10.8921332823082	11.4789079620304	10.7966338839135	10.7958860872254	12.0167297504424	10.008138344875
ADTRP	androgen-dependent TFPI-regulating protein	-1.62640152088008	24.8461868839804	-0.701683469388451	0.301815551821657	-2.32487512705467	0.0200786383311346	0.240866848044269	2.8582193719532	2.75225278621782	3.47034660554361	1.38988952619968	2.02499215306789	2.19198419080836
AEBP1	AE binding protein 1	-1.03773623946097	1792.11129841926	-0.0534398017145532	0.0474126969402453	-1.1271200577749	0.259691723982854	0.823849599439138	133.563818759651	131.638236921296	141.623192426232	130.326385340398	132.876787728284	130.971055400799
AEBP2	AE binding protein 2	-1.06918931351321	1044.74703152208	-0.0965173231102479	0.114620893146715	-0.842056979844901	0.399756060014682	0.924312148347746	19.9045367073858	19.5007179121043	18.9491941636032	18.2948249262563	18.224929377611	18.3434466493962
AEN	apoptosis enhancing nuclease	1.09028925835529	2476.84283242116	0.124710938885273	0.0762204615243087	1.63618713913848	0.10180042723381	0.587243892052577	31.4146633674136	34.7052363530393	33.4915989868336	34.8118841794664	36.556437289594	37.6963597024542
AES	amino-terminal enhancer of split	1.0667032562008	17589.5539549551	0.0931588918609367	0.0744207395083708	1.25178669919637	0.210647598026912	0.777032121591825	555.395798501429	580.92672224217	598.083940788726	635.308805522202	620.819962716867	603.632067492475
AFAP1	actin filament associated protein 1	-1.03442404456686	3729.67925378467	-0.0488277152319992	0.152449530930409	-0.320287736761147	0.748750218565996	1	284.534450991738	275.225278621782	280.409514214599	271.190072670124	272.761114091526	272.440561399681
AFAP1-AS1	AFAP1 antisense RNA 1	-1.08457820460752	654.180320429379	-0.117134083744762	0.726421939897271	-0.16124799832082	0.871898078510018	1	0.283246964788155	0.335640583685099	0.302966767150633	0.290907110134817	0.159867801557991	0.403786561464697
AFAP1L1	actin filament associated protein 1-like 1	-1.03578148361721	224.356609869685	-0.0507196731465714	0.122949882026507	-0.41252315423643	0.679956013134479	0.997841577337084	23.6639964218468	24.9380953678029	25.4767508740305	23.8867060432922	24.0334595008847	23.9676166126545
AFAP1L2	actin filament associated protein 1-like 2	1.03124986067509	321.654860009944	0.0443939244460906	0.26908688653298	0.16497988816207	0.868959812048627	1	30.9769180581955	31.7515992166104	29.9937099479126	31.547259943509	32.6130315178302	31.956822150206
AFF1	AF4/FMR2 family; member 1	-1.10860078462907	561.739159288018	-0.148739933827247	0.0962865699459964	-1.54476303300315	0.122403591992958	0.633525463919307	25.414977658719	23.3941486828514	21.0699615336576	19.9756215625907	21.0492605384689	22.3236284695483
AFF2	AF4/FMR2 family; member 2	-1	34.4292854714824	0	1.72005315477625	0	1	1	0	0	0	0	0	0
AFF3	AF4/FMR2 family; member 3	-1.38902696590741	190.28526506517	-0.474074607385009	0.390335719989189	-1.21453042370332	0.224545239364597	0.790257468307036	1.26173647951087	1.04048580942381	1.15678220184787	0.678783256981239	0.985851442940947	0.836415020176873
AFF4	AF4/FMR2 family; member 4	-1.19302148556817	1707.83000369499	-0.254620025299296	0.163076792004664	-1.56135046666857	0.118441082238535	0.622957976658168	60.1513554313755	59.5762036041052	56.0763943562444	48.9047175148864	48.4932331392574	50.704055361067
AFG3L1P	AFG3-like AAA ATPase 1; pseudogene	-1.05553490515999	246.857164754089	-0.0779742875136591	0.127353476799189	-0.612266657129501	0.540361346172438	0.98031645215543	6.28293267348272	6.27647891491136	4.70975610752347	5.91511123940794	5.22234818422772	5.30690909353602
AFG3L2	AFG3-like AAA ATPase 2	1.03691145145782	2827.3187618943	0.0522926983968874	0.255815316105891	0.20441582307465	0.838028566213655	1	101.608411186733	97.8392301442065	97.4451292889944	102.528594816404	106.445311204029	100.485170010215
AFMID	arylformamidase	1.10419162260345	542.627070118512	0.142990560694308	0.264438640751805	0.540732474980896	0.588691991246221	0.98031645215543	8.49740894364466	7.58547719128325	7.79450864578446	9.50296559773735	8.89930762006152	8.10457312654142
AFTPH	aftiphilin	-1.03035971482642	575.801866823815	-0.0431480929398695	0.17996246220835	-0.239761628121731	0.810515055689908	1	18.3853029871584	17.8560790520473	18.4258879294339	17.2281655224286	18.518020347134	17.5935573209618
AGA	aspartylglucosaminidase	1.00818428254123	248.390962497523	0.0117593682115773	0.171078434296345	0.0687367069960877	0.945199199330453	1	15.9390792003516	14.4325450984593	14.514862389853	15.6120149105685	15.6403999190902	14.2478972402543
AGAP1	ArfGAP with GTPase domain; ankyrin repeat and PH domain 1	1.01954588566281	2972.80899880251	0.0279267067213447	0.160996677159364	0.173461385750845	0.862288777447315	1	26.9342113789464	29.6706275977628	29.360233980234	29.8341402949373	29.0426506163684	29.2168419116956
AGAP2	ArfGAP with GTPase domain; ankyrin repeat and PH domain 2	-1.09499856609895	1473.91447360214	-0.130928980617965	0.165221443693391	-0.792445445888582	0.428100989508197	0.935930319115138	14.0593493431212	13.7276998727206	13.9915561556838	13.1877889927784	11.9900851168494	13.1807470420976
AGAP2-AS1	AGAP2 antisense RNA 1	1.06779932057927	614.804328669028	0.0946405361554894	0.0707685968223652	1.33732390361003	0.181116931690084	0.737111454720027	37.6203468686814	39.5048966997362	38.1738126609797	43.7007125446969	41.8853640081937	38.1578300584139
AGAP3	ArfGAP with GTPase domain; ankyrin repeat and PH domain 3	1.01742768695804	4171.43727567868	0.0249262594798513	0.0732771737079374	0.340164040430933	0.73373299673685	1	159.519540623875	159.999866242687	165.88807623166	170.859442685849	166.155935085939	159.43800798406
AGAP4	ArfGAP with GTPase domain; ankyrin repeat and PH domain 4	1.12521507316147	236.417049623417	0.17020078395584	0.195877880927425	0.868912728430536	0.384894867007361	0.912665554665303	4.30020391996563	5.03460875527649	3.80085580607157	4.88077484781748	4.66281087877475	5.27806719628854
AGAP5	ArfGAP with GTPase domain; ankyrin repeat and PH domain 5	-1.45444085273162	122.798171263868	-0.540464628025827	0.359287426761776	-1.50426813678671	0.132512339839992	0.654587579190683	2.57497240716505	2.18166379395315	2.45127657058239	1.87473470975771	1.38552094683593	1.7305138348487
AGAP6	ArfGAP with GTPase domain; ankyrin repeat and PH domain 6	-1.12992799350849	315.823275114298	-0.176230837491605	0.134678264435391	-1.30853213939468	0.190692880876151	0.751602232090791	5.33019288283165	5.60519774754116	5.0953501748061	4.36360665202225	5.03583574907673	4.81659684032889
AGAP7P	ArfGAP with GTPase domain; ankyrin repeat and PH domain 7; pseudogene	1.16947690894664	63.4719466978369	0.225863376288839	0.456846127763848	0.494397046538154	0.621025799422306	0.984791138407809	0.463495033289709	0.20138435021106	0.523306234169275	0.226261085660413	0.799339007789957	0.374944664217219
AGAP9	ArfGAP with GTPase domain; ankyrin repeat and PH domain 9	-1.05236495453447	129.49415431015	-0.0736351103237891	0.436401650990999	-0.168732428386958	0.866007110317928	1	3.96545750703417	3.22214960337695	2.6440736042237	3.26462423595739	3.03748822960184	3.08608300548019
AGBL2	ATP/GTP binding protein-like 2	1.11899455350239	21.5052877188626	0.162203014281944	0.39468408873275	0.410969225546295	0.681095100590072	0.997841577337084	1.18448730729592	0.671281167370199	0.881357868074568	1.00201337935326	1.19900851168494	0.89409881467183
AGBL5	ATP/GTP binding protein-like 5	1.04948036844223	2919.23119837835	0.0696751798592871	0.0511264075078016	1.36280218493066	0.17294486235044	0.724252803630487	122.208190444053	121.4011991189	122.426116362233	126.576915920882	131.198175811925	128.375284648526
AGER	advanced glycosylation end product-specific receptor	1.18528796629828	106.516848789901	0.245237605182433	0.262843803081402	0.93301649994192	0.350811449229379	0.892048769456281	2.83246964788155	3.05432931153441	3.33263443865696	4.04037652965023	3.51709163427581	3.43218577244993
AGFG1	ArfGAP with FG repeats 1	-1.13885652001957	1358.01764227009	-0.187585999113537	0.0685569532166383	-2.73620676404288	0.00621519604535872	0.111413953678684	29.6379324064697	33.7990067770895	32.6653259855137	28.18566667084	28.7229150132525	27.8035889465692
AGFG2	ArfGAP with FG repeats 2	1.07598438722505	820.419952153611	0.10565714421758	0.0731018902738265	1.44534079518063	0.148362184367569	0.689404050936757	33.7578882579338	36.3163111547278	36.8517758588679	39.2724598682003	39.9136611223119	36.4273162235652
AGGF1	angiogenic factor with G patch and FHA domains 1	-1.21291534404135	681.275719337564	-0.27847886043882	0.075325186581655	-3.69702184722689	0.00021814357551962	0.00948445232023726	24.4364881439963	23.1592002742719	23.686492704504	19.7816834891675	19.077557652587	20.2758537649773
AGK	acylglycerol kinase	1.02015002454096	555.475822763757	0.0287813323394543	0.0799003798959317	0.360215212705387	0.718686199173752	1	21.5267693238998	22.9578159240608	21.7034375013362	21.1069269908928	23.1275419587228	23.5349881539424
AGL	amylo-alpha-1; 6-glucosidase; 4-alpha-glucanotransferase	-1.43805172944831	242.990386747673	-0.524115573187672	0.212870050795564	-2.46213862038781	0.0138111275857717	0.191293877577133	11.3556283155979	9.83426910197341	9.86019114908423	7.24035474113322	7.11411716933062	7.35468379810699
AGMAT	agmatine ureohydrolase (agmatinase)	2.69815497493646	452.086179807175	1.43197321528069	0.980599034663306	1.46030453290459	0.144206396820942	0.682466675446893	0.0257497240716505	0	0.0550848667546605	0.0646460244744037	0.106578534371994	0.0576837944949568
AGO1	argonaute RISC catalytic component 1	-1.07773218413539	1061.84113320985	-0.107998713690636	0.104556660769506	-1.03292045572035	0.301641125091129	0.856074605617072	45.08776684946	43.0291228284297	43.3517901359178	40.8562874678231	42.1784549777167	39.5999249207878
AGO2	argonaute RISC catalytic component 2	1.0687070526341	1293.16277786055	0.0958664446097605	0.176155342322485	0.544215368922842	0.586293277023227	0.98031645215543	31.749409780345	31.3823945745568	32.7479532856457	34.8442071917036	34.5314451365261	33.6296521905598
AGO3	argonaute RISC catalytic component 3	1.05443884925166	203.91091087898	0.0764754304189611	0.154228418177175	0.495858229779076	0.619994438269241	0.984619851312725	12.1281200377474	9.33080822644576	10.8792611840454	10.5373019893278	12.7627794910463	11.0176047485367
AGO4	argonaute RISC catalytic component 4	-1.10654306099621	306.130345990961	-0.146059594543259	0.244215173972133	-0.598077474743338	0.549788239404353	0.98031645215543	8.03391391035495	9.02873170112917	8.48306948021772	7.24035474113322	7.94010081071357	8.01804743479899
AGPAT1	1-acylglycerol-3-phosphate O-acyltransferase 1	1.04522861309619	4527.40712673752	0.063818524036698	0.0965629013131118	0.660901062093838	0.508675764903963	0.972981251424818	291.074880905937	290.597617354559	289.415889928986	301.864611283228	308.2517660374	305.118430981074
AGPAT2	1-acylglycerol-3-phosphate O-acyltransferase 2	1.04938350628952	3388.70771489923	0.0695420196775863	0.168514789341739	0.412676062138135	0.679843965373387	0.997841577337084	66.3570389326433	70.9208553326615	71.0870205468894	75.2156494759687	75.4043130681859	69.1917114967006
AGPAT3	1-acylglycerol-3-phosphate O-acyltransferase 3	1.01801799139619	1935.72605765362	0.0257630583376743	0.0628391057895806	0.409984483610301	0.681817329835268	0.997841577337084	73.0519671912724	71.4914443249262	74.9705036530929	73.1469766927878	73.2460977471531	78.2769091296563
AGPAT4	1-acylglycerol-3-phosphate O-acyltransferase 4	1.00234768807459	351.701779578391	0.00338302834713016	0.132430407978778	0.0255457065998943	0.979619691774123	1	11.8448730729592	10.4384221526066	10.9068036174228	11.5393153686811	10.5246302692344	11.4213913100014
AGPAT5	1-acylglycerol-3-phosphate O-acyltransferase 5	-1.01586455736163	1586.82811791853	-0.0227080640703426	0.230441632354298	-0.0985414998077673	0.921502320213737	1	21.8872654609029	21.4474332974779	20.4640279993564	21.5594491622136	20.9959712712829	20.5642727374521
AGPS	alkylglycerone phosphate synthase	-1.24661727259219	1152.86991861869	-0.318018607361246	0.31915343213583	-0.996444265797207	0.319034334314285	0.870422640132855	24.1532411792081	24.1996860836957	22.0890315686189	18.0039178161214	18.891045217436	19.9009091007601
AGR2	anterior gradient 2; protein disulphide isomerase family member	3.64341351048299	1007.74716350975	1.86529074354843	1.55916313331925	1.19634097528812	0.231563524804085	0.799102933377232	0	0	0	0	0	0.0576837944949568
AGRN	agrin	-1.01390790213113	14141.107784	-0.0199266117366482	0.175127960810423	-0.113783154011705	0.909409693007534	1	753.951920817926	765.998940086134	799.474213643765	766.992757376563	761.263826385562	771.290016192067
AGT	angiotensinogen (serpin peptidase inhibitor; clade A; member 8)	-1.73721298022819	51.3479068190145	-0.79677463757338	0.386225649769437	-2.06297701369401	0.0391148121537909	0.361649314101279	0.489244757361359	1.10761392616083	1.10169733509321	0.646460244744037	0.506248038266973	0.403786561464697
AGTPBP1	ATP/GTP binding protein 1	-1.19264170812516	327.30529705927	-0.254160695550033	0.229736647523787	-1.10631324296537	0.26859096178702	0.832944916611298	8.2656614269998	9.02873170112917	9.03391814776432	7.49893883903083	6.90096010058663	7.78731225681916
AGTR2	angiotensin II receptor; type 2	-1	270.848416824152	0	1.68239893505352	0	1	1	0	0	0	0	0	0
AGTRAP	angiotensin II receptor-associated protein	1.03785341503636	1167.39400804616	0.0536026938559156	0.213141243261045	0.251489073798193	0.801436008654093	1	60.9495968775967	62.5634047989025	60.6484382968812	66.1652060495522	66.6382286160894	59.327782638063
AGXT	alanine-glyoxylate aminotransferase	3.6434446355477	13.9893113344403	1.86530306819524	1.58392354676037	1.17764716107061	0.238937300060455	0.805222348695754	0	0	0	0	0	0.0576837944949568
AHCTF1	AT hook containing transcription factor 1	-1.37901482769575	1534.08982181588	-0.463637969345095	0.113218784322598	-4.09506224712709	4.22054976471735e-05	0.00260527558114186	40.7103137572794	39.1692561160511	43.1589931022765	29.1876800501933	29.2824523187054	31.2357747190191
AHCY	adenosylhomocysteinase	1.06039871827199	21682.5278674812	0.0846068315006058	0.036800772018279	2.29905045085961	0.0215020746507677	0.252531423579932	278.431766386757	274.956766154833	276.085352174358	296.951513423173	295.27582947761	291.966525836224
AHCYL1	adenosylhomocysteinase-like 1	-1.01402464819972	3683.49323106191	-0.0200927207863396	0.0787689475011363	-0.255084286686067	0.798658000222843	1	181.175058568133	188.327931505709	187.068207498827	177.582629231187	187.231840258001	186.953177958155
AHCYL2	adenosylhomocysteinase-like 2	-1.11255449180772	2473.04991955828	-0.153875999571618	0.174013390473347	-0.884276774063466	0.376546822913014	0.907446674221093	15.3468355467037	16.4128245422014	17.2966481609634	15.3857538249081	15.2140857816022	13.7287430897997
AHDC1	AT hook; DNA binding motif; containing 1	-1.00494614900512	2117.80268523178	-0.00711819528998434	0.198239001605672	-0.0359071385162821	0.971356403826768	1	75.5239407021509	80.3859197925813	83.728997467084	80.0964243237862	75.5108916025579	84.0741304763995
AHI1	Abelson helper integration site 1	-1.40852421273393	155.525471170108	-0.494184364061392	0.14733184662788	-3.35422636295035	0.000795872265696593	0.0254144221056148	5.43319177911825	6.54499138185944	5.86653830937134	3.84643845622702	4.44965381003076	4.38396838161671
AHNAK	AHNAK nucleoprotein	-1.03314067168466	17833.8443047865	-0.0470367038880825	0.197603760944334	-0.238035468876187	0.811853584520506	1	1075.77197226541	1076.16440346953	1089.68883414069	1037.11617064286	1053.7686139695	1063.1411744393
AHNAK2	AHNAK nucleoprotein 2	-1.11341264719428	5434.72981100136	-0.154988375904704	0.254107112741498	-0.609933245207396	0.541906028800893	0.98031645215543	104.955875316047	100.591482930424	107.002353670928	94.3508727203922	92.59010173567	95.2071028139261
AHR	aryl hydrocarbon receptor	-1.41507401664105	901.886488108511	-0.500877516412801	0.110138986618155	-4.54768589935653	5.42390041484181e-06	0.000491568408117369	77.3006716630947	67.1616807953884	67.1209101405538	45.0906020708966	49.1859936126754	56.010964454603
AHRR	aryl-hydrocarbon receptor repressor	-1.02566485120225	856.83281978555	-0.0365593893294152	0.51278103060609	-0.0712962983170482	0.943161941249336	1	60.923847153525	59.4083833122626	58.1971617262988	56.048103219308	59.9237809506538	59.0105217683408
AHSA1	AHA1; activator of heat shock 90kDa protein ATPase homolog 1 (yeast)	1.01956227060562	3716.48044755364	0.0279498918335903	0.123939372165467	0.225512614314968	0.821580513288534	1	90.8192768007112	87.9713969838646	89.5955357764553	90.6660493253512	94.7483170567029	89.6694585424103
AHSA2	AHA1; activator of heat shock 90kDa protein ATPase homolog 2 (yeast)	-1.04510946553857	981.285186762963	-0.0636540591662006	0.0707811964180822	-0.899307476949333	0.368488905876112	0.903554700557576	30.2559257841893	28.1266809128113	28.8093853126874	26.6664850956915	28.2966008757645	28.9284229392208
AIDA	axin interactor; dorsalization associated	-1.07461518812988	2226.67664269035	-0.103820133707461	0.0625256544162478	-1.66044057717983	0.0968258528222587	0.572880206188753	59.6878603980858	56.7232586427818	58.5001284934494	56.4359793661544	54.0619615601941	53.2133004215976
AIF1L	allograft inflammatory factor 1-like	1.04331931575808	537.75422988904	0.0611807731567122	0.0546649295105689	1.11919604954185	0.263056510411225	0.827540735701766	45.9890071919678	49.6076782686577	47.5106975758947	47.9996731722448	50.3317128571743	51.5693122784913
AIFM1	apoptosis-inducing factor; mitochondrion-associated; 1	1.02213024372926	2016.69402387717	0.0315790416867001	0.0491740517354785	0.642189133744214	0.520750387504002	0.979247794046129	57.4991338519955	58.0322569191537	59.6844531286746	59.3127274552654	61.6556821341987	59.0393636655882
AIFM2	apoptosis-inducing factor; mitochondrion-associated; 2	1.1425451643267	454.16909031733	0.192251195534804	0.0892151769526699	2.15491581255055	0.031168422764805	0.320668609634925	33.6806390857188	32.1543679170325	32.1971046180991	38.755291672405	35.9702553505481	37.8982529831866
AIFM3	apoptosis-inducing factor; mitochondrion-associated; 3	-1.15054800867632	15.680192970426	-0.202321183852478	0.38453599365102	-0.526143682757801	0.598788379777627	0.981537167436844	0.746741998077864	0.872665517581259	0.468221367414614	0.711106269218441	0.55953730545297	0.547996047702089
AIG1	androgen-induced 1	-1.02725309713468	473.799024874746	-0.0387916801907571	0.0767420454704904	-0.505481447007738	0.613220726171095	0.984619851312725	23.5094980774169	21.1117927137928	21.1250464004123	22.2705554314321	21.7420210118868	20.4200632512147
AIM1	absent in melanoma 1	-1.21168461086776	585.620284250995	-0.277014228885811	0.0797789832045536	-3.47227073796548	0.000516075595493955	0.0185168189339108	47.5339906362668	44.0024805211165	43.2140779690312	36.4603578035637	37.302487030198	38.042462469424
AIM1L	absent in melanoma 1-like	1.25490366442045	46.4910878611806	0.327576616608383	0.60903916228282	0.537858050672062	0.590675051286855	0.98031645215543	1.59648289244233	1.14117798452934	1.1843246352252	1.7131196485717	1.99834751947489	1.24020158164157
AIM2	absent in melanoma 2	-1.56476047707588	11.2772881369653	-0.645941836083554	0.431633415323677	-1.496505629897	0.13452194190243	0.65999935017559	1.54498344429903	1.84602321026805	1.79025816952647	1.38988952619968	0.93256217575495	1.00946640366174
AIMP1	aminoacyl tRNA synthetase complex-interacting multifunctional protein 1	-1.28220048950478	715.387248812468	-0.358621864608294	0.116501848716691	-3.07825041884435	0.00208219862507456	0.0514142679305562	20.625528981392	19.1315132700507	18.6737698298299	16.4524132287357	13.9351433691383	15.4592569246484
AIMP2	aminoacyl tRNA synthetase complex-interacting multifunctional protein 2	-1.02733466849316	2082.24836675643	-0.0389062361093625	0.0942582864035681	-0.412761971321916	0.679781015994765	0.997841577337084	21.1147737387534	21.1117927137928	22.1992013021282	21.8503562723485	20.9160373705039	20.3046956622248
AIP	aryl hydrocarbon receptor interacting protein	1.14086716060423	5004.52157384935	0.190130818011796	0.140308851051721	1.3550878407643	0.17538957220637	0.728715929351988	177.467098301815	182.957682166748	185.911425296979	210.81068581103	213.07713484321	202.700853855278
AJAP1	adherens junctions associated protein 1	1.04034123227964	27.1974774893341	0.0570568104552874	0.267322379540714	0.2134382110219	0.83098517900132	1	3.08996688859806	3.28927772011397	3.66314363918492	2.94139411358537	3.51709163427581	4.03786561464697
AJUBA	ajuba LIM protein	1.03688179352952	1537.32463611636	0.0522514335830572	0.0743032958113411	0.703218249103318	0.481919748166084	0.961311040566612	55.0014106170454	54.3066464402491	59.0785195943734	59.3127274552654	58.8579956069338	57.395375522482
AK1	adenylate kinase 1	1.03637400939034	1802.74987956329	0.0515447405902697	0.206322537100906	0.249826031196295	0.80272188793858	1	87.7550596361848	86.024681598491	89.485366042946	89.0498987134911	93.789110247355	91.4576561717539
AK2	adenylate kinase 2	1.04894669285247	5663.9177923561	0.0689413624609185	0.0303831737688773	2.26906388994615	0.0232644408897936	0.266027695131264	227.601811069319	224.644242660437	225.737783960599	234.471130768662	245.183918322773	235.205672053186
AK3	adenylate kinase 3	-1.0270568835605	652.838344325507	-0.0385160875548329	0.294302595085827	-0.130872402071754	0.895876246835211	1	36.2813612169555	32.9263412595083	32.775495719023	32.2260432004902	33.8653292967012	33.7161778823022
AK4	adenylate kinase 4	1.04536942090645	838.416443705572	0.0640128633851366	0.0786259394581601	0.814144337432055	0.415562268649668	0.930804946595895	52.5551868302386	50.3796516111334	50.3200257803824	54.2056915217875	54.887945201577	51.973098839956
AK5	adenylate kinase 5	-1.23670627588126	101.04259191832	-0.306502893485317	0.639620085144341	-0.479195229487126	0.63179974770157	0.987909001612088	2.7037210275233	2.65156061111229	3.08475253826099	2.00402675870652	2.29143848899788	2.56692885502558
AK6	adenylate kinase 6	-1.06240701621788	436.031824156058	-0.0873365794982669	0.111685771495131	-0.781984834138649	0.434223486489268	0.939694500356234	12.5143658988221	12.0830610126636	10.9894309175548	10.892855123937	10.2048946661185	12.5750671999006
AK7	adenylate kinase 7	1.14498786771626	78.7215516995304	0.195332311616261	0.564731634965583	0.345885194882283	0.729428995492214	1	0.231747516644854	0.10069217510553	0.0826273001319907	0.129292048948807	0.319735603115983	0.0288418972474784
AK8	adenylate kinase 8	-1.18990283010123	21.9936507634185	-0.250843764915674	0.337155291889433	-0.744000675504556	0.456876066438116	0.9466864654605	2.11147737387534	2.08097161884762	1.95551276979045	1.97170374646931	1.8118350843239	1.41325296512644
AK9	adenylate kinase 9	-1.16724147832341	39.8056820241386	-0.22310305593891	0.254113290572427	-0.877966891996626	0.379961686068258	0.909059659884565	1.05573868693767	0.939793634318278	0.908900301451898	0.969690367116056	0.74604974060396	0.807573122929395
AKAP1	A kinase (PRKA) anchor protein 1	1.0222755807885	2567.18795202891	0.0317841644196339	0.104987210227048	0.30274320415693	0.762085569729457	1	71.0434887136837	72.8675707180351	76.8709315561287	76.379277916508	75.6974040377089	74.8158814599589
AKAP10	A kinase (PRKA) anchor protein 10	1.02321207994233	687.502120296414	0.0331052017501057	0.139289625756939	0.23767169715765	0.812135737104527	1	21.2692720831833	23.1592002742719	22.5847953694108	22.3028784436693	24.4597736383727	22.1505770860634
AKAP11	A kinase (PRKA) anchor protein 11	-1.69054495203513	499.642088154817	-0.757488378382091	0.142152178090735	-5.32871454068463	9.89103123490041e-08	1.63243661823162e-05	18.4625521593734	18.5944883361545	17.5445300613594	9.30902752431413	11.5904156129544	11.5367588989914
AKAP12	A kinase (PRKA) anchor protein 12	-1.07350991786017	4077.59009655173	-0.102335519917314	0.259855838156655	-0.393816512429558	0.693716512419157	1	62.2885825293225	66.7924761533348	62.9344602671996	61.0581701160743	58.6981278053758	60.0199881720025
AKAP13	A kinase (PRKA) anchor protein 13	-1.1509569515786	2024.1725729017	-0.202833874386299	0.226500067558699	-0.895513527093026	0.370512637975881	0.904729427008852	44.4440237476687	44.4723773382757	44.0678934037284	39.2401368559631	37.835379702058	39.0519288730857
AKAP17A	A kinase (PRKA) anchor protein 17A	1.05605908843432	1551.54225036605	0.0786905583765429	0.0803558634527159	0.979275873537804	0.327443688049092	0.876969968951095	36.7963556983885	40.2433059838434	42.1399230673153	43.5714204957481	41.7521408402288	41.1862292693991
AKAP2	A kinase (PRKA) anchor protein 2	-1.13135851671783	2021.00609802516	-0.178056178071811	0.175562526067931	-1.01420378288995	0.310485523928826	0.865406733356875	53.7396741375345	50.1447032025539	54.1484240198313	47.1915978663147	46.8146212228985	46.4066126711927
AKAP3	A kinase (PRKA) anchor protein 3	1.95981912304297	19.1256010309799	0.970720510294339	0.55874884855078	1.73731098115385	0.0823322943061341	0.533084824857485	0.231747516644854	0.0671281167370199	0.0550848667546605	0.226261085660413	0.266446335929986	0.230735177979827
AKAP5	A kinase (PRKA) anchor protein 5	-1.46500042693742	26.2631255700137	-0.550901085084661	0.388682144416942	-1.41735629742154	0.156378783162831	0.701735208819778	0.772491722149514	0.537024933896159	0.550848667546605	0.484845183558028	0.37302487030198	0.432628458712176
AKAP6	A kinase (PRKA) anchor protein 6	-1.26106772746985	581.761897565605	-0.334645759774784	0.27449804122461	-1.21911893535502	0.222799053975212	0.787658707390607	1.31323592765417	1.64463886005699	1.10169733509321	1.16362844053927	0.852628274975954	1.21135968439409
AKAP7	A kinase (PRKA) anchor protein 7	-1.1898183022726	64.6245194980301	-0.250741275697438	0.322759465805641	-0.77686730293583	0.437237063825027	0.941913762481732	3.78520943853262	3.42353395358801	2.67161603760103	3.10300917477138	2.50459555774187	2.73998023851045
AKAP8	A kinase (PRKA) anchor protein 8	1.05166209850778	1153.66312751802	0.0726712377914432	0.100377507309028	0.723979303129271	0.46907844153409	0.953624325488427	31.5949114359151	33.0270334346138	32.7204108522683	32.2906892249647	34.5314451365261	36.052371559348
AKAP8L	A kinase (PRKA) anchor protein 8-like	1.04636568712318	2440.1934063294	0.0653871372436569	0.0759237222678593	0.861221437655161	0.389116095166007	0.916609263237353	95.6602249261815	101.329892214532	98.5468266240876	107.700276774357	100.476913279198	102.619470406528
AKAP9	A kinase (PRKA) anchor protein 9	-1.82476309544154	507.858812384966	-0.867709174558687	0.139457346535097	-6.2220399004961	4.90732189013256e-10	1.30409999856591e-07	16.6858211984295	18.3931039859435	17.2966481609634	10.2140718669558	8.97924152084052	9.66203557790526
AKIP1	A kinase (PRKA) interacting protein 1	1.06632517760558	945.235606444795	0.0926474574032883	0.101671483544695	0.911243292349135	0.362167198080268	0.899406366938798	27.0629599993047	26.851246694808	28.2034517783862	29.1876800501933	31.3607337389593	27.4863280768469
AKIRIN1	akirin 1	1.04309306619449	2009.18122409826	0.0608678828311948	0.0570081003915323	1.06770585957353	0.285653214458041	0.846510108899074	54.1774194467526	50.5810359613445	52.6335901840781	53.5915542892807	53.8221598578571	57.7126363922042
AKIRIN2	akirin 2	-1.01724091777229	1327.32022820406	-0.0246613996611996	0.104759919630387	-0.235408730249219	0.813891510697015	1	22.8657549756256	25.0387875429084	24.0445443384093	23.0786307373621	25.4189804477206	22.5543636475281
AKNA	AT-hook transcription factor	-1.03315286362531	448.067651645972	-0.0470537288189568	0.190597370797601	-0.246875015232629	0.805004952899229	1	11.2268796952396	9.26368010970874	11.512737151724	10.3756869281418	10.8710105059434	9.92161265313256
AKR1A1	aldo-keto reductase family 1; member A1 (aldehyde reductase)	1.01949502648566	3076.77653770948	0.0278547373143112	0.10052396881802	0.277095479235773	0.78170679301531	1	94.964982376247	92.9053135640355	93.8370705165642	93.4458283777506	101.089739851837	94.1976364102644
AKR1B1	aldo-keto reductase family 1; member B1 (aldose reductase)	-1.04322211859328	10029.4251164769	-0.0610463632998712	0.0865962489064339	-0.704953898936558	0.480838926156977	0.960758700549922	371.954764214991	390.115050417191	386.530510017453	366.058113586311	378.966623593219	361.850442866864
AKR1B10	aldo-keto reductase family 1; member B10 (aldose reductase)	1.237443119469	22.5285551306027	0.307362211538924	0.892628522939236	0.344333845088039	0.730595234042516	1	0.463495033289709	0.335640583685099	0.220339467018642	0.290907110134817	0.399669503894979	0.576837944949568
AKR1C1	aldo-keto reductase family 1; member C1	-1.08109557069988	1005.88996000286	-0.112494065422435	0.241957583789817	-0.464933000488861	0.641979437207891	0.990109072839933	3.96545750703417	3.96055888748417	3.74577093931691	3.23230122372019	3.51709163427581	4.09554940914193
AKR1C2	aldo-keto reductase family 1; member C2	-1.03531082603409	446.646464212538	-0.0500639656538166	0.125937070925956	-0.397531602773671	0.690975486758695	0.999098597137845	6.92667577527398	6.94776008228156	5.50848667546605	6.33531039849156	6.79438156621463	5.65301186050576
AKR1C3	aldo-keto reductase family 1; member C3	-1.0031833985132	4563.78493032465	-0.00458537857070981	0.0580104522735141	-0.0790440065712668	0.936997620358549	1	26.2904682771551	26.0457092939637	26.2203965752184	25.4058876184407	27.4173279671955	25.8423399337406
AKR1C4	aldo-keto reductase family 1; member C4	-1	15.0520525456513	0	1.69047230525746	0	1	1	0	0	0	0	0	0
AKR7A2	aldo-keto reductase family 7; member A2	1.10736868257247	3198.92415371245	0.147135626785645	0.127374554344901	1.15514144518406	0.248032508554143	0.810530279920409	106.912854345493	105.223322985279	107.883711539003	119.627468289884	122.378802092642	114.242754997262
AKR7A3	aldo-keto reductase family 7; member A3 (aflatoxin aldehyde reductase)	-1.70444344862356	887.560831813779	-0.769300733391731	0.334068416381256	-2.30282389974204	0.0212887532530443	0.250967189665024	0.411995585146408	0.637717109001689	0.550848667546605	0.226261085660413	0.452958771080976	0.230735177979827
AKR7L	aldo-keto reductase family 7-like (gene/pseudogene)	-1.13863574382947	69.2000765907251	-0.18730629435172	0.645458834549872	-0.290190922062974	0.771670180704668	1	0.257497240716505	0.23494840857957	0.275424333773302	0.258584097897615	0.0799339007789957	0.346102766969741
AKT1	v-akt murine thymoma viral oncogene homolog 1	1.01194773651987	5680.77387147914	0.0171347819189349	0.0300198619612975	0.570781502627345	0.568147763103321	0.98031645215543	191.037202887575	193.832437078145	196.074583213214	196.588560426662	200.154487550605	194.163652270024
AKT1S1	AKT1 substrate 1 (proline-rich)	1.0504071733865	3889.30099978698	0.0709486737556535	0.11048078686728	0.642181104673734	0.520755600092416	0.979247794046129	165.544976056641	172.653516247615	163.574511827964	180.685638405958	177.959507767637	171.118976369289
AKT2	v-akt murine thymoma viral oncogene homolog 2	-1.00210033771991	3747.18755817198	-0.00302696909562098	0.101035518860491	-0.0299594551476556	0.976099388748862	1	169.89667942475	165.705756165334	169.49613500409	166.980681217385	172.923672018561	166.792691782167
AKT3	v-akt murine thymoma viral oncogene homolog 3	-1.31485995587421	745.484899867929	-0.394909148015705	0.25776240081904	-1.53206653398976	0.125506017078383	0.63950626614662	68.3397676861604	66.8596042700718	62.2734418661437	49.5511777596304	50.4915806587323	50.9059486417993
AKTIP	AKT interacting protein	-1.02642948281368	252.674006842224	-0.037634515620318	0.271529580657933	-0.138601899392056	0.889764742301633	1	14.9348399615573	13.7948279894576	13.2479104544958	13.4786961029132	14.3348128730332	13.2961146310875
ALAD	aminolevulinate dehydratase	1.11327129580003	831.330396566857	0.154805209401511	0.0918660342716544	1.68511910445313	0.0919655944331811	0.563473448658791	41.6115540997872	41.7872526687949	43.0763658021445	46.4158455726219	49.2126382462684	45.9163004179856
ALAS1	5'-aminolevulinate synthase 1	1.01444303564781	2680.23322591028	0.0206878552416673	0.0529496905864257	0.390707764531694	0.696013258913766	1	65.3785494179206	67.6651416709161	64.3666668028208	64.9046085723013	71.0345931589342	65.2115296765486
ALCAM	activated leukocyte cell adhesion molecule	-1.46613387935164	490.110549811056	-0.552016848531653	0.0924749905446112	-5.9693636655778	2.38180689280067e-09	6.02328230197123e-07	51.3964492470144	46.4190927236493	48.9429041115159	31.9674591025926	33.2258580904692	35.4466917171509
ALDH16A1	aldehyde dehydrogenase 16 family; member A1	1.07053522863706	1618.15743770584	0.0983322719903311	0.0621810678042158	1.581386030551	0.113789799577889	0.614459074105108	59.6363609499425	61.7914314564268	63.2098846009729	67.0056043677194	66.5849393489034	65.0961620875587
ALDH18A1	aldehyde dehydrogenase 18 family; member A1	-1.03226856998284	5742.31722248916	-0.0458183720923621	0.155931786465323	-0.293835997976919	0.76888322626017	1	168.995439082242	166.712677916389	168.421980102374	163.328180834581	162.665488085256	164.889126563834
ALDH1A1	aldehyde dehydrogenase 1 family; member A1	-1	597.162321023642	0	1.66697562466015	0	1	1	0	0	0	0	0	0
ALDH1A2	aldehyde dehydrogenase 1 family; member A2	3.64334194445482	1114.3515445938	1.86526240502257	1.56249463783174	1.19377203598662	0.232567153200653	0.799507215786358	0	0	0	0	0	0.0576837944949568
ALDH1A3	aldehyde dehydrogenase 1 family; member A3	-1.00782635354142	7754.19559883462	-0.0112470867888457	0.0429699039033981	-0.261743354468064	0.793519313353932	1	68.2882682380171	66.5910918031237	66.7077736398939	63.6440110950505	69.7556507464703	67.5765652508418
ALDH1B1	aldehyde dehydrogenase 1 family; member B1	-1.09365885751431	1687.75395705776	-0.129162791764614	0.140926811586944	-0.916523905636849	0.359392174946785	0.898853072418351	17.5613118168656	18.3595399275749	18.8114819967166	15.6766609350429	17.718681339344	16.9013517870223
ALDH1L2	aldehyde dehydrogenase 1 family; member L2	-1.13163396684146	102.54688554105	-0.178407386069395	0.122040794164328	-1.46186680684141	0.143777712505714	0.68208494837431	13.2096084487567	12.6872140632968	13.7436742552878	10.9575011484114	11.8568619488844	12.4020158164157
ALDH2	aldehyde dehydrogenase 2 family (mitochondrial)	1.08503586954906	3872.84693166286	0.117742736646871	0.0492789228953225	2.38931230085889	0.0168799467333905	0.216934987567893	66.0222925197118	67.4301932623365	67.0658252737991	72.4358704235694	73.1661638463741	73.0565257278627
ALDH3A1	aldehyde dehydrogenase 3 family; member A1	-3.56845669867166	2898.94163725552	-1.8353002662517	1.56050523706933	-1.17609362830364	0.239557463803026	0.805612121805138	0	0	0.0550848667546605	0	0	0
ALDH3A2	aldehyde dehydrogenase 3 family; member A2	1.0908320821458	2849.72579214597	0.125429036674954	0.0749286942610507	1.67397867948907	0.0941347895927228	0.567887405165179	30.4104241286192	31.1474461659772	32.9682927526643	34.908853216178	33.4656597928062	35.3024822309135
ALDH3B1	aldehyde dehydrogenase 3 family; member B1	1.06946289662494	3059.67088526056	0.0968864312792578	0.0602825191476645	1.60720607979123	0.108009168790148	0.600310442205151	175.922114857516	182.991246225116	187.123292365582	194.713825716904	198.555809535025	193.75986570856
ALDH4A1	aldehyde dehydrogenase 4 family; member A1	1.07866041622807	858.844578755693	0.1092407471862	0.0620940572325391	1.75927861787319	0.0785301965467048	0.519087247746958	22.840005251554	23.629097091431	24.9534446398612	26.8604231691147	25.7387160508366	24.8905573245738
ALDH5A1	aldehyde dehydrogenase 5 family; member A1	1.03548228118297	635.324811568693	0.0503028668677743	0.0553651766273448	0.908565093296023	0.363579739276936	0.900705756379061	44.1607767828806	43.0626868867983	44.9767937051803	45.0259560464222	46.8412658564915	45.7720909317482
ALDH6A1	aldehyde dehydrogenase 6 family; member A1	1.00553671151861	379.775607819304	0.00796575450153736	0.0986158602400344	0.0807755921020051	0.935620419307378	1	20.4452809128905	18.1245915189954	19.0593638971125	18.262501914019	21.6354424775148	18.3722885466437
ALDH7A1	aldehyde dehydrogenase 7 family; member A1	1.01731280431769	3476.74790919496	0.0247633486650254	0.0393385840183803	0.629492628749808	0.52902659301163	0.98031645215543	110.878311852527	105.021938635068	106.616759603645	106.536648333817	113.159758869465	110.176047485367
ALDH9A1	aldehyde dehydrogenase 9 family; member A1	1.01679573626403	2063.83331012054	0.0240298858059851	0.055959807068402	0.429413306886715	0.667622471533222	0.996449628778512	80.0558921387613	77.8350513565746	79.3222081267111	80.6459155318186	80.8664629547507	80.9880474709193
ALDOA	aldolase A; fructose-bisphosphate	1.16151294099722	85084.2731336134	0.21600522802404	0.0528010073513078	4.09093005720259	4.29646702625661e-05	0.00263141822283896	5805.86753560725	5862.667639286	5905.48331016689	6916.63977357764	6921.36988991887	6680.67750133066
ALDOC	aldolase C; fructose-bisphosphate	1.06153762831811	8916.32497342797	0.0861555113523633	0.256145230134395	0.336354150757205	0.736603819700461	1	1007.86994988847	1034.37715080074	1022.95351806742	1086.21482623117	1110.12201401869	1074.64909144104
ALG1	ALG1; chitobiosyldiphosphodolichol beta-mannosyltransferase	1.1006543024042	943.34879076326	0.138361413024567	0.0604880598662337	2.2874169436174	0.0221714982463955	0.258266657507604	29.3804351657532	29.9727041230794	29.0572672130834	33.0987645308947	33.7587507623292	30.9185138492968
ALG10	ALG10; alpha-1;2-glucosyltransferase	1.01208705173469	93.9226938377308	0.0173333846020731	0.298510961697363	0.0580661577836666	0.953695931067187	1	2.18872654609029	2.08097161884762	2.03814006992244	2.42422591779014	2.21150458821888	1.78819762934366
ALG10B	ALG10B; alpha-1;2-glucosyltransferase	-1.38869813795586	116.924735332571	-0.473733034018684	0.255383815774813	-1.85498455562432	0.0635984320797136	0.466398417482614	4.24870447182233	4.3968916462748	5.15043504156076	3.10300917477138	3.25064529834583	3.63407905318228
ALG11	ALG11; alpha-1;2-mannosyltransferase	1.00744396187435	94.3402727004408	0.0106995924262765	0.241571206280817	0.0442916711432847	0.964671910625864	1	2.29172544237689	2.14809973558464	2.31356440369574	2.03634977094372	2.69110799289286	2.10545849906592
ALG12	ALG12; alpha-1;6-mannosyltransferase	1.07905675098168	842.817490993723	0.109770742682082	0.0936418528214521	1.17224018293811	0.241100639707932	0.806103257638542	21.6040184961148	22.2529706983221	22.4746256359015	23.9190290555294	24.9127324094537	23.1023596952302
ALG13	ALG13; UDP-N-acetylglucosaminyltransferase subunit	-1.00891051511862	431.812780938207	-0.0127982209064724	0.108988184719905	-0.117427599508729	0.906521214121237	1	6.87517632713068	6.57855544022795	6.5550991438046	6.52924847191477	7.11411716933062	6.28753359995029
ALG14	ALG14; UDP-N-acetylglucosaminyltransferase subunit	1.09748692168166	156.849619057762	0.134203747835866	0.315991176970481	0.424707262786653	0.671050088681216	0.996449628778512	3.27021495709961	3.99412294585268	3.85594067282623	4.20199159083624	3.7036040694268	4.35512648436923
ALG1L	ALG1; chitobiosyldiphosphodolichol beta-mannosyltransferase-like	1.02262066293444	24.7109347406869	0.0322710823323625	0.441312522921322	0.0731252358730727	0.941706460090895	1	0.334746412931456	0.26851246694808	0.220339467018642	0.420199159083624	0.159867801557991	0.288418972474784
ALG1L9P	asparagine-linked glycosylation 1-like 9; pseudogene	1.19574780013739	17.3464194608366	0.257913137145841	0.542004561749357	0.475850491577799	0.63418089536716	0.987909001612088	1.08148841100932	0.906229575949768	0.853815434697238	0.905044342641652	1.38552094683593	1.12483399265166
ALG2	ALG2; alpha-1;3/1;6-mannosyltransferase	1.00341546676939	677.231670891243	0.00491908126499391	0.0894453188946264	0.0549954019481889	0.95614212696463	1	19.3895422259528	18.4602321026805	18.5911425296979	19.4261303545583	18.597954247913	18.9491264915933
ALG3	ALG3; alpha-1;3- mannosyltransferase	-1.06866158497811	1641.26189783609	-0.0958050644990194	0.0801129672333509	-1.19587462314261	0.231745489509759	0.799102933377232	44.1607767828806	46.0834521399642	44.3984026042564	42.9249602510041	41.6189176722638	42.0803280840709
ALG5	ALG5; dolichyl-phosphate beta-glucosyltransferase	-1.11866773716416	775.336360315624	-0.161781595629302	0.152272428732295	-1.06244838265321	0.288032179183865	0.847697497814477	13.5958543098315	12.9892905886133	12.2288404195346	12.4443597113227	11.5104817121754	10.9310790567943
ALG6	ALG6; alpha-1;3-glucosyltransferase	-1.03643262143828	179.694863840126	-0.0516263297840362	0.216817020577299	-0.23811013381964	0.811795675104196	1	4.76369895325534	4.0612510625897	3.9110255395809	3.97573050517583	4.31643064206577	4.06670751189445
ALG8	ALG8; alpha-1;3-glucosyltransferase	-1.12707145208189	1157.31083855014	-0.172578979837185	0.0927323827893595	-1.86104330166082	0.0627380619745468	0.462873280568105	25.1317306939309	24.6024547841178	23.3559835039761	22.1735863947205	21.8485995462588	21.1699525796491
ALG9	ALG9; alpha-1;2-mannosyltransferase	1.04071003143057	571.67003159196	0.0575681526994581	0.112130023878069	0.513405337022474	0.607667813064882	0.984466304821207	15.8103305799934	16.0100558417792	16.6356297599075	15.4180768371453	17.3989457362281	17.8531343961891
ALKBH1	alkB homolog 1; histone H2A dioxygenase	-1.05548326061011	254.684231771652	-0.0779036985085876	0.575575185450435	-0.135349300105114	0.892335707815385	1	8.1626625307132	8.69309111744408	7.95976324604844	7.43429281455643	8.12661324586456	8.07573122929394
ALKBH2	alkB homolog 2; alpha-ketoglutarate-dependent dioxygenase	1.13351607135912	960.379690184139	0.180804846222704	0.147576969408365	1.22515624861759	0.220516355376368	0.785019265428404	17.0720670595043	18.4602321026805	16.7733419267941	18.6827010731027	21.4489300423638	19.4394387448004
ALKBH3	alkB homolog 3; alpha-ketoglutarate-dependent dioxygenase	1.03950004705082	670.801180108537	0.0558898234968975	0.143372391849688	0.389822773937486	0.696667602219763	1	20.0847847758874	23.3941486828514	21.9513194017322	23.3695378474969	22.3015583173398	22.669731236518
ALKBH4	alkB homolog 4; lysine demthylase	1.06834116130298	779.370440975279	0.0953724271040889	0.0499105517555109	1.91086701608259	0.0560216727739599	0.435912559515095	25.929972140152	26.8176826364394	25.5042933074078	28.7674808911096	27.9768652726485	27.2555928988671
ALKBH5	alkB homolog 5; RNA demethylase	1.03703931522434	3904.85856316263	0.0524705892369848	0.0570173023596245	0.920257309018896	0.357438312500607	0.897401969847402	121.821944582978	119.15240720821	116.256611285711	122.310278305572	124.803463749605	125.260359745799
ALKBH6	alkB homolog 6	1.09642843907856	360.844153475171	0.132811654277323	0.144252703198728	0.920687455640656	0.357213627353894	0.8972040488837	17.3038145761491	18.8630008031026	17.8750392618873	20.816019880758	20.6762356681669	18.0550276769215
ALKBH7	alkB homolog 7	1.10063539436564	2404.97493960938	0.138336628886879	0.220391574342749	0.627685651320498	0.530209886843107	0.98031645215543	60.8980974294534	61.1537143474251	62.1632721326344	70.6257817382861	70.3418326855162	62.8464941022554
ALKBH8	alkB homolog 8; tRNA methyltransferase	-1.11740196178181	132.621567473807	-0.160148258293795	0.238050621820061	-0.672748750116054	0.501107147444843	0.971427089391093	3.16721606081301	3.05432931153441	3.002125238129	2.74745604016216	3.01084359600884	2.5380869577781
ALMS1	Alstrom syndrome protein 1	-1.48814603938757	411.203729586227	-0.573516112441794	0.165848702494863	-3.45806812965304	0.000544063780787845	0.0192581218490747	7.51891942892194	6.64568355696497	5.83899587599401	4.55754472544546	4.23649674128677	4.73007114858645
ALOX12	arachidonate 12-lipoxygenase	-1.4279284698383	14.5511800337699	-0.513923711303806	0.381104973269305	-1.34850959014026	0.177494537760062	0.730742301438574	1.21023703136757	1.20830610126636	0.853815434697238	0.87272133040445	0.852628274975954	0.576837944949568
ALOX12-AS1	ALOX12 antisense RNA 1	1.08327808192977	17.4687166691692	0.115403636227322	0.5339419085622	0.216135190695334	0.828882369723184	1	0.849740894364466	0.738409284107219	0.688560834433256	0.452522171320826	1.01249607653395	1.00946640366174
ALOX12B	arachidonate 12-lipoxygenase; 12R type	1.15155606119788	17.8739035587032	0.203584647555776	0.37219187439385	0.546988426029809	0.584386683665172	0.98031645215543	2.16297682201864	1.74533103516252	1.92797033641312	2.03634977094372	2.15821532103288	2.56692885502558
ALOX15B	arachidonate 15-lipoxygenase; type B	1.11907003517918	13.7146222426407	0.162300327863839	0.30468311253835	0.532685669749454	0.594251187612518	0.980393498438132	1.54498344429903	1.24187015963487	1.37712166886651	1.58382759962289	1.38552094683593	1.7305138348487
ALOX5	arachidonate 5-lipoxygenase	-2.63669466304767	873.485401593693	-1.39873051257069	0.695717811163251	-2.01048541538989	0.0443798383008243	0.388732673027165	0.154498344429903	0.13425623347404	0.165254600263981	0	0.106578534371994	0.0576837944949568
ALOX5AP	arachidonate 5-lipoxygenase-activating protein	-2.95939221434489	27.4487132054759	-1.56530091254817	0.880806594825079	-1.77712215342691	0.075548143978233	0.509416938517308	0.0772491722149514	0.10069217510553	0.165254600263981	0.0646460244744037	0.0266446335929986	0.0288418972474784
ALOXE3	arachidonate lipoxygenase 3	-1.27008206039119	10.859927971802	-0.344921712977594	0.416391538611205	-0.828359082722995	0.407467171829974	0.928047325264695	1.21023703136757	1.3425623347404	1.40466410224384	1.16362844053927	0.93256217575495	1.03830830090922
ALPK1	alpha-kinase 1	1.07017269389464	249.245224745023	0.0978436232825454	0.367419517785618	0.266299471166459	0.790008580349003	1	10.016642663872	9.70001286849937	9.8326487157069	10.3756869281418	9.43220029192149	11.9693873577035
ALPK2	alpha-kinase 2	-1.19419477003151	426.198158229394	-0.25603815556641	0.142602152493602	-1.79547188516595	0.072578548270285	0.498667422580981	36.1268628725256	33.5976224268785	31.9492227177031	28.0886976341284	27.6304850359395	29.8513636511401
ALPK3	alpha-kinase 3	-1.22820152698665	1780.84260457842	-0.296547301856322	0.34380161943203	-0.86255353405905	0.388382987310984	0.915633792152083	0.643743101791262	0.805537400844239	0.661018401055926	0.51716819579523	0.479603404673974	0.721047431186959
ALPL	alkaline phosphatase; liver/bone/kidney	1.03744439213336	126.024326373309	0.0530340088995976	0.550608321927887	0.0963189381408286	0.923267270554378	1	2.36897461459184	2.65156061111229	2.47881900395972	2.52119495450174	2.55788482492786	2.73998023851045
ALPP	alkaline phosphatase; placental	-1.22329225604415	162.349152974033	-0.290769118481083	1.59317518287761	-0.18250919397068	NA	NA	7.02967467156058	7.28340066596666	7.7394237790298	6.17369533730555	6.50129059669165	5.45111857977341
ALPPL2	alkaline phosphatase; placental-like 2	-1.07560716041625	151.219721577347	-0.105151264509583	0.596743503156262	-0.176208478103948	0.860130160440548	1	0.051499448143301	0.20138435021106	0.137712166886651	0.0646460244744037	0.133223167964993	0.144209486237392
ALS2	amyotrophic lateral sclerosis 2 (juvenile)	1.01954285044832	664.95014640458	0.027922411774467	0.304009355515697	0.0918472121593154	0.926819432684222	1	12.4886161747505	11.9823688375581	12.8347739538359	12.1211295889507	13.0825150941623	13.0365375558602
ALS2CL	ALS2 C-terminal like	-1.12162470536061	387.915460405445	-0.165590032197177	0.0844399092403268	-1.96103991213309	0.0498743672101635	0.413729146160567	18.7972985723049	20.0041787876319	18.6462273964526	16.4200902164985	17.878549140902	17.1032450677547
ALX1	ALX homeobox 1	-1.1473954442229	54.1797401674834	-0.198362694838547	0.195716566034269	-1.01352020862564	0.310811748455988	0.865406733356875	6.56617963827087	8.02180995007388	7.24365997823786	6.65854052086358	6.76773693262164	5.68185375775324
ALX3	ALX homeobox 3	-1.20782067023183	36.5196600376548	-0.272406268096173	0.440071580826125	-0.619004452831965	0.535913425471597	0.98031645215543	1.93122930537379	2.14809973558464	1.59746113588515	2.00402675870652	1.65196728276591	1.0671501981567
ALX4	ALX homeobox 4	1.41473887373797	1033.12288584335	0.500535791341041	0.351417185520433	1.42433498407248	0.154349525003487	0.698538955587835	0.257497240716505	0.771973342475729	0.605933534301266	0.743429281455643	0.586181939045968	0.951782609166786
ALYREF	Aly/REF export factor	1.12893191984741	5191.91829082524	0.174958487120653	0.0902753537301354	1.93805374215055	0.0526166662045278	0.424152549830741	76.399431320587	80.3187916758443	82.1866211979535	90.2458501662676	91.2312254224271	89.6406166451628
AMACR	alpha-methylacyl-CoA racemase	1.01221202309203	501.483470982512	0.0175115159463646	0.159408749765512	0.109852915678241	0.912526024305832	1	15.8103305799934	14.1304685731427	14.2669804894571	15.4503998493825	13.8818541019523	15.6611502053808
AMBRA1	autophagy/beclin-1 regulator 1	1.05861257368671	2321.62498280286	0.0821746948191626	0.0926569284055382	0.886870482685361	0.375148635052119	0.905599052235732	76.0646849076555	76.022592204675	77.311610490166	82.5206502415763	83.8773065507595	77.7289130819542
AMD1	adenosylmethionine decarboxylase 1	-1.22943602046595	1396.83916076621	-0.297996659408849	0.121689789949529	-2.44882220219498	0.0143324177299311	0.196088985678526	30.2301760601177	28.6637058467075	25.1737841068798	21.8503562723485	23.1541865923158	23.7080395374272
AMDHD2	amidohydrolase domain containing 2	1.11406523970498	623.215876713453	0.155833719431015	0.121287780959123	1.28482620589403	0.19885302261177	0.761751374162955	16.7373206465728	15.338774674409	16.9661389604354	18.8119931220515	19.050913018994	17.1032450677547
AMER1	APC membrane recruitment protein 1	1.00032732039885	700.695619585994	0.000472146248869242	0.209814527847925	0.00225030293999211	0.998204519542396	1	10.4286382490184	9.83426910197341	8.86866354750034	10.0201337935326	9.08582005521251	10.1811897283599
AMFR	autocrine motility factor receptor; E3 ubiquitin protein ligase	1.09415493800261	3066.18853284161	0.129817045681545	0.0836796471067151	1.55135747066419	0.120816041240832	0.629314785087151	172.008156798625	165.302987464911	168.614777136016	180.362408283586	188.031179265791	188.078011950806
AMH	anti-Mullerian hormone	1.17893562315626	215.078300786256	0.237484940803717	0.277713499646219	0.855143668227331	0.392471617185865	0.918442162068236	4.40320281625223	4.93391658017096	5.26060477507008	5.49491208032432	5.19570355063472	6.60479446967255
AMIGO1	adhesion molecule with Ig-like domain 1	-1.02645411126964	280.876129299965	-0.0376691316612733	0.409739672049111	-0.0919343042202618	0.92675023603621	1	6.48893046605592	6.00796644796328	5.34323207520207	5.59188111703592	5.70195158890169	6.17216601096037
AMIGO2	adhesion molecule with Ig-like domain 2	-1.10957270170662	1815.06225631395	-0.15000419926574	0.05056591673434	-2.96650805430509	0.00301202471740955	0.0675615673022379	45.4740127105347	42.6599181863761	43.2416204024085	38.2381234766098	41.5123391378918	39.2826640510655
AMIGO3	adhesion molecule with Ig-like domain 3	1.19166476872126	172.979869948199	0.252978443414396	0.217763946765715	1.16170948943429	0.245353489803353	0.807878648681743	8.08541335849825	7.58547719128325	6.33475967678596	8.85650535299331	9.56542345988649	7.93152174305655
AMMECR1	Alport syndrome; mental retardation; midface hypoplasia and elliptocytosis chromosomal region gene 1	-1.2377830081218	390.969856295321	-0.307758422350914	0.380752659832569	-0.808289619004229	0.418923877120976	0.932297776266245	3.37321385338621	2.38304814416421	3.13983740501565	2.61816399121335	2.07828142025389	2.5380869577781
AMMECR1L	AMMECR1-like	-1.00505003217612	896.325870461837	-0.00726732167856166	0.172892191894721	-0.042033833910712	0.966471726382233	1	19.4410416740961	18.628052394523	18.2055484624153	18.3271479384935	20.2232768970859	17.7377668071992
AMN	amnion associated transmembrane protein	-1.93028298134191	52.6106734834602	-0.948812363478762	1.67337590884676	-0.567004914115594	0.570710842938857	0.98031645215543	0	0	0.0275424333773302	0	0	0
AMN1	antagonist of mitotic exit network 1 homolog	-1.20910503576266	97.5655016259682	-0.273939577913558	0.197014715294633	-1.39045237054443	0.164391552975287	0.712802864795224	6.20568350126777	6.94776008228156	6.66526887731392	5.1716819579523	5.43550525297171	5.85490514123811
AMOT	angiomotin	-1.08820433128476	124.733312520898	-0.121949475755028	0.659394950540978	-0.184941476508091	0.853274938542521	1	0.180248068501553	0.10069217510553	0.0275424333773302	0	0.106578534371994	0.17305138348487
AMOTL1	angiomotin like 1	1.00320746464121	3375.09722815788	0.00461998806198543	0.16759723428708	0.0275660161197635	0.978008286566889	1	87.8580585324714	87.6357564001795	88.5213808747394	86.6579958079382	90.1920847123002	89.409881467183
AMOTL2	angiomotin like 2	-1.17659372655854	1117.42750816477	-0.234616249126046	0.255721030716507	-0.917469511477693	0.358896662247253	0.898673197831124	66.5372870011448	64.4765561259076	67.8920982751191	57.3733467210333	56.8596480874589	55.6937035848807
AMPD2	adenosine monophosphate deaminase 2	-1.01326688346488	3276.21561633322	-0.0190142143564991	0.149280404168576	-0.127372473717495	0.898645601559549	1	151.202379748732	163.322708021169	159.057552754082	163.328180834581	154.005982167532	152.429426952923
AMPD3	adenosine monophosphate deaminase 3	-1.02342907264547	332.124888240083	-0.0334111218157879	0.127318732655039	-0.262421099543246	0.792996807438798	1	10.4801376971617	12.4187015963487	10.6864641504041	10.6342710260394	11.3239692770244	10.9599209540418
AMPH	amphiphysin	-3.56520680660474	291.398377580506	-1.83398576536747	1.5691591494759	-1.16876976180525	0.242496406363825	0.806132791513573	0.0257497240716505	0	0.0275424333773302	0	0	0
AMT	aminomethyltransferase	-1.14969316732053	144.917495504385	-0.201248882865607	0.185321129497273	-1.08594677472311	0.277502541000641	0.839959661124063	5.2529437106167	5.23599310548755	4.43433177375017	4.33128363978505	4.20985210769377	4.49933597060663
AMZ2	archaelysin family metallopeptidase 2	1.13772457744068	2719.01791860154	0.186151349514159	0.0646296756973954	2.8802767073402	0.00397326286520494	0.0817091679878466	87.961057428758	90.2873170112917	91.2756242124724	103.465962171283	104.979856356414	99.7929644762752
AMZ2P1	archaelysin family metallopeptidase 2 pseudogene 1	-1.06852525497787	280.757010046094	-0.0956210070157378	0.169299297209075	-0.564804512434868	0.572206737451033	0.98031645215543	5.04694591804349	4.79966034669692	4.10382257322221	4.39592966425945	4.79603404673974	3.92249802565706
ANAPC1	anaphase promoting complex subunit 1	-1.10247242100875	2114.25051125222	-0.14074256637548	0.110202394798686	-1.27712802097073	0.201557053615936	0.765926573835256	31.6464108840584	29.1000386054981	31.6187135171751	26.8604231691147	28.4831133109155	28.8995810419733
ANAPC10	anaphase promoting complex subunit 10	1.03449735546023	229.049721322137	0.0489299571657455	0.119106939044058	0.410806940036014	0.681214103902864	0.997841577337084	7.44167025670699	7.95468183333686	7.35382971174718	8.50095221838409	7.96674544430657	7.18163241462212
ANAPC11	anaphase promoting complex subunit 11	1.09015800067584	3006.09472370815	0.124537245343574	0.231675722186934	0.537549831151871	0.590887873712908	0.98031645215543	75.214944013291	76.022592204675	78.0827986247313	85.0418451960781	84.4901331233985	81.7667786966012
ANAPC13	anaphase promoting complex subunit 13	-1.09561266857863	763.411580122208	-0.131737853147442	0.101594981602296	-1.29669646147625	0.194735647351301	0.756131801590155	30.1529268879027	29.2007307806037	27.4047212104436	25.3735646062035	26.0584516539526	28.1496917135389
ANAPC15	anaphase promoting complex subunit 15	1.17931914723983	1139.15525575216	0.237954193155283	0.177299869140319	1.34210021873711	0.179563502986492	0.735025011098868	27.3977064122361	29.9391400647109	26.1928541418411	35.0381452651268	32.1600727467493	31.7837707667212
ANAPC16	anaphase promoting complex subunit 16	1.07636785631584	2060.06336215945	0.10617121338365	0.189386194276474	0.560606932249014	0.575065524693235	0.98031645215543	55.1559089614753	52.8298278720347	51.0912139149476	56.2420412927312	60.1902272865838	55.6937035848807
ANAPC2	anaphase promoting complex subunit 2	1.10444614358117	1545.5405746733	0.143323069863174	0.0933180770422898	1.53585537128271	0.12457385582097	0.637673354690496	40.7875629294944	43.7004039958	43.2691628357858	48.678456429226	48.8396133759664	44.3011541721268
ANAPC4	anaphase promoting complex subunit 4	-1.27210301949399	283.17307894054	-0.34721551000498	0.102899807546256	-3.37430669973699	0.000740018681857946	0.0239726299852288	7.62191832520854	7.04845225738709	7.13349024472853	5.52723509256152	5.16905891704172	6.57595257242507
ANAPC5	anaphase promoting complex subunit 5	1.0884902483546	4268.61817426347	0.122328482663028	0.0317063353885185	3.85817159769669	0.000114238433593499	0.00559732625097647	114.689271015131	112.808800176562	108.186678306153	122.633508427944	122.298868191863	122.376170021051
ANAPC7	anaphase promoting complex subunit 7	1.05399366369381	2203.06879069793	0.0758661939343289	0.0926655778349537	0.818709554366066	0.41295214417182	0.929658548178897	35.4573700466627	38.4979749486809	40.1293254307702	40.6623493943999	41.3791159699268	38.8211936951059
ANG	angiogenin; ribonuclease; RNase A family; 5	-1.04774310756	100.724054020852	-0.0672850309204856	0.149822992161012	-0.449096830533031	0.653361806733513	0.992688860170791	6.72067798270078	7.88755371659984	7.05086294459654	6.14137232506835	7.56707594041159	7.00858103113725
ANGEL1	angel homolog 1 (Drosophila)	1.01334796866247	865.744203591257	0.019129659294047	0.0893102716489292	0.214193271847207	0.830396342623571	1	19.2350438815229	21.783073881163	21.5657253344496	22.7554006149901	19.9568305611559	21.0257430934117
ANGEL2	angel homolog 2 (Drosophila)	1.13136646865299	645.334234628899	0.178066318250139	0.136057270303702	1.30876003798008	0.190615647470024	0.751602232090791	17.4325631965074	16.8155932426235	15.7267294584556	18.0685638405958	18.651243515099	20.1028023814924
ANGPT1	angiopoietin 1	-1.14517250908285	40.518288473993	-0.195564942647003	0.514271163640379	-0.380275925374961	0.703740604345174	1	3.78520943853262	2.98720119479739	4.32416204024085	2.65048700345055	3.46380236708981	3.63407905318228
ANGPTL1	angiopoietin-like 1	-4.51209782526971	22.2141661912612	-2.17379834665992	1.42584572410037	-1.52456770737344	0.127366957054349	0.644119958357013	0.0772491722149514	0	0.0550848667546605	0	0.0266446335929986	0
ANGPTL2	angiopoietin-like 2	1.00848267245899	1193.907713868	0.0121862960755779	0.174938360856966	0.069660513656817	0.944463870934794	1	51.1904514544412	55.6492087749895	50.622992547533	53.3652932036203	51.0777625977783	55.1457075371787
ANGPTL4	angiopoietin-like 4	-1.60590133669693	291.449986212227	-0.683383259336835	0.0840114080122254	-8.13441026053733	4.13948475885673e-16	4.05643634588217e-13	34.0153854986503	35.1751331701984	35.5021966233787	23.8220600188178	21.3956407751778	20.3623794567197
ANGPTL6	angiopoietin-like 6	1.11487540735974	16.4517135357657	0.156882491107213	0.715380226551337	0.219299451235188	0.826416789349195	1	0.720992274006213	0.537024933896159	0.716103267810586	1.03433639159046	0.692760473417963	0.490312253207132
ANK1	ankyrin 1; erythrocytic	-1.01050875982905	2109.61701469199	-0.0150818281077048	0.073499240134055	-0.205197061632163	0.837418165079429	1	13.6988532061181	14.3989810400908	15.3411353911729	14.4483864700292	14.8677055448932	13.8729525760371
ANK2	ankyrin 2; neuronal	-1.04438316431033	323.765260225638	-0.0626511063848395	0.415742927275201	-0.150696746173069	0.880214940099965	1	4.78944867732699	4.53114787974884	5.0953501748061	4.00805351741303	4.47629844362376	5.39343478527846
ANK3	ankyrin 3; node of Ranvier (ankyrin G)	-1.22215166598027	215.516501893943	-0.289423331130697	0.184671079902256	-1.56723690186837	0.117059327893431	0.621499525691621	15.1665874782021	13.2578030555614	13.4131650547598	11.3777003074951	10.2315392997115	12.8058023778804
ANKAR	ankyrin and armadillo repeat containing	-1.57363916280223	18.5280850533341	-0.654104767201316	0.469169341103159	-1.39417628113405	0.163264378599657	0.711137480348384	1.10723813508097	0.939793634318278	0.743645701187917	0.51716819579523	0.799339007789957	0.461470355959654
ANKDD1A	ankyrin repeat and death domain containing 1A	-1.08412696905968	72.552622510326	-0.116533729852093	0.24462665227002	-0.476373807885262	0.633808091176196	0.987909001612088	3.37321385338621	4.0612510625897	4.40678934037284	3.94340749293863	3.51709163427581	3.51871146419236
ANKEF1	ankyrin repeat and EF-hand domain containing 1	-1.06207298918291	263.090622671902	-0.0868829163434044	0.654945944712898	-0.132656621580412	0.89446495053585	1	11.4586272118845	11.5460360787674	9.80510628232957	9.40599656102574	9.69864662785148	11.940545460456
ANKFN1	ankyrin-repeat and fibronectin type III domain containing 1	1.64173868004002	15.7277146408936	0.715224507741046	0.899165753842159	0.795431214639651	0.426362708452954	0.935435452101334	0.051499448143301	0.0671281167370199	0.0826273001319907	0.226261085660413	0	0.115367588989914
ANKFY1	ankyrin repeat and FYVE domain containing 1	1.0178520221963	1523.83857253492	0.0255278341430502	0.159854232072345	0.159694452953221	0.873121770726264	1	61.0268460498116	63.7045827834319	64.0361576022928	63.8056261562365	64.2402115927195	65.0961620875587
ANKH	ANKH inorganic pyrophosphate transport regulator	-1.00943566757996	1527.47058381525	-0.0135489690935555	0.091100819470753	-0.14872499690198	0.881770635922876	1	157.09906656114	152.347260934667	152.392283876768	153.372693065523	154.112560701904	152.400585055676
ANKHD1	ankyrin repeat and KH domain containing 1	-1.0240560023337	2038.89178980266	-0.0342946138534245	0.874316034993418	-0.0392245051912866	0.968711396350159	1	50.9844536618679	44.6401976301182	47.290358108876	46.3835225603847	49.1060597118964	44.7914664253339
ANKHD1-EIF4EBP3	ANKHD1-EIF4EBP3 readthrough	-1.20525160699781	1335.77206918407	-0.269334353323642	0.279387796430265	-0.964016169513933	0.335037819256567	0.882505790514536	29.5091837861114	39.5048966997362	39.027628095677	30.7068616253418	28.9893613491824	30.4282015960897
ANKIB1	ankyrin repeat and IBR domain containing 1	-1.24492348280534	1026.67458427396	-0.316057072116878	0.0794138942180207	-3.97987122063532	6.89526103083622e-05	0.00376179212757115	34.5303799800833	33.5976224268785	35.6674512236427	27.4099143771472	28.2433116085785	28.1785336107864
ANKLE1	ankyrin repeat and LEM domain containing 1	-1.04623032661867	69.3482105310734	-0.0652004945017516	0.231362118390053	-0.281811451915522	0.778088089333021	1	3.52771219781612	3.49066207032503	4.57204394063682	3.81411544398982	3.33057919912482	4.00902371739949
ANKLE2	ankyrin repeat and LEM domain containing 2	1.07495885085669	2351.70204347717	0.104281434883356	0.083540294454688	1.24827708070765	0.211929604505563	0.77913490993432	79.6438965536149	78.1035638235226	77.5044075238073	83.3610485597436	85.9022987038274	84.9393873938238
ANKMY1	ankyrin repeat and MYND domain containing 1	-1.16680633303582	366.436425563048	-0.222565121837739	0.51448948303114	-0.432594113540447	0.665309666624081	0.996071213149442	5.53619067540485	5.94083833122626	7.02332051121921	6.04440328835675	5.22234818422772	4.6723873540915
ANKMY2	ankyrin repeat and MYND domain containing 2	-1.06247146309149	639.47264419197	-0.0874240924416045	0.104926525993234	-0.833193433348227	0.404735645459534	0.925686378147508	13.853351550548	14.4325450984593	15.175880790909	14.1574793598944	13.1358043613483	13.8441106787896
ANKRA2	ankyrin repeat; family A (RFXANK-like); 2	-1.15831713684165	263.88027128931	-0.212030304371159	0.111161065605807	-1.90741518368535	0.056466844713906	0.437855419519946	10.2226404564452	10.203473744027	8.86866354750034	8.63024426733289	8.92595225365452	7.84499605131412
ANKRD1	ankyrin repeat domain 1 (cardiac muscle)	-1.1539406754372	351.878249688	-0.206569056346871	0.1522487782318	-1.35678629901626	0.174849122119101	0.727563531238159	3.06421716452641	2.78581684458633	2.94704037137434	2.26261085660413	2.90426506163684	2.48040316328314
ANKRD10	ankyrin repeat domain 10	1.02785626959155	1193.67143891794	0.0396385391963239	0.118275420692291	0.335137587880145	0.737521299713925	1	41.920550788647	39.1692561160511	40.2670375976568	41.308809639144	41.7787854738218	42.3110632620508
ANKRD11	ankyrin repeat domain 11	1.05122431793214	5101.06468108652	0.0720705549683788	0.071588989377595	1.00672681085416	0.314066074359758	0.868689106044172	147.082423897268	163.423400196275	158.038482719121	167.821079535552	165.116794375812	162.120304428076
ANKRD12	ankyrin repeat domain 12	-1.83095007048194	314.26212057047	-0.872592449764274	0.135607909769414	-6.43467221969586	1.23740066485694e-10	3.88024100485838e-08	15.6043327874202	19.1650773284192	18.0678362955286	9.40599656102574	8.76608445209653	10.8157114678044
ANKRD13A	ankyrin repeat domain 13A	1.04634035243996	871.132781788962	0.0653522061820082	0.108523313626626	0.602195085996472	0.547044286298195	0.98031645215543	35.3028717022328	36.9204642053609	38.449236994753	40.5330573454511	37.515644098942	38.3597233391462
ANKRD13B	ankyrin repeat domain 13B	1.02204860392004	995.57666726691	0.0314638058323615	0.135255410030794	0.232625118841443	0.816052520327231	1	32.9081473635693	36.1149268045167	33.2712595198149	35.7815745465825	35.5439412130601	33.7450197795497
ANKRD13C	ankyrin repeat domain 13C	-1.28010811962809	343.302157491725	-0.356265667306358	0.0937448254237303	-3.80037688156144	0.00014447618653236	0.00678216206179901	15.398334994847	15.338774674409	15.2309656576636	11.9595145277647	10.4713410020484	13.6999011925522
ANKRD13D	ankyrin repeat domain 13 family; member D	1.04819255955292	1220.07932253006	0.0679037733574996	0.134666530853036	0.504236449304571	0.614095229660408	0.984619851312725	40.1695695517747	39.6391529332102	38.5869491616397	43.3128363978505	42.2317442449027	39.1961383593231
ANKRD16	ankyrin repeat domain 16	1.08440646019149	485.91723212624	0.116905612956706	0.140604717335462	0.831448724993964	0.40572018307734	0.926271915229186	7.59616860113689	9.16298793460322	9.08900301451898	9.98781078129537	8.76608445209653	9.40245850267795
ANKRD17	ankyrin repeat domain 17	-1.11641186224343	1886.6118147906	-0.158869358707631	0.137391334072014	-1.1563273606788	0.247547280989347	0.809965377136419	60.486101844307	57.327411693415	57.9217373925255	51.716819579523	52.8363084149162	53.6747707775573
ANKRD18A	ankyrin repeat domain 18A	-1.06698659156433	29.1284029075248	-0.0935420464480081	0.726412409221274	-0.128772643832292	0.897537552331859	1	0.051499448143301	0.10069217510553	0.302966767150633	0.0323230122372019	0.133223167964993	0.259577075227305
ANKRD18B	ankyrin repeat domain 18B	-1.04093053311147	133.459562314091	-0.0578737930565317	0.407209211066907	-0.142122995953111	0.886982854405048	1	2.47197351087845	3.25571366174546	3.58051633905293	3.16765519924578	3.19735603115983	2.62461264952053
ANKRD19P	ankyrin repeat domain 19; pseudogene	1.11979044113696	11.9843367091588	0.163228769943711	0.492643551384708	0.331332399429388	0.740393420905059	1	0.154498344429903	0.436332758790629	0.440678934037284	0.226261085660413	0.532892671859971	0.374944664217219
ANKRD2	ankyrin repeat domain 2 (stretch responsive muscle)	-1.02520036966861	25.6754319194265	-0.0359059039518154	0.2969831342109	-0.120902165192711	0.903768527177627	1	0.798241446221165	1.27543421800338	1.54237626913049	1.32524350172528	1.11907461090594	1.09599209540418
ANKRD20A12P	ankyrin repeat domain 20 family; member A12; pseudogene	-1.17334793417881	34.1107488827572	-0.230630880785985	0.291309538863911	-0.791703840819736	0.428533382279382	0.936311998433448	1.62223261651398	1.0069217510553	1.01907003496122	1.06665940382766	0.959206809347948	1.12483399265166
ANKRD20A5P	ankyrin repeat domain 20 family; member A5; pseudogene	1.21011715208681	15.8144072094699	0.275146722337227	0.448418996949242	0.613592921372982	0.539484362330587	0.98031645215543	0.437745309218058	0.604153050633179	0.358051633905293	0.484845183558028	0.452958771080976	0.749889328434438
ANKRD22	ankyrin repeat domain 22	1.07694328506315	43.6176289705776	0.106942275404308	0.666678227349186	0.160410631421888	0.872557615401434	1	0.154498344429903	0.20138435021106	0.165254600263981	0.161615061186009	0	0.403786561464697
ANKRD23	ankyrin repeat domain 23	1.27214809868176	64.2464801280136	0.347266633512552	0.446275909427651	0.778143355212523	0.436484506039995	0.941224119130943	1.08148841100932	1.54394668495146	1.40466410224384	1.51918157514849	1.8651243515099	1.75935573209618
ANKRD24	ankyrin repeat domain 24	1.18773439584085	40.6521464975443	0.248212253104555	0.32032281181502	0.774881600527074	0.438409625368895	0.942112210482425	1.21023703136757	1.17474204289785	1.10169733509321	1.51918157514849	1.06578534371994	1.58630434861131
ANKRD26	ankyrin repeat domain 26	-1.32610756136328	180.19485881571	-0.407197798038679	0.173288151190103	-2.34983058704325	0.018781957357149	0.231803190252673	4.17145529960738	5.4038133973301	4.54450150725949	3.65250038280381	3.33057919912482	3.69176284767723
ANKRD27	ankyrin repeat domain 27 (VPS9 domain)	-1.01834208581834	995.681456598455	-0.0262222791059485	0.0682715428203864	-0.384087981941992	0.700913238638827	1	30.8996688859806	34.1010833024061	30.0487948146673	30.7068616253418	31.4673122733313	31.4953517942464
ANKRD28	ankyrin repeat domain 28	-1.13006836226841	812.99260260004	-0.176410049562961	0.142073365357819	-1.24168276804497	0.214353630271229	0.77913490993432	37.6975960408963	35.1751331701984	35.8877906906613	32.3230122372019	31.6271800748893	32.7932371703829
ANKRD29	ankyrin repeat domain 29	-1.18784372993094	48.6131739327127	-0.248345050883738	0.353075871743682	-0.7033758768541	0.481821535861085	0.961311040566612	5.5619403994765	5.13530093038202	5.56357154222071	4.88077484781748	4.55623234440275	4.32628458712176
ANKRD30B	ankyrin repeat domain 30B	1.08692546077511	8.0441062289578	0.120253006549803	0.428055031577939	0.280928847177697	0.778764974407728	1	1.05573868693767	0.939793634318278	0.908900301451898	1.09898241606486	1.03914071012694	1.03830830090922
ANKRD33B	ankyrin repeat domain 33B	-1.04034036331004	431.343843453784	-0.0570556054096578	0.140866403875875	-0.405033448997055	0.685452924109379	0.998246369347106	21.7070173924014	22.2194066399536	21.5657253344496	21.2038960276044	21.7953102790728	20.2758537649773
ANKRD34A	ankyrin repeat domain 34A	-1.07319667232739	472.250660228895	-0.101914486337782	0.110952671020736	-0.918540179341289	0.358336133743108	0.898262942920366	32.0326567451332	32.8592131427712	33.8221081873615	31.708875004695	30.9077749678783	29.8513636511401
ANKRD36	ankyrin repeat domain 36	-1.0355384360768	89.3143806702283	-0.0503811030594261	0.379910891010615	-0.132612947539897	0.894499492209995	1	1.59648289244233	1.14117798452934	1.15678220184787	1.00201337935326	1.62532264917291	1.15367588989914
ANKRD36B	ankyrin repeat domain 36B	-1.1801242052968	75.7329647327996	-0.238938707837733	0.370312235526511	-0.645235790003021	0.518774396128447	0.978634662060154	2.05997792573204	2.31592002742719	2.14830980343176	1.8100886852833	2.18485995462588	1.55746245136383
ANKRD36BP1	ankyrin repeat domain 36B pseudogene 1	-1.47024797975496	36.0146346584235	-0.556059508116231	0.414870802651516	-1.34031969606526	0.180141430767213	0.736105679697454	1.21023703136757	0.570588992264669	0.633475967678596	0.226261085660413	0.55953730545297	0.865256917424351
ANKRD36C	ankyrin repeat domain 36C	-1.00418388531485	148.623373719527	-0.00602347859192975	0.394156644355824	-0.0152819410206163	0.987807249780248	1	7.23567246413378	8.55883488397004	9.66739411544292	8.46862920614689	8.92595225365452	8.10457312654142
ANKRD37	ankyrin repeat domain 37	1.17369328751232	219.831433949465	0.231055448996036	0.411146532068157	0.561978348288083	0.57413077108884	0.98031645215543	19.5697902944544	19.1986413867877	19.8580944650551	24.2099361656642	23.8735916993267	21.0834268879067
ANKRD39	ankyrin repeat domain 39	1.15887356441198	328.696893595279	0.212723173811148	0.164200576630474	1.29550808027837	0.195145015741901	0.756410062253958	8.13691280664155	7.51834907454623	7.32628727836985	8.88882836523051	8.97924152084052	8.91214624947082
ANKRD40	ankyrin repeat domain 40	-1.04129769429385	1522.11708029593	-0.0583825764987518	0.0963606677995346	-0.605875590445355	0.544597369541799	0.98031645215543	53.3019288283165	50.2789594360279	53.3221510185114	49.9067308942397	49.2925721470474	52.2903597096783
ANKRD42	ankyrin repeat domain 42	1.05437170908371	253.667128206634	0.076383565564629	0.24207911961312	0.315531408436638	0.75235820759708	1	16.1450769929248	15.271646557672	15.8093567585876	15.9029220207033	17.6920367057511	16.4687233283102
ANKRD44	ankyrin repeat domain 44	-1.03574824670248	85.5430189394394	-0.0506733781488579	0.27347651082953	-0.185293347480379	0.852998955626131	1	1.95697902944544	1.91315132700507	1.92797033641312	2.10099579541812	1.9184136186959	1.61514624585879
ANKRD46	ankyrin repeat domain 46	-1.03797554241459	567.398228514722	-0.0537724501959015	0.154041417695211	-0.349077871396227	0.727030848953224	1	6.30868239755437	5.67232586427818	5.72882614248469	6.04440328835675	5.5420837873437	5.59532806601081
ANKRD49	ankyrin repeat domain 49	1.00192248571973	252.509000488589	0.00277089796075635	0.221718606736496	0.0124973632188184	0.990028806394597	1	3.39896357745786	3.69204642053609	4.10382257322221	3.97573050517583	3.38386846631082	3.92249802565706
ANKRD50	ankyrin repeat domain 50	-1.26940485103128	643.904764437483	-0.344152261003698	0.289582445063586	-1.18844310789672	0.234658881429352	0.801746916960298	29.1229379250367	26.8848107531765	24.4025959723146	19.2645152933723	21.4755746759568	22.9293083117453
ANKRD52	ankyrin repeat domain 52	-1.02787164622772	2155.17613685771	-0.0396601216212838	0.213010698346519	-0.186188402409564	0.852297018477189	1	89.2227939082689	91.5963152876636	96.6188562876745	90.3751422152164	91.0713576208691	89.9001937203901
ANKRD54	ankyrin repeat domain 54	1.1208757851973	1104.2558771983	0.164626408376043	0.119997679933961	1.3719132608784	0.170090441709381	0.719797040637352	48.3064823584163	49.037089276393	48.6950222111199	55.5309350235128	54.4616310640891	54.5400276949816
ANKRD55	ankyrin repeat domain 55	-1.38604517713711	10.3524201864998	-0.470974281839819	0.380445845411208	-1.23795354193121	0.215733287613756	0.77913490993432	1.69948178872893	1.37612639310891	1.34957923548918	1.22827446501367	1.06578534371994	0.922940711919308
ANKRD65	ankyrin repeat domain 65	1.28743121970023	117.979369688869	0.364495359171222	0.892013317666345	0.40862098351267	0.682817829173821	0.997841577337084	0.051499448143301	0.10069217510553	0.0550848667546605	0.0323230122372019	0.0266446335929986	0.201893280732349
ANKRD9	ankyrin repeat domain 9	-1.0058801477547	660.636669383997	-0.00845841593788155	0.18755966772251	-0.0450972004833981	0.964029832844739	1	12.3598675543922	13.0564187053504	13.5784196550238	13.2201120050156	13.3489614300923	12.4020158164157
ANKS1A	ankyrin repeat and sterile alpha motif domain containing 1A	1.05223127100647	1772.69198062495	0.0734518309271867	0.133169981795105	0.551564473743035	0.581246782228756	0.98031645215543	43.1822872681579	47.2246301244935	43.4895023028045	45.3815091810314	45.5889680776205	50.6175296693245
ANKS3	ankyrin repeat and sterile alpha motif domain containing 3	-1.02169021147875	567.197902870124	-0.0309578204303629	0.168099578802791	-0.184163581198985	0.853885128769488	1	15.1923372022738	16.6477729507809	16.9661389604354	16.2584751553125	15.0542179800442	16.69945850629
ANKS4B	ankyrin repeat and sterile alpha motif domain containing 4B	-1	251.218908247146	0	1.66728562696536	0	1	1	0	0	0	0	0	0
ANKS6	ankyrin repeat and sterile alpha motif domain containing 6	1.0745835448665	1931.66405149276	0.103777651289748	0.0686729405760686	1.51118694523929	0.130740827548377	0.652590335030267	39.9378220351299	40.7467668593711	40.5149194980528	42.6986991653436	44.2567363979706	43.9262095079096
ANKZF1	ankyrin repeat and zinc finger domain containing 1	1.09813917271864	1673.25460381894	0.135060905952678	0.0430004006264221	3.14092203758883	0.00168416858367278	0.0442312884814163	60.6663499128085	63.4360703164838	67.1484525739312	70.6904277627605	70.0220970824002	70.4030711810947
ANLN	anillin actin binding protein	-1.29149211484538	2096.29400200175	-0.369038835164624	0.277817388255702	-1.32835038685542	0.184062381320233	0.74245281109337	41.8948010645753	40.478254392423	41.2034803324861	31.9028130781182	31.6804693420753	32.5913438896506
ANO1	anoctamin 1; calcium activated chloride channel	-1.14858193500034	4072.03892701696	-0.199853776178061	0.175945345851009	-1.13588555134217	0.256004466049657	0.817267528670203	1.75098123687223	1.61107480168848	1.15678220184787	1.22827446501367	1.46545484761492	1.24020158164157
ANO10	anoctamin 10	1.07582612069767	655.365386385088	0.105444922617431	0.100355153278803	1.05071756827961	0.293388324770127	0.851187505041248	42.2810469256501	41.9550729606374	42.112380633938	45.316863156557	47.4008031619445	43.9262095079096
ANO2	anoctamin 2; calcium activated chloride channel	1.01709789923269	34.0945313408897	0.0244585503261148	1.04339786141313	0.0234412501986434	0.981298301135911	1	0.0257497240716505	0.0335640583685099	0.0550848667546605	0.129292048948807	0	0
ANO6	anoctamin 6	-1.07523662953752	2041.61277111325	-0.104654191622156	0.200720874109109	-0.521391669335136	0.602093953604276	0.983959845654739	54.9499111689021	52.0914185879274	49.6039225125718	48.9047175148864	47.0810675588285	50.4156363885922
ANO7	anoctamin 7	1.31930353826101	34.999148213416	0.399776530293524	0.256508698863745	1.55853010858662	0.119107636405608	0.625205433948285	1.18448730729592	1.27543421800338	1.07415490171588	1.42221253843688	1.54538874839392	1.70167193760122
ANO8	anoctamin 8	-1.00371863019292	743.43697185945	-0.00535489905285343	0.210005369678226	-0.0254988672959092	0.979657051961654	1	42.6672927867248	45.7813756146476	47.9789189433093	45.0906020708966	44.3899595659356	47.1565019996271
ANO9	anoctamin 9	7.47830845432826	584.712192315985	2.90271197859808	1.28564432839359	2.25778772129381	0.0239588971023743	0.269670888491118	0	0	0.0275424333773302	0.0323230122372019	0.159867801557991	0.0288418972474784
ANP32A	acidic (leucine-rich) nuclear phosphoprotein 32 family; member A	1.01626405002778	5090.00748015731	0.023275297948793	0.0722548680025413	0.32212774851342	0.747355917484906	1	118.989474935097	128.348959201182	125.813835667645	124.99308832126	129.679431697124	126.50056132744
ANP32B	acidic (leucine-rich) nuclear phosphoprotein 32 family; member B	1.11015175568781	9532.12002742013	0.150756903794652	0.156220913314825	0.965023828089125	0.334532877087241	0.881832713492075	182.900290080933	191.785029517666	191.88813333986	213.331880765532	212.117928033862	206.825245161667
ANP32E	acidic (leucine-rich) nuclear phosphoprotein 32 family; member E	-1.19121170634703	1793.40288288199	-0.252429836841435	0.113428740233294	-2.22544865015913	0.0260511346766889	0.284838795753248	37.8263446612546	35.3765175204095	35.612366356888	28.7674808911096	30.6679732655414	32.3894506089182
ANPEP	alanyl (membrane) aminopeptidase	1.07099286536233	4687.02032690882	0.0989488693125688	0.067971411080206	1.45574246201553	0.145463826910752	0.68460865234671	525.397369957956	528.600355245663	536.802026524167	581.749574245159	557.93862743739	572.713553643178
ANTXR1	anthrax toxin receptor 1	-1.06996646781696	3203.82205297599	-0.0975655840355598	0.163115691961668	-0.598137327330148	0.549748305445208	0.98031645215543	77.4036705593813	75.0156704536197	76.3476253219595	69.65609137117	72.4467587393631	72.8257905498829
ANTXR2	anthrax toxin receptor 2	-1.0279576573105	2380.3455950528	-0.039780839584055	0.116263042679524	-0.342162381675403	0.732228693552254	1	35.8951153558808	35.7792862208316	35.364484456492	33.4543176655039	35.6771643810251	35.5332174088934
ANXA1	annexin A1	-1.47747863544587	3576.37322531892	-0.563137268975297	0.0360772757060625	-15.6091960369576	6.30261771867345e-55	9.8818743211081e-51	285.229693541672	287.039827167497	283.879860820143	195.004732827039	194.985428633564	192.490822229671
ANXA11	annexin A11	1.03889971737155	10255.6146588955	0.0550564008896552	0.0925688445665195	0.594761673298103	0.552002790142169	0.98031645215543	409.626610531816	414.885325493151	417.681002167213	436.392988214462	439.956189887592	420.918648429699
ANXA13	annexin A13	-1	1300.66655988185	0	1.66743596156627	0	1	1	0	0	0	0	0	0
ANXA2	annexin A2	-1.23126535333002	16463.8641185609	-0.300141714445135	0.108070412209752	-2.77727925995687	0.00548160595853036	0.102560978310021	104.878626143832	103.477991950116	102.926073531083	83.4903406086924	86.5151252764663	84.1318142708944
ANXA2P2	annexin A2 pseudogene 2	1.17837870236869	46.2888016181196	0.236803260923661	0.328305278206199	0.721289837974923	0.470731207931615	0.954919801290658	0.463495033289709	0.469896817159139	0.440678934037284	0.51716819579523	0.612826572638967	0.490312253207132
ANXA2R	annexin A2 receptor	1.0523129379145	100.67145795477	0.0735637985853525	0.152134153879461	0.483545585980902	0.628708400136242	0.987909001612088	5.12419509025845	5.16886498875053	4.84746827441012	4.78380581110587	5.86181939045968	5.3357509907835
ANXA3	annexin A3	-2.96352478718559	305.339869748215	-1.56731412438596	0.835863767698903	-1.87508321924362	0.0607812757400018	0.45423038775607	0.180248068501553	0.10069217510553	0.0550848667546605	0.0646460244744037	0.0266446335929986	0.0288418972474784
ANXA4	annexin A4	1.07334159573779	8069.13107372366	0.102109293287111	0.738513623619644	0.138263249344876	0.89003236927455	1	46.9932464307621	46.4862208403863	47.9789189433093	49.8097618575281	50.4649360251393	52.3480435041733
ANXA5	annexin A5	1.07248261142887	6334.07345412755	0.100954256947478	0.051451695194324	1.96211721627814	0.049748838990545	0.413662547525285	329.287471428266	331.411512330667	316.435017072147	349.67034638205	360.128867642969	343.564680011962
ANXA6	annexin A6	1.03301848736749	15573.855045791	0.0468660735589626	0.0234752927258487	1.99639996426363	0.0458904047083584	0.394687688108805	524.599128511735	529.909353522035	528.20878731044	549.814438154803	558.578098643622	535.046035837971
ANXA7	annexin A7	1.09555464842193	1979.47227290439	0.131661450590945	0.0542659287021518	2.42622680086417	0.0152567324309176	0.204104358177779	50.8557050415097	51.2187530703462	52.7162174842101	56.209718280494	58.3517475686669	55.8955968656131
ANXA8	annexin A8	1.07883107076545	39.5381902158459	0.109468977477515	0.223327712981216	0.490171936192812	0.624012237656446	0.985096169721154	4.66070005696874	4.49758382138033	4.59958637401415	5.59188111703592	4.95590184829773	4.38396838161671
ANXA9	annexin A9	1.02904605557976	247.388213007672	0.0413075523675799	0.115669356130106	0.357117509335114	0.721003837045633	1	25.3892279346474	24.9045313094344	24.4025959723146	26.8281001568775	25.5255589820926	24.9193992218213
AOAH	acyloxyacyl hydrolase (neutrophil)	-1.25608198620192	56.0500307408275	-0.328930633995992	0.169373071602444	-1.94204799431201	0.0521312903998095	0.422193441207962	3.83670888667592	4.22907135443225	3.80085580607157	3.4908853216178	3.06413286319484	2.94187351924279
AOC1	amine oxidase; copper containing 1	-1	495.227017203901	0	1.66789183095254	0	1	1	0	0	0	0	0	0
AOC2	amine oxidase; copper containing 2 (retina-specific)	-1.08187328228999	19.6285229974227	-0.113531529000419	0.494124143465687	-0.229763168834721	0.818275806081769	1	0.901240342507767	0.805537400844239	0.853815434697238	0.808075305930046	0.479603404673974	1.09599209540418
AOX1	aldehyde oxidase 1	1.18691885470295	34.1550338244324	0.247221306572651	0.191568353975233	1.29051224506847	0.196872863067058	0.759539768707777	2.7037210275233	2.88650901969186	2.80932820448769	3.23230122372019	3.11742213038083	3.66292095042975
AP1AR	adaptor-related protein complex 1 associated regulatory protein	-1.289482385496	368.554406107533	-0.366792065852112	0.167699482155811	-2.18719855981024	0.0287280319871181	0.303726779181406	8.54890839178796	6.34360703164838	7.57416917876582	5.68885015374753	5.83517475686669	6.02795652472298
AP1B1	adaptor-related protein complex 1; beta 1 subunit	1.03023552452524	4335.25425558246	0.0429741929633602	0.107769299516928	0.398760993678075	0.690069320785161	0.998886523861868	190.084463096924	191.281568642138	195.49619211229	203.634977094372	198.502520267839	195.230802468181
AP1G1	adaptor-related protein complex 1; gamma 1 subunit	-1.049996870353	1379.87223994803	-0.0703850277647878	0.152488577386417	-0.461575738794043	0.644385596070208	0.990109072839933	48.769977391706	47.123937949388	44.866623971671	43.4421284467993	47.4807370627234	43.8396838161671
AP1G2	adaptor-related protein complex 1; gamma 2 subunit	1.08653318941117	996.014060715292	0.119732243978553	0.0739386348195947	1.61934615469561	0.10537280522697	0.595151373614431	27.0114605511614	26.4484779943858	28.7818428793101	31.708875004695	29.5488986546354	28.6688458639935
AP1M1	adaptor-related protein complex 1; mu 1 subunit	1.04493319203332	4069.9202043677	0.0634107063221427	0.0703086385250879	0.90189068729465	0.367114938861379	0.902455996036875	178.831833677613	189.066340789817	185.415661496187	196.944113561271	196.637395916329	187.587699697599
AP1M2	adaptor-related protein complex 1; mu 2 subunit	1.11503861319873	88.2369554682047	0.157093670778546	0.126826770700787	1.23864756557719	0.215476044769174	0.77913490993432	7.54466915299359	6.94776008228156	7.65679647889781	8.92115137746771	7.80687764274858	8.16225692103638
AP1S1	adaptor-related protein complex 1; sigma 1 subunit	1.05453555110654	5833.98959517339	0.0766077329130604	0.260516294404353	0.294061195243917	0.768711142296769	1	252.11554838553	254.3148702582	259.201840514055	267.149696140473	277.024255466406	267.508596970362
AP1S2	adaptor-related protein complex 1; sigma 2 subunit	-1.0899652861631	507.436814984756	-0.124282187958302	0.191621587608909	-0.648581349884003	0.516609013487576	0.977371479400164	23.6382466977751	23.8304814416421	22.5572529360335	22.2059094069577	22.3548475845258	20.01627668975
AP1S3	adaptor-related protein complex 1; sigma 3 subunit	-1.01181784369949	321.580485670013	-0.0169495868252997	0.175075536340034	-0.0968129938632885	0.922874904799192	1	7.39017080856369	5.13530093038202	5.20551990831542	5.13935894571509	6.87431546699363	5.62416996325828
AP2A1	adaptor-related protein complex 2; alpha 1 subunit	1.03997078937191	6040.78440781954	0.0565430066162461	0.168164302875137	0.336236678352775	0.736692396041785	1	256.184004788851	256.56366216889	271.568393100476	279.141533680475	273.480519198537	267.277861792382
AP2A2	adaptor-related protein complex 2; alpha 2 subunit	1.02603188728393	3562.95697933575	0.0370755680907027	0.05248202033356	0.706443232464404	0.479912543514354	0.96007407783953	98.8531907110662	96.1945912841495	100.309542360237	98.2942802133308	102.741707134602	103.62893681019
AP2B1	adaptor-related protein complex 2; beta 1 subunit	1.01536162698683	9622.47610711876	0.0219936432165145	0.0882264739955168	0.249286208781642	0.803139398454237	1	438.466301492064	438.413730409477	446.214963146127	449.419162146055	451.200225263838	449.789387574425
AP2M1	adaptor-related protein complex 2; mu 1 subunit	1.08781551436822	11862.7863791113	0.121433906704132	0.0772116748381192	1.57274022301327	0.115778982081072	0.617868842766894	582.072512639659	578.140905397584	588.361461806529	636.924956134063	647.358017775493	627.801577385862
AP2S1	adaptor-related protein complex 2; sigma 1 subunit	1.08841171723011	4017.31166142357	0.122224393029508	0.220443772570568	0.554447021134978	0.579272953560674	0.98031645215543	243.283393028954	245.286138557071	240.47298581747	273.840559673574	269.164088556472	254.558585106244
AP3B1	adaptor-related protein complex 3; beta 1 subunit	-1.03033597428533	1751.80557975845	-0.0431148513884083	0.080295083295064	-0.536955061494515	0.591298655746295	0.98031645215543	43.465534232946	41.2837917932672	40.4598346312981	40.9209334922976	41.1926035347758	40.0613952767475
AP3B2	adaptor-related protein complex 3; beta 2 subunit	1.01566695552323	69.2713239511142	0.0224274096070262	1.47149901021007	0.0152411992474426	0.987839753226542	1	0.051499448143301	0	0	0	0	0.0576837944949568
AP3D1	adaptor-related protein complex 3; delta 1 subunit	1.03928305130519	7439.06801866777	0.0555886293150722	0.0568501970115314	0.977808912496761	0.328168842202021	0.877015549514017	184.908768558522	202.290579787009	196.294922680233	201.9218574458	204.470918192671	203.104640416743
AP3M1	adaptor-related protein complex 3; mu 1 subunit	-1.07504105585286	1284.03579282385	-0.104391757437332	0.112488967189039	-0.92801774294807	0.353398366002115	0.893637471358298	21.9902643571895	19.9370506708949	19.8305520316778	19.0059311954747	19.6370949580399	19.1221778750782
AP3M2	adaptor-related protein complex 3; mu 2 subunit	-1.09627418827978	957.079797504351	-0.132608674757865	0.0748866921122371	-1.77079092449585	0.0765954756799416	0.512346613987118	13.5443548616882	13.627007697615	12.2288404195346	10.5373019893278	12.4963331551163	12.9500118641178
AP3S1	adaptor-related protein complex 3; sigma 1 subunit	-1.02939473298959	1176.59379649708	-0.041796305969456	0.0969039166388234	-0.431316993359903	0.666237895889221	0.996180046695317	37.9035938334695	36.0813627461482	37.7055912935651	36.5573268402753	36.369924854443	36.1677391483379
AP3S2	adaptor-related protein complex 3; sigma 2 subunit	-1.13624054227757	486.180767724974	-0.184268285912428	0.601316595753232	-0.306441377493675	0.759268607999175	1	21.5010195998282	21.0111005386872	16.9385965270581	18.8766391465259	16.8394084307751	16.8436679925274
AP4B1	adaptor-related protein complex 4; beta 1 subunit	1.08057472412914	336.241716953755	0.111798841196039	0.502487863907951	0.22249062957771	0.8239319669962	1	12.3598675543922	12.7543421800338	13.0551134208545	14.6746475556896	13.8019202011733	12.9788537613653
AP4E1	adaptor-related protein complex 4; epsilon 1 subunit	-1.32587940286468	180.33802907141	-0.406949559159897	0.168446625211636	-2.415896184614	0.0156965359615875	0.207509264200447	7.9051652899967	6.44429920675391	7.57416917876582	5.07471292124069	5.99504255842468	5.56648616876333
AP4M1	adaptor-related protein complex 4; mu 1 subunit	-1.00824392730045	1032.9423463915	-0.0118447163513603	0.171342895826041	-0.0691287274809795	0.944887154496195	1	39.5773258981268	38.6322311821549	40.3772073311661	39.5310439660979	40.5531323285438	38.1578300584139
AP4S1	adaptor-related protein complex 4; sigma 1 subunit	1.15517617739791	142.099949992623	0.208112895689282	0.305592563524196	0.681014267131549	0.495862462875489	0.967354430188478	2.88396909602485	2.78581684458633	3.02966767150633	3.4908853216178	3.01084359600884	3.6052371559348
AP5B1	adaptor-related protein complex 5; beta 1 subunit	-1.0135157617213	1771.78816209702	-0.0193685250952329	0.0613049303908408	-0.31593747797692	0.752049964438234	1	55.1301592374037	53.5011090394049	52.3030809835501	54.4642756196851	53.8488044914501	51.3385771005115
AP5M1	adaptor-related protein complex 5; mu 1 subunit	-1.17672184423768	248.128111566107	-0.234773333660584	0.142665536632944	-1.64562051355556	0.0998419130611606	0.582399690316683	4.50620171253883	4.56471193811735	4.02119527309022	4.07269954188743	3.43715773349682	3.69176284767723
AP5S1	adaptor-related protein complex 5; sigma 1 subunit	1.16846811222991	715.397046213974	0.224618363170368	0.0871100421742787	2.57855876961901	0.00992134217327276	0.152956464045962	22.7370063552674	23.8304814416421	20.1059763654511	27.700821487282	25.9252284859876	24.6309802493465
AP5Z1	adaptor-related protein complex 5; zeta 1 subunit	1.04039770988668	1367.38701586358	0.0571351287507486	0.0754280924420259	0.757478107969689	0.448763476690711	0.944238935750717	35.9466148040241	35.1751331701984	38.5594067282623	38.593676611219	38.4215616411039	37.7540434969492
APAF1	apoptotic peptidase activating factor 1	-1.03332317184311	605.636148049576	-0.0472915276780675	0.136642242878003	-0.346097419670507	0.729269502547402	1	9.21840121765087	8.55883488397004	7.98730567942577	7.82216896140285	8.55292738335254	8.68141107149099
APBA1	amyloid beta (A4) precursor protein-binding; family A; member 1	-2.07544674984215	24.2301015675547	-1.05342191689734	0.687427976145455	-1.5324105992952	0.125421143518163	0.63950626614662	0.180248068501553	0.16782029184255	0.192797033641312	0.0969690367116056	0.0532892671859971	0.115367588989914
APBA2	amyloid beta (A4) precursor protein-binding; family A; member 2	1.0627337880167	1258.57415211998	0.087780250860116	0.0740105741600236	1.18605012670649	0.235602504415671	0.802522630183208	57.6536321964254	59.2405630204201	59.6844531286746	61.4137232506835	64.9596166997305	62.2408142600583
APBA3	amyloid beta (A4) precursor protein-binding; family A; member 3	1.08878194022593	544.612019284955	0.122715041974221	0.23280058820011	0.527125137109783	0.598106691677735	0.981352533244987	20.5225300851054	20.7090240133706	20.3814006992244	23.6604449576318	21.9551780806308	21.8044743190937
APBB1	amyloid beta (A4) precursor protein-binding; family B; member 1 (Fe65)	1.05625947981683	917.006557391043	0.0789642894879454	0.0578644148014256	1.36464336084498	0.172365169382073	0.722983812397413	49.284971873139	52.4270591716125	52.4683355838141	55.724873096936	54.4083417969031	53.5305612913199
APBB2	amyloid beta (A4) precursor protein-binding; family B; member 2	-1.10871309250575	773.437466312512	-0.148886080043666	0.523170039844562	-0.284584492047559	0.775962493732009	1	40.6330645850645	38.2965905984698	38.1187277942251	34.5533000815688	33.4656597928062	38.0713043666715
APBB3	amyloid beta (A4) precursor protein-binding; family B; member 3	1.15552480498372	353.347785164393	0.208548229639299	0.108219845331698	1.92707935406941	0.053969741287534	0.429180238125371	7.26142218820543	7.58547719128325	7.7394237790298	8.7918593285189	8.49963811616654	8.9409881467183
APC	adenomatous polyposis coli	-1.55872625258301	280.230111862973	-0.64036758055746	0.327723456696497	-1.95398763034072	0.0507026800719156	0.416961026478862	7.67341777335184	8.22319430028494	8.48306948021772	4.39592966425945	5.6753069553087	5.65301186050576
APC2	adenomatosis polyposis coli 2	-1.08440621862731	383.498689448711	-0.116905291579532	0.219995465330978	-0.531398642256787	0.595142562188968	0.980393498438132	6.56617963827087	6.17578673980583	8.06993297955776	6.82015558204959	6.58122449747065	5.91258893573307
APCDD1	adenomatosis polyposis coli down-regulated 1	-1	36.8948103997755	0	1.69824674327635	0	1	1	0	0	0	0	0	0
APEH	acylaminoacyl-peptide hydrolase	1.02706951252999	5514.90607562659	0.0385338272145712	0.0578710949849726	0.665856196855741	0.505503020880297	0.972488572316831	248.742334532144	258.476813495895	254.932763340569	264.499209137023	265.646996922196	256.692885502558
APEX1	APEX nuclease (multifunctional DNA repair enzyme) 1	1.10059859299134	7900.31377582793	0.138288389435264	0.0861938803029058	1.6043875614984	0.108628651042951	0.601158668750776	147.468669758342	160.234814651266	159.140180054214	172.410947273235	173.483209324014	170.599822218835
APEX2	APEX nuclease (apurinic/apyrimidinic endonuclease) 2	1.02394807339016	1611.50264602515	0.0341425550234482	0.086549225435691	0.394487123964122	0.693221431690295	1	42.4097955460083	41.2502277348987	40.6526316649394	41.955269883888	43.8304222604826	42.1668537758134
APH1A	APH1A gamma secretase subunit	1.05247666472821	7575.63395735514	0.0737882465419386	0.0585021930142484	1.26129026520369	0.20720428724696	0.774435284802168	285.590189678675	287.006263109129	277.40738897647	300.183814646894	304.0685585633	294.966083149961
APH1B	APH1B gamma secretase subunit	1.09410614983017	163.972121563669	0.129752714734173	0.098787321108615	1.31345514057935	0.189029627495002	0.749379400630627	14.3168465838377	14.0969045147742	12.4216374531759	14.5453555067408	15.5871106519042	14.7382094934615
API5	apoptosis inhibitor 5	-1.06241546115276	1818.12793890223	-0.0873480472474951	0.0607449018989723	-1.43794860995525	0.150448635854636	0.692928701363572	53.7911735856779	51.8900342377164	51.8624020495129	46.3511995481475	51.5307213688592	51.1366838197792
APIP	APAF1 interacting protein	-1.08161097727535	544.040565365022	-0.113181698726397	0.104931607813297	-1.07862350615822	0.280755598168379	0.843077666572122	24.5652367643546	22.9913799824293	20.9047069333937	21.5271261499764	21.7953102790728	20.3046956622248
APITD1	apoptosis-inducing; TAF9-like domain 1	1.03309873854896	351.885748264589	0.0469781465625063	0.125969709538917	0.372932086090054	0.709198990661187	1	14.8575907893423	12.8550343551393	13.6885893885331	13.5433421273876	15.3739535831602	14.1036877540169
APITD1-CORT	APITD1-CORT readthrough	1.47663814952942	52.4357726402832	0.562316336707159	0.400146809031851	1.40527507408512	0.159939497401243	0.706614506460468	1.00423923879437	0.805537400844239	0.716103267810586	0.808075305930046	1.8384797179169	1.09599209540418
APLF	aprataxin and PNKP like factor	-1.21920179501986	46.8094417075389	-0.285936932012391	0.285995767914988	-0.999794277016665	0.317410075982241	0.869696581173525	0.643743101791262	1.0069217510553	0.826273001319907	0.840398318167248	0.506248038266973	0.692205533939481
APLN	apelin	-1.12517775926556	175.884260821793	-0.170152941133181	0.230550647011032	-0.738028469401947	0.460497149138185	0.948109203046902	0.849740894364466	0.973357692686788	0.826273001319907	0.549491208032431	1.01249607653395	0.749889328434438
APLNR	apelin receptor	-1	536.575093663595	0	1.68340835945979	0	1	1	0	0	0	0	0	0
APLP1	amyloid beta (A4) precursor-like protein 1	1.14411811410982	1355.88656270502	0.194235997784447	0.121132797196028	1.60349634682436	0.108825115029071	0.601158668750776	6.64342881048582	5.97440238959477	6.74789617744591	8.14539908377487	7.5137866732256	6.69132016141498
APLP2	amyloid beta (A4) precursor-like protein 2	1.1094086215485	12832.8525745476	0.149790842237099	0.0794326163792528	1.88575989391964	0.0593273177264809	0.448069852906308	281.573232723498	283.448472922067	282.998502952068	308.846381926464	323.012893047922	313.915209641555
APMAP	adipocyte plasma membrane associated protein	1.04544220387976	4391.89729796739	0.0641133063264876	0.0765524548226421	0.837508169725273	0.402306986685198	0.925028779034642	107.994342756502	109.351702164605	107.828626672248	111.029547034788	117.662701946682	113.031395312868
APOA1BP	apolipoprotein A-I binding protein	1.06312657535833	4603.53094660055	0.0883133736993255	0.162714547911726	0.542750324619014	0.587301719729037	0.98031645215543	228.374302791468	220.683683772953	216.097932278533	233.081241242463	247.928315582852	229.869921062403
APOBEC1	apolipoprotein B mRNA editing enzyme; catalytic polypeptide 1	-1	10.6340269314856	0	1.70968044109424	0	1	1	0	0	0	0	0	0
APOBEC2	apolipoprotein B mRNA editing enzyme; catalytic polypeptide-like 2	-1.11183826664057	136.729368959364	-0.15294694194131	0.571620142620672	-0.267567446521572	0.789032291447559	1	0.231747516644854	0.13425623347404	0.137712166886651	0.129292048948807	0.239801702336987	0.0865256917424351
APOBEC3B	apolipoprotein B mRNA editing enzyme; catalytic polypeptide-like 3B	1.10123189921662	1127.33480726081	0.139118305978806	0.0827354788426223	1.68148305811385	0.0926691244841673	0.565133878952648	16.0678278207099	17.1176697679401	15.4788475580596	17.8746257671726	17.5854581713791	18.3434466493962
APOBEC3C	apolipoprotein B mRNA editing enzyme; catalytic polypeptide-like 3C	1.01569480650616	1369.89975530871	0.0224669697441776	0.230415896001698	0.0975061622658707	0.922324440770773	1	93.265500587518	84.6485552053821	86.070104304157	89.5347438970491	91.4443824911711	88.5157826525111
APOBEC3D	apolipoprotein B mRNA editing enzyme; catalytic polypeptide-like 3D	-1.03603259837129	334.081958183196	-0.0510693975888632	0.504528859134637	-0.101221955224636	0.919374268478232	1	42.7187922348681	39.0685639409456	39.9089859637515	37.3007561217309	41.8587193746008	38.9365612840958
APOBEC3F	apolipoprotein B mRNA editing enzyme; catalytic polypeptide-like 3F	1.06325196236839	543.744307010386	0.0884835176455765	0.0564738106598757	1.56680621710629	0.117159993760602	0.621531498187094	60.5376012924503	58.1665131526277	56.6823278905457	61.2844312017347	63.4408725849296	62.7311265132655
APOBEC3G	apolipoprotein B mRNA editing enzyme; catalytic polypeptide-like 3G	1.05104610103802	927.22070733606	0.0718259502518353	0.0529293711722316	1.35701499301993	0.174776446653785	0.72745418292665	108.174590825004	107.874883596391	113.915504448638	117.36485743328	118.08901608417	113.2332885936
APOBEC3H	apolipoprotein B mRNA editing enzyme; catalytic polypeptide-like 3H	-1.01871420256236	33.8420419090537	-0.0267493641848032	0.282916003461616	-0.0945487842946726	0.924673231714449	1	4.09420612739243	4.0612510625897	3.49788903892094	3.68482339504101	3.59702553505481	4.21091699813184
APOC1	apolipoprotein C-I	1.17570743453039	94.2095790481948	0.233529101616662	0.131348977766182	1.77792858070334	0.0754155854577064	0.509378507461054	5.12419509025845	4.66540411322288	5.59111397559804	6.62621750862638	5.88846402405268	5.7395375522482
APOE	apolipoprotein E	-1.15406359407907	139.379772414848	-0.206722725139922	0.609817425441641	-0.338991174268609	0.734616378861702	1	12.4113670025355	11.5124720203989	13.6610469551558	11.7978994665787	10.5779195364204	10.3542411118447
APOL1	apolipoprotein L; 1	-1.02083701795458	361.627682867735	-0.0297525506840491	0.0750949435954661	-0.396199121532405	0.691958139314998	0.999098597137845	29.6379324064697	31.4159586329253	30.186506981554	27.6361754628076	31.5472461741103	30.5435691850796
APOL2	apolipoprotein L; 2	1.00519045769252	405.382148662375	0.00746888084272834	0.392979032479186	0.0190057998657318	0.984836478622534	1	22.247761597906	20.9775364803187	22.5297105026561	22.4321704926181	21.8219549126658	22.1794189833109
APOL3	apolipoprotein L; 3	-1.16483109195551	64.1810555717735	-0.220120769930977	0.312491212590323	-0.704406271479881	0.481179801504954	0.961021826763601	7.36442108449204	8.72665517581258	8.12501784631242	6.14137232506835	7.80687764274858	6.95089723664229
APOL6	apolipoprotein L; 6	-1.02559320485402	385.275174537651	-0.0364586084149582	0.0865407838429719	-0.421288169530707	0.673544667985729	0.996506481946883	13.9821001709062	11.2439595534508	11.6229068852334	12.1211295889507	11.9900851168494	12.1424387411884
APOLD1	apolipoprotein L domain containing 1	-1.17269811450895	170.722023146523	-0.22983167086453	0.101629122751088	-2.26147451284645	0.0237298892160608	0.268636052721023	11.5873758322427	10.8076267946602	10.6864641504041	9.56761162221175	9.19239858958451	9.63319368065778
APOM	apolipoprotein M	-1.03964238342356	63.4218678954369	-0.0560873549179243	0.418480614047667	-0.134026172384501	0.893381878574232	1	1.80248068501553	1.54394668495146	1.37712166886651	1.6807966363345	1.33223167964993	1.55746245136383
APOO	apolipoprotein O	-1.05722556487539	560.331210508647	-0.0802832164646265	0.101034895097247	-0.794608797162144	0.426841099447525	0.935435452101334	14.7030924449124	14.1304685731427	14.4322350897211	13.1877889927784	13.5088292316503	14.4497905209867
APOOL	apolipoprotein O-like	-1.10722986573787	411.920969142607	-0.146954762981428	0.145687770399372	-1.00869662963873	0.313120148660205	0.868689106044172	14.3425963079093	11.4453439036619	13.7436742552878	11.7332534421043	12.5496224223023	11.6521264879813
APOPT1	apoptogenic 1; mitochondrial	1.13403953004201	664.173410768709	0.181470930228646	0.237718957728458	0.76338434242984	0.445234215017288	0.943527926190052	23.5094980774169	22.6221753403757	22.2267437355055	24.985688459357	25.7653606844296	27.1690672071246
APP	amyloid beta (A4) precursor protein	-1.005392062858	14860.8088572619	-0.00775820472817608	0.156375938003829	-0.0496125224072907	0.96043116748397	1	474.824911881235	476.911705358158	482.488347904071	468.134186231394	484.4527279879	481.486632649404
APPBP2	amyloid beta precursor protein (cytoplasmic tail) binding protein 2	-1.03478781920976	702.271874696096	-0.0493349768497228	0.332984802849863	-0.148159845216621	0.882216620879956	1	24.2304903514231	22.7899956322183	21.5381829010723	21.624095186688	22.6745831876418	22.2947865723008
APPL1	adaptor protein; phosphotyrosine interaction; PH domain and leucine zipper containing 1	-1.19381617437868	878.86863849807	-0.255580705338483	0.122509043605668	-2.08621908894455	0.0369587818750102	0.353370312077742	36.5646081817437	35.6785940457261	34.1526173878895	29.4139411358537	30.7479071663203	29.4187351924279
APPL2	adaptor protein; phosphotyrosine interaction; PH domain and leucine zipper containing 2	1.10117468205422	1192.05799403583	0.139043345326965	0.0998552103466896	1.39244957618353	0.163786300794197	0.711950487982314	36.1526125965973	36.7526439135184	33.2712595198149	38.0118623909494	41.0860250004038	38.3885652363937
APRT	adenine phosphoribosyltransferase	1.05004335387556	3142.18293749305	0.0704488946819312	0.193632012028623	0.363828759221474	0.715985885558805	1	101.865908427449	101.59840468148	99.4006420587849	106.084126162496	110.415361609386	103.196308351478
APTR	Alu-mediated CDKN1A/p21 transcriptional regulator (non-protein coding)	-1.14082374187868	210.347657835085	-0.190075911380952	0.186561983319924	-1.01883517744878	0.308281222219341	0.863646508664336	2.96121826823981	3.49066207032503	4.43433177375017	3.78179243175262	3.03748822960184	2.7976640330054
APTX	aprataxin	1.07706011728564	796.456524250411	0.107098777727366	0.0738946767877216	1.44934361151657	0.147241647575856	0.688312997120405	30.1786766119744	29.7713197728683	29.0572672130834	29.6402022215141	33.4656597928062	33.1970237318476
AQP1	aquaporin 1 (Colton blood group)	1.01185005720841	772.571782482712	0.0169955175529128	0.281302816665361	0.0604171609597877	0.95182339115466	1	85.308835849378	92.2004683382968	86.3730710713077	90.148881129556	89.7924152084052	88.4580988580162
AQP11	aquaporin 11	1.16308360084687	52.5066479577545	0.217954799470143	0.375473789311208	0.580479398761691	0.561591375455497	0.98031645215543	0.566493929576311	0.503460875527649	0.385594067282623	0.743429281455643	0.426314137487977	0.547996047702089
AQP2	aquaporin 2 (collecting duct)	-1.06104648518	8.43222534520969	-0.0854878631043107	0.693855948331095	-0.123206932663662	0.901943235926532	1	1.31323592765417	0.906229575949768	0.908900301451898	1.45453555067408	0.905917542161951	0.605679842197046
AQP3	aquaporin 3 (Gill blood group)	-1.00913182824389	670.045489525854	-0.0131146536618558	0.112624910004138	-0.116445408581228	0.907299549299169	1	15.1923372022738	17.6211306434677	18.7839395633392	16.8726123878194	17.4788796370071	17.0167193760122
AQP5	aquaporin 5	-1.13710424565382	30.3376151532797	-0.185364521419053	0.400243202404485	-0.463129717895182	0.643271389729989	0.990109072839933	0.489244757361359	0.469896817159139	0.826273001319907	0.743429281455643	0.479603404673974	0.374944664217219
AQP6	aquaporin 6; kidney specific	-1.06724550108263	16.3568651557193	-0.0938920809931759	0.349734688798392	-0.268466594822971	0.788340184814408	1	1.08148841100932	1.84602321026805	1.59746113588515	1.6807966363345	1.35887631324293	1.21135968439409
AQP7	aquaporin 7	-1.5762236670346	20.5667699016232	-0.656472268567173	1.30275236630588	-0.503911783655924	0.614323369589779	0.984619851312725	0.360496137003107	0.335640583685099	0.358051633905293	0.420199159083624	0.0799339007789957	0.17305138348487
AQP7P3	aquaporin 7 pseudogene 3	-1.25400341187513	8.86158779695372	-0.326541273409991	0.585930783747849	-0.557303494657341	0.577320088431669	0.98031645215543	1.02998896286602	0.872665517581259	1.04661246833855	0.420199159083624	0.93256217575495	1.00946640366174
AQR	aquarius intron-binding spliceosomal factor	-1.09851247993022	981.078637227412	-0.135551259957975	0.191359573866643	-0.708358914158323	0.478722399920523	0.959096410472001	28.4019456510305	29.4356791891832	29.1123520798381	24.0806441167154	25.3390465469416	30.1397826236149
AR	androgen receptor	-1.0024165067924	349.605800567387	-0.00348207682694423	0.0905597310912845	-0.0384506091723515	0.969328410505976	1	12.0508708655324	12.6872140632968	13.5233347882692	13.0261739315923	12.6029116894883	12.7481185833854
ARAF	A-Raf proto-oncogene; serine/threonine kinase	1.05748096976841	2083.07422078077	0.0806317011061918	0.0547548979246871	1.47259339643181	0.140860706482797	0.677263114671503	89.1712944601256	93.9793634318278	92.7353731814709	96.2902534546243	100.556847179977	96.3319368065778
ARAP1	ArfGAP with RhoGAP domain; ankyrin repeat and PH domain 1	1.04105580795101	3809.99805541236	0.0580474093636163	0.0585761418418856	0.990973586486858	0.321698478070734	0.871591330366109	158.206304696221	171.948671021876	172.38809050871	176.936168986443	176.600631454395	172.330336053683
ARAP2	ArfGAP with RhoGAP domain; ankyrin repeat and PH domain 2	-1.3879826987716	123.72278386398	-0.47298958480956	0.652206102509325	-0.725214902144828	0.468320202032512	0.952866915087952	1.93122930537379	2.51730437763825	1.68008843601715	1.13130542830206	1.22565314527793	2.07661660181844
ARAP3	ArfGAP with RhoGAP domain; ankyrin repeat and PH domain 3	1.03538327399305	765.51043497809	0.0501649176110814	0.0480283001941183	1.04448663409547	0.296260299908752	0.853945478806628	85.386085021593	88.8104984430773	85.7946799703837	89.4700978725747	93.176283674716	87.8235771185717
ARC	activity-regulated cytoskeleton-associated protein	-1.14292875392194	72.9608391506581	-0.192735473922387	0.247903064686876	-0.777463054625119	0.436885623566431	0.941841041995826	2.08572764980369	2.48374031926974	2.12076737005443	2.35957989331574	1.62532264917291	1.90356521833357
ARCN1	archain 1	-1.03772184809039	4080.92307721173	-0.0534197942192519	0.156584789125817	-0.341155705592378	0.732986366886025	1	193.586425570668	185.307166252543	190.731351138012	177.647275255661	186.192699547874	187.962644361817
AREG	amphiregulin	-1.10010981354997	263.010774827176	-0.137647541528613	0.170728560347205	-0.806236175416017	0.420106683706289	0.932504070536892	2.36897461459184	2.41661220253272	2.14830980343176	2.13331880765532	1.70525654995191	2.50924506053062
AREL1	apoptosis resistant E3 ubiquitin protein ligase 1	-1.07705663486884	1071.9929976948	-0.10709411310978	0.0842629441255366	-1.27095147482895	0.203745912251129	0.768151585047299	30.8739191619089	29.6370635393943	27.019127143161	28.2826357075516	25.6854267836506	27.7459051520742
ARF1	ADP-ribosylation factor 1	1.02773250928946	16428.3870038236	0.0394648192615431	0.0414959959728997	0.951051260158132	0.341578355032943	0.884836628168727	724.468486755886	728.373630655034	726.624477360727	737.708108289658	774.532853914875	739.506245425346
ARF3	ADP-ribosylation factor 3	1.06132161323134	6543.35596313895	0.0858619036656991	0.0462534067261581	1.85633685695936	0.063405558756343	0.46563735631883	248.716584808072	244.010704339067	245.898845192804	259.877018387103	264.501277677697	263.6437827392
ARF4	ADP-ribosylation factor 4	-1.00691324600314	3743.03791154587	-0.00993938845625328	0.0708408524147282	-0.140305884492531	0.888418315164185	1	200.178354933011	188.327931505709	181.036414589192	183.659355531781	194.052866457809	190.846834086564
ARF5	ADP-ribosylation factor 5	1.13437263156932	5535.45255714302	0.181894630941543	0.16512976774742	1.10152538468877	0.270668062675846	0.833589580572498	146.232683002903	147.950369288392	148.674055370829	171.829133052965	170.152630124889	162.9855613455
ARF6	ADP-ribosylation factor 6	1.0260754263085	2249.83843588634	0.0371367866580075	0.167542494797788	0.221655924980877	0.824581743351895	1	73.669960568992	77.2308983059414	77.1188134565247	79.579256127991	79.2944295727637	76.3156601168278
ARFGAP1	ADP-ribosylation factor GTPase activating protein 1	-1.03037429395267	5170.28780386747	-0.0431685062809849	0.0593567113770108	-0.727272540535397	0.467059016086326	0.951782988460815	149.837644372934	154.696745020462	157.32237945131	149.235347499161	147.77113790677	153.554260945575
ARFGAP2	ADP-ribosylation factor GTPase activating protein 2	1.05904552922751	3612.13269554936	0.0827646132951196	0.0490241561829777	1.68824146582369	0.091364886379629	0.562422177853309	116.440252252003	121.199814768689	122.288404195346	129.938509193551	127.60115027687	125.606462512768
ARFGAP3	ADP-ribosylation factor GTPase activating protein 3	1.04742141032207	1420.98748262418	0.0668420003045047	0.0615998911135521	1.08509932560253	0.277877666002685	0.840116452999634	37.723345764968	39.4713326413677	38.1462702276024	38.9815527580654	40.7929340308808	41.5611739336163
ARFGEF1	ADP-ribosylation factor guanine nucleotide-exchange factor 1 (brefeldin A-inhibited)	-1.29550472336285	814.064700821608	-0.373514275540963	0.256406879648563	-1.45672485875929	0.145192344948876	0.684447016372045	24.6167362124979	21.4474332974779	22.5847953694108	17.2281655224286	18.011772308867	18.026185779674
ARFGEF2	ADP-ribosylation factor guanine nucleotide-exchange factor 2 (brefeldin A-inhibited)	-1.09183662559691	1864.00111391357	-0.126756998131002	0.201812449289314	-0.628093056584855	0.529942981373763	0.98031645215543	44.8817690568868	42.12289325248	45.1971331721989	37.623986244103	39.6205701527889	44.4742055556117
ARFGEF3	ARFGEF family member 3	-1.18394949314223	213.541109606954	-0.243607537430186	0.221242860521622	-1.10108654740693	0.270858991349435	0.833700176558352	5.99968570869456	4.83322440506543	6.08687777638998	4.29896062754785	5.06248038266973	5.01849012106124
ARFIP1	ADP-ribosylation factor interacting protein 1	-1.18990114337701	460.998728658846	-0.250841719849185	0.108029615656323	-2.32197178824734	0.0202344547601012	0.241905863270328	16.2995753373548	16.2114401919903	14.762744290249	11.7655764543415	14.0950111706962	14.0171620622745
ARFIP2	ADP-ribosylation factor interacting protein 2	1.04200536546225	2802.01510167106	0.0593627063168572	0.060586986567684	0.979793016286442	0.327188300107552	0.876620874467927	136.628035924177	143.385657350274	141.402852959214	149.009086413501	149.742840792652	142.623181888781
ARFRP1	ADP-ribosylation factor related protein 1	-1.02907917353744	2098.35432784415	-0.0413539821111497	0.171070814991717	-0.241736044299268	0.808984698383692	1	58.2201261260017	62.1606360984804	61.5848810317104	60.2177717979071	59.4974668131658	58.0298972619265
ARG2	arginase 2	1.05346547474092	253.779011843993	0.0751430334373666	0.115300974014573	0.651712043888453	0.514586951544897	0.975516474618642	18.7457991241616	18.8294367447341	17.4619027612274	19.5877454157443	20.2765661642719	18.4011304438912
ARGLU1	arginine and glutamate rich 1	1.05253253683263	1293.58418106642	0.0738648318679495	0.0564812903387086	1.30777521945754	0.190949561633731	0.751857904785352	35.1483733578029	32.5907006758232	33.6017687203429	33.6805787511643	35.8370321825831	37.7540434969492
ARHGAP1	Rho GTPase activating protein 1	1.00571783853809	2968.11117266484	0.0082256033142934	0.053873151941639	0.152684649363086	0.878646966848973	1	99.4454343647141	93.1402619726151	92.3773215475657	97.518527919638	93.65588707939	96.9953004432698
ARHGAP10	Rho GTPase activating protein 10	-1.00657563182939	808.327806157566	-0.0094555771930031	0.0854096491852056	-0.110708535665558	0.911847477110282	1	13.8791012746196	15.7079793164627	15.4788475580596	15.4180768371453	15.0275733464512	14.5074743154816
ARHGAP11A	Rho GTPase activating protein 11A	-1.19157519081385	816.612328235982	-0.252869991386864	0.0941214506367216	-2.68663508346105	0.00721757570958942	0.1231938784161	17.8445587816538	17.3190541181511	16.0572386589835	15.0948467147733	14.5479699417772	13.5845336035623
ARHGAP11B	Rho GTPase activating protein 11B	-1.00982842163902	36.7583432103805	-0.014110187750849	0.432616188308944	-0.0326159495001895	0.973980850735508	1	0.566493929576311	0.570588992264669	0.358051633905293	0.581814220269633	0.586181939045968	0.317260869722262
ARHGAP12	Rho GTPase activating protein 12	-1.32571906142561	862.860504799811	-0.406775080404987	0.116200910071662	-3.50061871420909	0.000464179444171875	0.0171243988356961	18.050556574227	16.4128245422014	15.9746113588515	12.6382977847459	12.8427133918253	12.7769604806329
ARHGAP15	Rho GTPase activating protein 15	-1	62.1619336416047	0	1.71961213133233	0	1	1	0	0	0	0	0	0
ARHGAP17	Rho GTPase activating protein 17	-1.00047397434482	1919.48904173275	-0.000683638436032475	0.240344181724612	-0.0028444143358369	0.99773048877723	1	65.9707930715685	67.0274245619144	73.1802454835665	68.7510470285283	70.6349236550392	67.8073004288217
ARHGAP18	Rho GTPase activating protein 18	-1.42172621211496	1009.24052452986	-0.50764366576306	0.328219081606145	-1.54666103895879	0.121945002653732	0.632894967430609	55.69665316698	54.2395183235121	56.296733823263	38.8522607091166	38.5814294426619	40.0902371739949
ARHGAP19	Rho GTPase activating protein 19	1.00051290699845	830.600136412638	0.00073977868049017	0.0957311734987863	0.00772766752409599	0.993834274757844	1	9.86214431944213	9.36437228481427	7.7394237790298	9.40599656102574	8.81937371928253	8.91214624947082
ARHGAP21	Rho GTPase activating protein 21	-1.25723421034374	1115.38506339859	-0.330253434664	0.125011531372264	-2.64178377017525	0.00824706886563123	0.134974731465795	15.0378388578439	14.2647248066167	17.599614928114	11.8625454910531	13.0292258269763	12.6327509943955
ARHGAP22	Rho GTPase activating protein 22	1.13236199305939	169.832161909655	0.179335232115986	0.14465996633427	1.23970187924413	0.21508568181527	0.77913490993432	3.34746412931456	3.35640583685099	2.69915847097836	3.91108448070142	3.7302487030198	3.05724110823271
ARHGAP23	Rho GTPase activating protein 23	1.10409690886768	2231.45224315688	0.142866805999182	0.115282044191252	1.23928064427941	0.215241584211508	0.77913490993432	123.032181614346	130.765571403715	137.822336620161	145.194970969511	139.751103195277	149.689446714413
ARHGAP24	Rho GTPase activating protein 24	-1.08244233318822	109.12993424312	-0.114290167825489	0.18174689257039	-0.628842486433294	0.52945218197951	0.98031645215543	6.38593156976932	6.51142732349093	6.47247184367261	6.43227943520317	5.99504255842468	5.56648616876333
ARHGAP26	Rho GTPase activating protein 26	1.02386999312597	1058.03845147858	0.0340325393811107	0.268398174888254	0.126798698967606	0.899099725500392	1	31.3631639192703	32.6913928509287	33.2161746530603	32.1290741637786	33.7321061287362	34.2641739300043
ARHGAP27	Rho GTPase activating protein 27	1.07522265405898	1615.50170814639	0.10463543995015	0.205117277358124	0.510124945581556	0.609963929739196	0.984466304821207	21.5267693238998	19.9370506708949	20.0233490653191	21.9796483212973	22.9943187907578	21.4872134493714
ARHGAP28	Rho GTPase activating protein 28	-1.06778489261187	755.872744678853	-0.0946210425135307	0.142519475644878	-0.66391657761429	0.506743705441103	0.972577861299572	5.09844536618679	4.29619947116927	4.54450150725949	4.33128363978505	4.58287697799575	4.23975889537932
ARHGAP29	Rho GTPase activating protein 29	-1.41657644343746	639.295659461191	-0.502408456705361	0.582058594479208	-0.863157870136573	0.388050673703114	0.915633792152083	42.5642938904382	40.1426138087379	38.614491595017	27.6038524505704	28.2166669749855	30.2551502126048
ARHGAP30	Rho GTPase activating protein 30	1.00799661927106	83.808462973301	0.0114908001780525	0.265425428315445	0.0432920095522885	0.965468760705992	1	8.80640563250446	8.59239894233855	8.12501784631242	8.63024426733289	8.95259688724752	8.27762451002629
ARHGAP31	Rho GTPase activating protein 31	1.11980956620024	111.883924942489	0.163253409731058	0.162247344720805	1.00620081032441	0.314318982455897	0.868689106044172	12.153869761819	10.5055502693436	11.1822279511961	12.6382977847459	13.8285648347663	11.6521264879813
ARHGAP32	Rho GTPase activating protein 32	-1.10946836932431	1126.45257464543	-0.149868537233477	0.149431888563197	-1.00292205816629	0.315898468845432	0.868689106044172	7.20992274006213	8.18963024191643	6.5550991438046	5.91511123940794	7.24734033729561	6.6624782641675
ARHGAP33	Rho GTPase activating protein 33	1.02739837548567	394.967972029923	0.0389956976211256	0.21843883095277	0.17851998864413	0.858314624659337	1	2.67797130345165	2.18166379395315	3.19492227177031	2.61816399121335	2.53124019133486	3.2014505944701
ARHGAP35	Rho GTPase activating protein 35	-1.02414855770112	4062.97937329268	-0.0344250004098	0.155123454841143	-0.221920021347213	0.82437614433486	1	190.831205095002	193.765308961408	195.578819412422	186.245196510757	192.400899175043	190.846834086564
ARHGAP39	Rho GTPase activating protein 39	1.09890757652811	1244.9744390256	0.136070053719697	0.0957800083691045	1.42065192973598	0.155417973720209	0.700229428149185	13.0551101043268	13.6941358143521	13.2479104544958	14.254448396606	14.6012592089632	15.2862055411635
ARHGAP4	Rho GTPase activating protein 4	1.06680699243453	2233.33203172393	0.0932991862421626	0.284667719459391	0.327747685685423	0.74310244504167	1	122.46568768477	136.840665968415	129.036300372792	143.190944210804	140.657020737439	132.615043543906
ARHGAP42	Rho GTPase activating protein 42	-1.29047692235245	410.255944896792	-0.36790434189266	0.273810582085961	-1.34364544675325	0.179063065961563	0.733994721885321	1.08148841100932	0.671281167370199	0.798730567942577	0.87272133040445	0.612826572638967	0.547996047702089
ARHGAP44	Rho GTPase activating protein 44	1.0736344057787	146.131486110606	0.102502810118467	0.295419810196397	0.346973380188425	0.728611317415931	1	10.8406338341649	11.1432673783453	10.1631579162349	11.1191162095974	12.4430438879303	11.1329723375267
ARHGAP5	Rho GTPase activating protein 5	-1.79647721658302	652.570501752097	-0.845170638801743	0.124637132112048	-6.78105011307498	1.1930548104427e-11	4.92260694024502e-09	9.83639459537048	10.002089393816	10.3008700831215	5.43026605584991	5.46214988656471	5.97027273022802
ARHGAP5-AS1	ARHGAP5 antisense RNA 1 (head to head)	1.03220166588757	96.9369762642674	0.0457248641261839	0.296592961859522	0.154167057233951	0.877478016139118	1	1.23598675543922	1.07404986779232	1.32203680211185	1.26059747725087	1.27894241246393	1.24020158164157
ARHGAP6	Rho GTPase activating protein 6	1.00212223804722	343.055417617335	0.00305849802258786	0.350617894312512	0.00872316579444677	0.993040008959887	1	0.720992274006213	0.436332758790629	0.523306234169275	0.420199159083624	0.479603404673974	0.807573122929395
ARHGAP9	Rho GTPase activating protein 9	1.10929705305992	79.1687275262173	0.149645749260444	0.685272216126959	0.21837416684747	0.827137591705525	1	4.55770116068213	3.79273859564162	4.95763800791944	4.26663761531064	5.5953730545297	4.98964822381376
ARHGDIA	Rho GDP dissociation inhibitor (GDI) alpha	1.0513933699127	11970.1385058089	0.0723025424152041	0.050333260374499	1.4364764348116	0.150866817167791	0.694288472666213	331.038452665139	339.265501988899	353.093995897374	368.740923601999	363.059777338199	349.852213611913
ARHGDIB	Rho GDP dissociation inhibitor (GDI) beta	1.10716405513535	645.149224768385	0.146869010731995	0.30572775502345	0.480391486604577	0.630949046748093	0.987909001612088	65.6617963827087	66.0540668692276	65.6611611715553	72.5651624725182	71.8339321667241	75.2485099186711
ARHGDIG	Rho GDP dissociation inhibitor (GDI) gamma	1.01736262473548	163.820309630339	0.0248339994122325	0.296043966158344	0.0838861866853574	0.933146922275958	1	0.669492825862912	1.07404986779232	0.605933534301266	0.937367354878854	0.74604974060396	0.692205533939481
ARHGEF1	Rho guanine nucleotide exchange factor (GEF) 1	1.06233761582914	3884.49914672893	0.0872423341991396	0.0990926757817978	0.880411529013985	0.378636413156143	0.908730587469303	280.285746519915	293.249177965671	296.90743180762	308.814058914227	316.298445382486	304.512751138877
ARHGEF10	Rho guanine nucleotide exchange factor (GEF) 10	-1.18838770501365	1347.07402060104	-0.249005584328723	0.129699719839898	-1.91986216035082	0.0548753126682884	0.431705984609179	15.5528333392769	15.4059027911461	18.178006029038	14.3190944210804	11.5371263457684	15.7476758971232
ARHGEF10L	Rho guanine nucleotide exchange factor (GEF) 10-like	1.01641777146063	1048.26169124099	0.0234935053897554	0.243268981596687	0.0965741922194794	0.923064552298961	1	23.5609975255602	24.9045313094344	24.7881900395972	25.8907328019987	25.7387160508366	23.2177272842201
ARHGEF11	Rho guanine nucleotide exchange factor (GEF) 11	1.09249327267218	1489.87279120624	0.127624395961696	0.152093742452279	0.839116678332375	0.401403837768734	0.924312148347746	41.4313060312856	42.7270463031132	43.5721296029365	46.8360447317055	46.0152822151085	47.4160790748545
ARHGEF12	Rho guanine nucleotide exchange factor (GEF) 12	-1.12021185421431	2163.88694066273	-0.163771600248214	0.101022162561141	-1.62114526254668	0.104986488731053	0.595151373614431	72.8974688468425	71.9613411420853	75.4662674538849	65.7126838782314	63.8138974552316	68.1822450930389
ARHGEF16	Rho guanine nucleotide exchange factor (GEF) 16	-1.0806971826059	758.250884196533	-0.111962328480331	0.10502157376634	-1.06608884693952	0.286383480825128	0.847048971110579	8.70340673621786	8.89447546765514	9.36442734829228	7.98378402258886	8.25983641382956	8.82562055772838
ARHGEF17	Rho guanine nucleotide exchange factor (GEF) 17	-1.04458159027408	2247.77945591052	-0.0629251829618794	0.160885096982692	-0.391118780682644	0.695709439175749	1	87.8838082565431	84.24578650496	90.7247755449258	88.0155623219006	83.6907941156085	81.2187826488991
ARHGEF18	Rho/Rac guanine nucleotide exchange factor (GEF) 18	1.00774087351157	2017.8429637368	0.0111247176477215	0.119308896941926	0.09324298466305	0.925710526292061	1	79.7468954499015	78.9426652827354	82.3243333648401	84.6862920614689	79.6940990766587	79.7478458892777
ARHGEF19	Rho guanine nucleotide exchange factor (GEF) 19	1.05080150982156	779.87154023966	0.0714901784910288	0.102402182305536	0.698131396045099	0.485095025172621	0.963003912342558	14.4455952041959	15.2380824993035	13.5233347882692	14.9978776780617	14.3614575066262	16.2379881503303
ARHGEF2	Rho/Rac guanine nucleotide exchange factor (GEF) 2	1.09403451826214	11761.3124116974	0.129658257819672	0.113698292582069	1.14037119533772	0.254131688083737	0.816829807604368	259.29972140152	267.102776496602	274.129839404568	292.264676648779	296.208391653365	291.966525836224
ARHGEF25	Rho guanine nucleotide exchange factor (GEF) 25	1.06657091892481	1181.5576906355	0.0929798972110564	0.0927068339950744	1.00294544861705	0.315887182445641	0.868689106044172	50.7784558692947	54.2395183235121	52.1653688166635	57.9874839535401	57.2060283241679	53.29982611334
ARHGEF26	Rho guanine nucleotide exchange factor (GEF) 26	-1.25322890559598	115.950179358771	-0.325649950818288	0.167524360481483	-1.94389609894546	0.0519079817876579	0.421692910976874	2.39472433866349	2.71868872784931	2.14830980343176	2.00402675870652	1.7851904507309	2.01893280732349
ARHGEF28	Rho guanine nucleotide exchange factor (GEF) 28	-1.05237252728599	586.326032257865	-0.0736454918285248	0.115601108794716	-0.637065618110152	0.524082102754939	0.979906993440948	17.9990571260837	17.0169775928345	18.5360576629433	17.292811546903	16.3598050261011	17.5358735264669
ARHGEF3	Rho guanine nucleotide exchange factor (GEF) 3	-1.14369218232436	486.118452451215	-0.193698811914889	0.154701611096898	-1.25208012083058	0.210540670571574	0.777032121591825	12.1281200377474	12.1501891294006	12.3665525864213	11.0867931973602	11.3772585442104	9.74856126964769
ARHGEF34P	Rho guanine nucleotide exchange factor (GEF) 34; pseudogene	-5.3807973943102	100.341808909153	-2.42781998534186	1.45722354036545	-1.66605871926348	0.0957017195732102	0.57140413601994	0	0.10069217510553	0	0	0	0
ARHGEF35	Rho guanine nucleotide exchange factor (GEF) 35	1.9653349856315	216.892826249435	0.974775236616186	1.66921072992655	0.583973742284223	0.559237978150107	0.98031645215543	0	0	0	0.0323230122372019	0	0
ARHGEF37	Rho guanine nucleotide exchange factor (GEF) 37	-1.1784957659625	98.1408706382107	-0.236946575358653	0.131347316608939	-1.80396966969728	0.0712360618502741	0.492922195884727	10.8148841100932	11.915240720821	10.4661246833855	9.59993463444895	9.08582005521251	9.6043517834103
ARHGEF38	Rho guanine nucleotide exchange factor (GEF) 38	-2.74324508369123	25.0260890925333	-1.45588351946321	1.46178391671464	-0.995963563982364	0.31926784893195	0.870422640132855	0.0257497240716505	0	0.0550848667546605	0	0	0.0288418972474784
ARHGEF39	Rho guanine nucleotide exchange factor (GEF) 39	1.26374971817362	629.723661075367	0.337710770395693	0.131276281863897	2.57251931271043	0.0100961322869542	0.154738277739154	13.1581090006134	13.0899827637189	13.5233347882692	15.9675680451777	19.6104503244469	14.9401027741938
ARHGEF4	Rho guanine nucleotide exchange factor (GEF) 4	-1.04224103173278	176.633697966243	-0.0596889581090625	0.130507453062598	-0.457360531589202	0.647411928081426	0.990466397747818	12.1023703136757	11.848112604084	11.3199401180827	12.2504216378995	12.2298868191863	9.54666798891534
ARHGEF40	Rho guanine nucleotide exchange factor (GEF) 40	1.10877513875437	3515.09760477496	0.148966814465565	0.107421396696248	1.38675179291137	0.165517461436438	0.714879996918871	59.456112881441	65.0471451181723	62.5213237665397	70.0439675180164	67.7306585934024	70.6338063590745
ARHGEF5	Rho guanine nucleotide exchange factor (GEF) 5	1.82191593353445	452.245769193013	0.86545639214161	0.807826873958053	1.07133894655076	0.284017053963782	0.845210328587926	0.102998896286602	0	0.0275424333773302	0.0969690367116056	0.133223167964993	0.0288418972474784
ARHGEF6	Rac/Cdc42 guanine nucleotide exchange factor (GEF) 6	-1.079762701037	205.708739309468	-0.11071428678372	0.279333162598162	-0.396352104254048	0.691845294173407	0.999098597137845	11.4071277637412	10.13634562729	11.4301098515921	9.82619572010936	10.5246302692344	10.3542411118447
ARHGEF7	Rho guanine nucleotide exchange factor (GEF) 7	1.07297929481191	1659.97458696464	0.101622236802368	0.103325476698856	0.983515779932456	0.325353652807909	0.875585974219479	39.268329209267	39.3035123495251	38.3390672612437	41.3411326513812	41.9120086417867	42.8302174125054
ARHGEF9	Cdc42 guanine nucleotide exchange factor (GEF) 9	1.02065710191981	450.51200907729	0.0294982624455693	0.496762576389141	0.0593810078448053	0.952648639907028	1	7.64766804928019	8.02180995007388	7.51908431201116	8.01610703482606	8.39305958179455	7.38352569535446
ARID1A	AT rich interactive domain 1A (SWI-like)	1.05892443169608	2740.7096218979	0.0825996375764182	0.144160725096511	0.572969076848914	0.566665631819983	0.98031645215543	88.9137972194091	92.3682886301394	91.6336758463777	96.3225764668615	95.4410775301209	98.7258142781185
ARID1B	AT rich interactive domain 1B (SWI1-like)	1.0722215310169	1304.75781778105	0.100603010908425	0.119728393956691	0.840260255598312	0.400762480379295	0.924312148347746	30.8481694378373	29.9391400647109	29.9661675145353	31.9028130781182	31.4140230061453	34.4949091079841
ARID2	AT rich interactive domain 2 (ARID; RFX-like)	-1.35921837403522	595.18609398531	-0.442777260246838	0.184792715979831	-2.39607528846086	0.0165716860255966	0.21491569660023	12.5658653469654	13.4591874057725	13.1101982876092	8.14539908377487	11.3506139106174	9.43130039992543
ARID3A	AT rich interactive domain 3A (BRIGHT-like)	1.01495642189036	556.329075157686	0.0214177852702096	0.213094589154637	0.100508348687668	0.91994075510798	1	2.00847847758874	2.28235596905868	2.83687063786502	2.77977905239936	1.8651243515099	2.65345454676801
ARID3B	AT rich interactive domain 3B (BRIGHT-like)	1.08250561457788	465.218883413229	0.114374507725823	0.258337638145822	0.442732652302344	0.657959121713907	0.993847887220843	5.81943764019301	5.23599310548755	5.86653830937134	6.9817706432356	5.32892671859971	6.11448221646542
ARID4A	AT rich interactive domain 4A (RBP1-like)	-1.23346816113194	247.251266037603	-0.302720476586647	0.148137998300783	-2.04350322036886	0.04100264890916	0.370113526918853	4.14570557553573	4.76609628832841	4.32416204024085	2.94139411358537	4.10327357332178	3.66292095042975
ARID4B	AT rich interactive domain 4B (RBP1-like)	-1.35731118702166	606.369004807834	-0.44075152142329	0.12860593854299	-3.42714750513606	0.000609957642277673	0.0208355683513543	20.9345256702518	22.8235596905868	21.7585223680909	15.4827228616197	16.9193423315541	16.0937786640929
ARID5A	AT rich interactive domain 5A (MRF1-like)	-1.15747963603669	603.241636079086	-0.210986811846356	0.168372626750943	-1.25309449592687	0.210171318902693	0.776794241110432	5.2529437106167	4.69896817159139	5.921623176126	4.68683677439427	4.71610014596075	4.41281027886419
ARID5B	AT rich interactive domain 5B (MRF1-like)	-1.1334396199496	591.807121737453	-0.180707538569237	0.194889466748017	-0.927230914962088	0.353806654836427	0.894200038146662	27.6037042048093	22.8571237489553	24.5953930059559	23.9190290555294	21.8485995462588	20.7950079154319
ARIH1	ariadne RBR E3 ubiquitin protein ligase 1	-1.08483392961689	1585.58637454834	-0.117474206489298	0.0824229652539211	-1.4252606191417	0.154081879231571	0.698538955587835	59.7908592943724	57.4281038685205	53.211981285002	50.9733902980673	53.1293993844391	53.7901383665472
ARIH2	ariadne RBR E3 ubiquitin protein ligase 2	-1.02046502360898	2333.10090201944	-0.029226734912892	0.0784140862875138	-0.372723018230794	0.70935460291158	1	84.8968402642316	85.5547847813318	84.5277280350265	85.3327523062129	81.4526448937966	84.3625494488742
ARIH2OS	ariadne homolog 2 opposite strand	-1.01272991785499	46.0670725133707	-0.0182494770774041	0.331997201477081	-0.0549687677974716	0.956163345845372	1	3.01271771638311	3.08789336990292	3.52543147229827	3.03836315029697	3.83682723739179	2.68229644401549
ARL1	ADP-ribosylation factor-like 1	-1.05167569232004	958.623793171577	-0.0726898859853942	0.0601867526552083	-1.20773895880066	0.227147687485065	0.794881584679733	43.5685331292326	42.2235854275855	40.6250892315621	38.916906733591	42.0985210769377	39.7729763042727
ARL10	ADP-ribosylation factor-like 10	-1	126.577660249497	0	1.69073831346769	0	1	1	0	0	0	0	0	0
ARL13B	ADP-ribosylation factor-like 13B	-1.12641199412119	132.545908837691	-0.17173460109694	0.22458060971973	-0.764690243344068	0.444456017350276	0.942908973007084	5.69068901983476	5.90727427285775	5.53602910884338	4.07269954188743	5.4887945201577	5.71069565500072
ARL14	ADP-ribosylation factor-like 14	-1.89883108314798	79.0286311398632	-0.925111571446453	0.493424612749975	-1.87487925721942	0.060809336303335	0.45423038775607	0.386245861074757	0.16782029184255	0.192797033641312	0.161615061186009	0.133223167964993	0.115367588989914
ARL14EP	ADP-ribosylation factor-like 14 effector protein	-1.14044818230969	305.031944370799	-0.189600897484638	0.263856026622866	-0.71857709642402	0.472401529505301	0.955363498765906	7.41592053263534	7.11558037412411	6.52755671042727	5.65652714151032	6.87431546699363	6.02795652472298
ARL15	ADP-ribosylation factor-like 15	-1.30321839171742	73.4782445771743	-0.382078869206494	0.497629322965151	-0.767798141254732	0.442607118982649	0.942344032592168	3.01271771638311	2.81938090295484	2.80932820448769	1.87473470975771	2.07828142025389	2.71113834126297
ARL16	ADP-ribosylation factor-like 16	-1.02565997842843	1004.29649494286	-0.036552535293891	0.127263521974186	-0.287219265401954	0.773944435849958	1	37.3628496279648	37.7595656645737	37.2649123595278	35.6846055098708	37.222553129419	37.2348893464946
ARL17A	ADP-ribosylation factor-like 17A	-1.18302309704192	326.173496841895	-0.242478240763544	0.192224131216799	-1.26143496775681	0.207152176505349	0.774425125280726	9.75914542315553	7.04845225738709	8.40044218008573	6.39995642296597	7.14076180292362	7.90267984580908
ARL17B	ADP-ribosylation factor-like 17B	1.03135597507467	50.8170344525043	0.0445423684343032	0.337892977577347	0.131823895109235	0.895123585922306	1	1.72523151280058	2.31592002742719	2.34110683707307	1.7131196485717	2.26479385540488	2.62461264952053
ARL2	ADP-ribosylation factor-like 2	1.03874352184497	4349.10221055665	0.0548394796129224	0.16550436285107	0.331347637417088	0.740381912161634	1	263.599925321486	258.946710313054	263.498460120918	279.755670912982	277.450569603894	263.499573252962
ARL2BP	ADP-ribosylation factor-like 2 binding protein	1.04555229285442	1448.21878037313	0.0642652195124712	0.0667910957784378	0.962182440091332	0.335957968253077	0.882742148117597	72.9747180190575	70.5852147489764	72.6844816827745	73.5671758518714	77.9355532595208	75.7965059663732
ARL3	ADP-ribosylation factor-like 3	1.07646595175718	1006.62861836561	0.106302688285539	0.0831776993870501	1.27801909729291	0.201242692727679	0.765835722244508	40.813312653566	40.478254392423	37.4026245264145	41.308809639144	45.7221912455855	41.359280652884
ARL4A	ADP-ribosylation factor-like 4A	1.01515590107383	443.605689528057	0.0217013041932089	0.222891215354165	0.0973627612857078	0.922438316376255	1	5.4074420550466	5.33668528059308	5.67374127573003	6.14137232506835	5.4887945201577	5.13385771005115
ARL4C	ADP-ribosylation factor-like 4C	-1.08614650929362	1624.06773173612	-0.119218720062228	0.0480890127145044	-2.47912596521803	0.0131704784249558	0.184870126432303	35.8178661836658	36.3163111547278	37.8157610270744	35.1997603263128	32.8261885865742	33.8603873685396
ARL4D	ADP-ribosylation factor-like 4D	1.01877110774664	319.79669569693	0.0268299506084345	0.113580796459821	0.236219074391908	0.813262679063121	1	26.4964660697283	28.2273730879169	25.6420054742945	28.4765737809748	27.5771957687535	26.2172845979578
ARL5A	ADP-ribosylation factor-like 5A	-1.19233517995871	623.815979392983	-0.253789851983144	0.11109460511489	-2.28444803166351	0.0223452134764112	0.259135060722375	13.5443548616882	12.6872140632968	12.3665525864213	10.246394879193	11.7236387809194	10.5561343925771
ARL5B	ADP-ribosylation factor-like 5B	-1.58440349400837	197.304567712834	-0.663939787864253	0.237873798958883	-2.79114299586654	0.00525222626102091	0.0994561057325446	4.84094812547029	4.22907135443225	4.35170447361818	2.84442507687376	2.85097579445085	2.82650593025288
ARL6	ADP-ribosylation factor-like 6	-1.27682520800346	45.0728959128377	-0.352561039679308	0.259203853646429	-1.36016897403163	0.17377645827652	0.725603485836898	3.11571661266971	3.18858554500844	3.25000713852497	2.74745604016216	2.15821532103288	2.62461264952053
ARL6IP1	ADP-ribosylation factor-like 6 interacting protein 1	1.06561996545942	6726.97891578628	0.0916930181143972	0.112032937821479	0.818446966556455	0.413102012785439	0.929672234600674	122.439937960698	120.662789834793	117.661275387955	127.611252312473	129.652787063531	129.154015874208
ARL6IP4	ADP-ribosylation factor-like 6 interacting protein 4	1.14690678046316	7130.55818965633	0.197748135182095	0.198885957510398	0.994279021291673	0.32008704615008	0.870441944205634	259.14522305709	287.87892862671	293.18920330168	337.19366365849	328.102018064184	303.474442837968
ARL6IP5	ADP-ribosylation factor-like 6 interacting protein 5	-1.04093971812126	1818.12316147986	-0.0578865231179446	0.104807023712591	-0.55231530356863	0.580732347419795	0.98031645215543	96.7674630612625	91.4284949958211	90.3667239110205	89.825651007184	87.1013072155123	92.0344941167035
ARL6IP6	ADP-ribosylation factor-like 6 interacting protein 6	1.09788465630774	736.191551082496	0.134726492855125	0.109135882142301	1.23448393150345	0.217022630694337	0.780354689854782	11.0981310748814	10.8747549113972	11.7330766187427	11.4746693442067	13.9351433691383	11.7674940769712
ARL8A	ADP-ribosylation factor-like 8A	1.08998509909431	1102.1023136721	0.12430841242451	0.146196240490085	0.850284603816068	0.395166874266275	0.922092524182586	34.5818794282266	37.9609500147847	40.1017829973928	40.2744732475535	41.8320747410078	41.3304387556365
ARL8B	ADP-ribosylation factor-like 8B	-1.16014041147378	847.912816628545	-0.214299424902726	0.225016383545967	-0.952372540726344	0.340908080390477	0.883779396898527	33.8608871542204	32.2214960337695	28.6716731458008	26.9897152180635	27.5771957687535	27.5151699740944
ARMC1	armadillo repeat containing 1	-1.08877314334133	1099.43863117085	-0.122703385578584	0.142548121248866	-0.860785708738761	0.389356077513226	0.916698955316249	23.9472433866349	21.3803051807408	20.932249366771	21.3655110887904	21.4222854087708	18.4011304438912
ARMC10	armadillo repeat containing 10	-1.01990752479637	1441.436781933	-0.0284383487008802	0.0565218592800964	-0.503138945942185	0.614866586559158	0.984619851312725	45.6542607790363	44.2038648713276	47.372985409008	45.3815091810314	44.0702239628196	45.9163004179856
ARMC2	armadillo repeat containing 2	1.06903454694473	43.1073418678067	0.0963084759774919	0.412685337172291	0.233370239508374	0.815473920646626	1	1.15873758322427	0.939793634318278	1.04661246833855	1.42221253843688	0.93256217575495	1.03830830090922
ARMC4	armadillo repeat containing 4	-1.25771263565372	215.350487472919	-0.330802330424215	0.201449298635351	-1.6421120980074	0.100566774928243	0.583461433349807	11.4071277637412	10.5726783860806	10.3008700831215	9.01812041417932	8.39305958179455	8.39299209901621
ARMC5	armadillo repeat containing 5	1.06768311727146	704.13760782657	0.0944835262610444	0.10301210750931	0.917207972397859	0.359033669954344	0.898673197831124	26.1617196567969	24.7031469592233	23.52123810424	24.3715512268502	27.1508816312655	28.2939011997763
ARMC6	armadillo repeat containing 6	1.1086807288179	2507.75320797527	0.148843966701855	0.0614234866556119	2.42324190315653	0.0153826796441111	0.205089314744913	47.6112398084817	48.1308597004433	49.6590073793264	54.2056915217875	55.154391537507	52.694146271143
ARMC7	armadillo repeat containing 7	1.17348501836786	549.184505976248	0.230799423399755	0.0877235227518124	2.63098672009255	0.00851373627008659	0.138471857861709	16.7373206465728	17.3526181765196	17.7924119617553	20.9129889174696	21.1025498056549	19.1798616695731
ARMC8	armadillo repeat containing 8	-1.12311387127297	425.958919318761	-0.167504208408482	0.387414675353839	-0.432364128321921	0.665476785366153	0.996071213149442	11.8448730729592	10.7069346195547	11.2373128179507	10.084779818007	9.2456878567705	10.9022371595468
ARMC9	armadillo repeat containing 9	-1.00154198129354	657.297333855742	-0.00222289537389655	0.0716283870880542	-0.0310337209068228	0.975242647221998	1	32.418902606208	32.5571366174546	33.0509200527963	32.0967511515414	31.6538247084823	34.6391185942215
ARMCX1	armadillo repeat containing; X-linked 1	-7.13653606097743	1010.83644194448	-2.83522398738085	1.38232352141956	-2.0510567486179	0.0402614206517211	0.366584677350949	0.0257497240716505	0	0.0826273001319907	0	0	0
ARMCX2	armadillo repeat containing; X-linked 2	-1	1808.42169805415	0	1.66624699544789	0	1	1	0	0	0	0	0	0
ARMCX3	armadillo repeat containing; X-linked 3	-1.03601962007257	993.217138321924	-0.0510513249485715	0.107107213738708	-0.476637596727268	0.633620206425777	0.987909001612088	13.2096084487567	13.0564187053504	12.2288404195346	11.4100233197323	13.3756060636853	12.5173834054056
ARMCX4	armadillo repeat containing; X-linked 4	-2.71153290102353	84.9664942999143	-1.43910867573963	0.853657928203595	-1.68581422159112	0.0918315876896471	0.56299011434489	0.205997792573204	0.0671281167370199	0.0275424333773302	0.0323230122372019	0.0266446335929986	0.0576837944949568
ARMCX5	armadillo repeat containing; X-linked 5	-1.16966032879946	538.31234557907	-0.226089629719663	0.163798216912786	-1.38029359525962	0.1674962661671	0.716597567345129	1.85398013315883	1.6782029184255	2.28602197031841	1.55150458738569	1.51874411480092	1.96124901282853
ARMCX5-GPRASP2	ARMCX5-GPRASP2 readthrough	1.12630296154293	229.271472614686	0.171594946712631	0.254583964840783	0.674021031999978	0.500297942407028	0.970546996440089	3.14146633674136	3.92699482911566	2.56144630409171	2.81210206463656	2.39801702336987	5.65301186050576
ARMCX6	armadillo repeat containing; X-linked 6	1.12097442076155	602.768065313524	0.164753358017112	0.0678445944518237	2.42839329129018	0.0151658872820527	0.203758309079095	15.4498344429903	15.7415433748312	16.3326629927568	18.7796701098143	17.5321689041931	17.305138348487
ARMT1	acidic residue methyltransferase 1	-1.28813759502899	288.994760849855	-0.365286706079545	0.134586914257882	-2.71413241096841	0.0066449600359934	0.116931906177711	9.91364376758543	8.92803952602365	8.86866354750034	7.59590787574244	7.19405107010961	6.86437154489985
ARNT	aryl hydrocarbon receptor nuclear translocator	-1.00208491085566	1480.77790967507	-0.00300475931180346	0.140416525052799	-0.0213989009532434	0.982927450278169	1	58.1943764019301	54.9107994908823	57.9492798259028	55.5955810479872	58.2984583014809	57.7126363922042
ARNT2	aryl-hydrocarbon receptor nuclear translocator 2	-1.09759419076201	363.717905021204	-0.134344750889925	0.287583739071993	-0.467150024975137	0.640392545635882	0.989321841893055	21.140523462825	21.2124848888983	20.1059763654511	18.8443161342887	18.358152545576	19.9874347925025
ARNTL	aryl hydrocarbon receptor nuclear translocator-like	-1.17298147963464	204.819610030197	-0.230180234636496	0.148788743317214	-1.54702721123033	0.121856684189703	0.632646010400781	4.73794922918369	4.22907135443225	4.43433177375017	4.26663761531064	3.41051309990382	3.8648142311621
ARNTL2	aryl hydrocarbon receptor nuclear translocator-like 2	1.02751380470507	272.458532624053	0.0391577767252181	0.370254471432188	0.105759092047562	0.915773494515762	1	13.0293603802551	10.8747549113972	10.8517187506681	11.2807312707834	12.0966636512214	12.5173834054056
ARPC1A	actin related protein 2/3 complex; subunit 1A; 41kDa	1.08284589400723	16761.2753343694	0.114827939371747	0.0371290789990554	3.09266867014579	0.00198365471073783	0.0500027688258175	143.425963079093	146.64137101202	143.881671963173	159.06154321927	156.617156259646	156.611502053808
ARPC1B	actin related protein 2/3 complex; subunit 1B; 41kDa	1.05166138949913	25446.9576402846	0.0726702651562117	0.111721755725883	0.650457600527805	0.515396680932583	0.97659917112475	266.998888898944	279.08514533416	279.087477412487	294.010119309588	295.00938314168	283.342798559228
ARPC2	actin related protein 2/3 complex; subunit 2; 34kDa	1.09007537579981	7928.15454348013	0.124427896958918	0.106804604248953	1.16500499050478	0.244016972772059	0.806708517729057	186.247754210248	179.936916913582	185.360576629433	199.336016466824	205.696571337949	199.355193774571
ARPC3	actin related protein 2/3 complex; subunit 3; 21kDa	1.05526850289528	4817.88788035828	0.0776101254825153	0.115505731977773	0.671915792866884	0.501637305727877	0.971541460174488	201.491590860665	201.552170502902	202.299173156491	212.426836422891	224.667550456164	205.123573224066
ARPC4	actin related protein 2/3 complex; subunit 4; 20kDa	1.04763559508901	4149.2748914813	0.0671369834972019	0.144057045342859	0.466044429395413	0.641183698795001	0.989899262649458	188.359231584123	185.642806836229	193.485594475745	194.616856680192	206.309397910588	196.788264919545
ARPC4-TTLL3	ARPC4-TTLL3 readthrough	1.03925641366027	207.834152076235	0.0555516514285544	0.293307430737928	0.189397354471357	0.84978139777249	1	11.7676239007443	13.5263155225095	11.843246352252	13.7372802008108	13.7486309339873	11.3060237210115
ARPC5	actin related protein 2/3 complex; subunit 5; 16kDa	1.07856334206867	3482.09502836827	0.10911090584924	0.0858523274327041	1.27091377848513	0.203759324077538	0.768151585047299	155.888829529772	142.81506835801	144.074468996815	159.158512255982	160.800363733746	160.072529723505
ARPC5L	actin related protein 2/3 complex; subunit 5-like	1.02038308696656	1309.22747559239	0.0291108913210588	0.112792858795548	0.258091617075034	0.796336201079265	1	40.5558154128495	39.5384607581047	40.1568678641475	41.0502255412464	44.1235132300056	38.1866719556614
ARPIN	actin-related protein 2/3 complex inhibitor	1.09299675210938	1437.97896723479	0.128289113980861	0.0930938562232885	1.37806208900785	0.168184119172443	0.717149525293644	36.3071109410272	29.6706275977628	29.3877764136114	34.6825921305176	35.0110485412001	35.1582727446761
ARPP19	cAMP-regulated phosphoprotein; 19kDa	-1.10328693425239	1752.85551177951	-0.141808044590906	0.1061271217381	-1.33620927684121	0.181480879734049	0.737210551484616	62.8293267348272	57.9986928607852	59.2437741946374	54.3349835707363	55.287614705472	54.4535020032392
ARPP21	cAMP-regulated phosphoprotein; 21kDa	1.10140021392063	71.3907403696753	0.139338793810442	0.500040563327206	0.278654981274518	0.780509614206251	1	0.205997792573204	0.335640583685099	0.0550848667546605	0.258584097897615	0.346380236708981	0.0288418972474784
ARRB1	arrestin; beta 1	1.05871320983833	5811.60535311657	0.0823118369425986	0.0569214799183866	1.44605932699952	0.148160562434114	0.689404050936757	176.977853544454	175.506461208939	173.710127310822	183.982585654153	192.320965274264	183.69404356919
ARRB2	arrestin; beta 2	1.08501456688951	1109.29928711902	0.117714411737202	0.101249886735608	1.16261277451685	0.244986645461821	0.80760709858683	28.3504462028872	30.0733962981849	33.2437170864376	33.2280565798435	32.5863868842372	34.1776482382619
ARRDC1	arrestin domain containing 1	1.03903230050953	1821.83814652482	0.0552405041560628	0.265164203882359	0.208325646325061	0.834974708040729	1	47.6369895325534	49.4062939184466	50.457737947269	53.9471074238899	49.3458614142333	50.7328972583145
ARRDC1-AS1	ARRDC1 antisense RNA 1	1.0871864973466	776.153015832202	0.120599443326042	0.131148450968271	0.919564374841294	0.357800450617919	0.897594005100318	27.9642003418124	27.6903481540207	28.7267580125555	32.1613971760158	30.5880393647624	29.4764189869229
ARRDC2	arrestin domain containing 2	1.01051445718651	1222.96398824251	0.0150899621551331	0.124201096336835	0.121496207362042	0.903298018538487	1	47.662739256625	46.9225535991769	48.3645130105919	48.7107794414632	48.3333653376994	48.1659684032889
ARRDC3	arrestin domain containing 3	-1.41997957098949	459.337759894526	-0.505870174065052	0.343386234006426	-1.47318128674775	0.140702159575174	0.677123744622209	21.9645146331179	23.494840857957	21.4004707341856	14.9009086413501	15.6137552854972	16.8148260952799
ARRDC4	arrestin domain containing 4	-1.20718708448602	687.284114170758	-0.271649275881436	0.217007683507287	-1.25179565760543	0.21064433286053	0.777032121591825	35.8693656318091	34.1010833024061	33.5191414202109	26.7957771446403	28.7762042804385	30.6012529795746
ARSA	arylsulfatase A	1.01807254370909	839.484990040432	0.0258403656577154	0.0845902493348861	0.305476882511783	0.760002974149862	1	19.9817858796008	21.7159457644259	21.2352161339216	20.3634977094372	23.6337899969897	20.3046956622248
ARSB	arylsulfatase B	1.08702837836285	592.693713151718	0.120389604384475	0.105001746454415	1.1465485903774	0.251568234152635	0.813259195259842	7.93091501406835	7.71973342475729	7.90467837929378	9.69690367116056	7.99339007789957	8.1334150237889
ARSD	arylsulfatase D	1.06315181788928	754.608023167278	0.0883476281735703	0.709190898042737	0.12457524260026	0.900859829230144	1	41.7403027201454	40.3775622173175	40.6526316649394	41.5027477125672	43.3508188558087	46.3489288766977
ARSE	arylsulfatase E (chondrodysplasia punctata 1)	1.02555722859662	419.277373945012	0.036407999968786	0.113227117995761	0.321548411840254	0.747794831067009	1	11.638875280386	10.3712940358696	9.94281844921622	11.3777003074951	11.6170602465474	9.97929644762752
ARSG	arylsulfatase G	-1.15886874079626	139.00529169077	-0.212717168823916	0.179208018322574	-1.18698466070321	0.235233671069647	0.802059156522296	4.48045198846718	4.63184005485437	4.76484097427813	3.5555313460922	3.99669503894979	4.47049407335915
ARSI	arylsulfatase family; member I	-1.34073228215205	31.5074277568249	-0.423021188196296	1.41941392458244	-0.29802524892148	0.765683892913376	1	0	0.0671281167370199	0.0550848667546605	0.0323230122372019	0	0.0576837944949568
ARSJ	arylsulfatase family; member J	-1.00739286344859	319.577919211774	-0.0106264158349652	0.121024901449367	-0.0878035487548895	0.93003281716291	1	13.9821001709062	14.9360059739869	15.1207959241543	13.7372802008108	15.6670445526832	14.5074743154816
ARSK	arylsulfatase family; member K	-1.14636982256556	137.322429460756	-0.197072537210907	0.473722094767157	-0.416008751518697	0.677403599322752	0.997746456907602	5.66493929576311	4.90035252180245	4.26907717348619	4.07269954188743	4.63616624518175	4.29744268987428
ART5	ADP-ribosyltransferase 5	-1	15.9599933282634	0	1.90088538875039	0	1	1	0	0	0	0	0	0
ARTN	artemin	-1.01163038023646	137.318861741111	-0.0166822682885201	0.325434882038647	-0.0512614633809877	0.959117175477154	1	0.411995585146408	0.469896817159139	0.523306234169275	0.258584097897615	0.399669503894979	0.721047431186959
ARV1	ARV1 homolog; fatty acid homeostatsis modulator	1.03383838009066	315.177823306513	0.0480106668265801	0.0941729629704562	0.509813701429804	0.610181985747139	0.984466304821207	11.0208819026664	13.6605717559835	11.512737151724	12.0888065767135	12.8427133918253	12.5173834054056
ARVCF	armadillo repeat gene deleted in velocardiofacial syndrome	1.17375881745183	565.777115229405	0.231135995660727	0.129989979183275	1.77810625952055	0.0753864045923111	0.509378507461054	4.60920060882544	5.53806963080414	5.31568964182474	7.62823088797964	5.14241428344872	5.50880237426837
ARX	aristaless related homeobox	-1	58.3609074760993	0	1.67867689054803	0	1	1	0	0	0	0	0	0
AS3MT	arsenite methyltransferase	-15.6256011721949	82.399585328349	-3.96583979131552	2.14959528631732	-1.84492393361626	0.0650486045611208	0.471125731489248	0	0	0.247881900395972	0	0	0
ASAH1	N-acylsphingosine amidohydrolase (acid ceramidase) 1	-1.06544775211994	1378.94117719141	-0.0914598473621603	0.0766210192685191	-1.19366524010387	0.232608942734799	0.799507215786358	14.368346031981	12.3851375379802	14.7076594234944	11.7655764543415	13.9351433691383	13.4691660145724
ASAH2B	N-acylsphingosine amidohydrolase (non-lysosomal ceramidase) 2B	1.87698779776055	33.2399482536007	0.908419271283562	0.480226424893968	1.8916478231787	0.0585379195376238	0.44520447184746	0.411995585146408	0.503460875527649	0.358051633905293	0.484845183558028	1.14571924449894	0.749889328434438
ASAP1	ArfGAP with SH3 domain; ankyrin repeat and PH domain 1	-1.03577911406522	2612.89210163843	-0.0507163726967486	0.145978811024789	-0.347422837196122	0.728273678988617	1	54.9241614448305	51.5208295956628	51.1738412150796	49.6804698085792	50.4649360251393	52.8095138601329
ASAP2	ArfGAP with SH3 domain; ankyrin repeat and PH domain 2	-1.12382629340888	1528.25870800276	-0.168419059576388	0.0810932621718913	-2.07685638813487	0.0378148159801032	0.356370402884484	42.5385441663666	40.2768700422119	40.6801740983168	35.5876364731592	37.648867266907	37.2348893464946
ASAP3	ArfGAP with SH3 domain; ankyrin repeat and PH domain 3	-1.02889011063972	1176.00347289688	-0.0410889051658082	0.154329154951724	-0.266242014858834	0.790052827163695	1	40.2468187239897	40.2433059838434	42.9111112018805	39.1431678192514	39.1409667481149	42.2822213648033
ASB1	ankyrin repeat and SOCS box containing 1	1.09272869619778	1598.18505282406	0.127935251663352	0.231523393257679	0.552580237630519	0.580550877420361	0.98031645215543	31.5949114359151	33.1948537264563	32.940750319287	36.5250038280381	36.796238991931	34.0334387520245
ASB13	ankyrin repeat and SOCS box containing 13	-1.09302649804485	1516.065378599	-0.128328376430224	0.102910261777416	-1.24699300355279	0.212400062961915	0.77913490993432	33.7578882579338	31.5166508080308	33.8496506207389	30.7715076498162	31.4406676397383	28.9861067337158
ASB16	ankyrin repeat and SOCS box containing 16	-1.03247312925392	41.310272214749	-0.0461042351105126	0.386740205241828	-0.119212418273615	0.905107068451153	1	0.823991170292815	1.07404986779232	1.23940950197986	1.00201337935326	1.03914071012694	1.00946640366174
ASB16-AS1	ASB16 antisense RNA 1	1.11433030312943	176.519579258322	0.156176931111729	0.225407796013548	0.692863928727392	0.488394948431946	0.96552066529624	7.77641666963844	5.80658209775222	5.48094424208872	7.46661582679363	7.30062960448161	6.60479446967255
ASB3	ankyrin repeat and SOCS box containing 3	1.07116218100432	234.339060871306	0.099176930150612	0.283418612583305	0.349930899903269	0.726390556564362	1	10.8406338341649	11.646728253873	8.18010271306708	11.0867931973602	11.2706800098384	10.6426600843195
ASB4	ankyrin repeat and SOCS box containing 4	-1.251536054139	39.0080433505803	-0.323699852654935	1.18060640272457	-0.274181007241625	0.783945523078601	1	0.0772491722149514	0.10069217510553	0.110169733509321	0.0323230122372019	0.0532892671859971	0.144209486237392
ASB5	ankyrin repeat and SOCS box containing 5	-1	160.255894875064	0	1.66936481690437	0	1	1	0	0	0	0	0	0
ASB6	ankyrin repeat and SOCS box containing 6	1.11478558238785	1589.31320228733	0.156766249183306	0.0498207345839179	3.14660653827272	0.00165177072823089	0.0436730408902734	67.0007820344346	68.6384993636028	67.8645558417417	77.1550302102008	76.7099001142429	74.1525178232669
ASB7	ankyrin repeat and SOCS box containing 7	-1.07693457278564	403.046979232297	-0.106930604213664	0.152870146206754	-0.699486504507182	0.484248044047815	0.962419201752527	14.806091341199	14.0297763980372	12.8898588205906	12.9292048948807	12.2565314527793	13.7575849870472
ASB8	ankyrin repeat and SOCS box containing 8	1.11180723847745	698.872708441638	0.15290667996883	0.0675598783085342	2.26327642673559	0.0236186545062042	0.267570002892179	30.1014274397594	26.5491701694914	26.9915847097836	29.1553570379561	32.8794778537602	31.4953517942464
ASB9	ankyrin repeat and SOCS box containing 9	1.05887943541539	91.2095118760278	0.0825383326444275	0.141579606399918	0.58298179196291	0.55990555765702	0.98031645215543	6.02543543276621	6.20935079817434	6.05933534301265	5.94743425164514	7.08747253573762	6.4029011889402
ASCC1	activating signal cointegrator 1 complex subunit 1	1.05711840963912	698.896862226347	0.0801369845080828	0.0751284107814442	1.06666683980857	0.286122306178387	0.846791574376652	16.505573129928	14.3654169817223	15.175880790909	15.2887847881965	17.931838408088	15.7476758971232
ASCC2	activating signal cointegrator 1 complex subunit 2	1.05556371290561	1603.11868068599	0.0780136611283239	0.178698412157727	0.436566056666837	0.662426083628996	0.994939990920494	51.7569453840175	51.2187530703462	56.544615723659	57.5026387699821	56.539912484343	55.2322332289211
ASCC3	activating signal cointegrator 1 complex subunit 3	-1.32258224711565	898.433422919824	-0.403357441671129	0.265004457472963	-1.52207795113137	0.127989549956296	0.645464185836204	18.9517969167348	19.0643851533136	18.178006029038	14.4807094822664	14.1483004378822	14.0748458567694
ASCL2	achaete-scute family bHLH transcription factor 2	-1	44.1486287243085	0	1.69843692324977	0	1	1	0	0	0	0	0	0
ASF1A	anti-silencing function 1A histone chaperone	-1.04103755388504	361.506327965017	-0.0580221126589399	0.129298854929274	-0.448744211158544	0.653616187707823	0.99273934002431	9.83639459537048	9.63288475176235	9.94281844921622	10.246394879193	9.2723324903635	8.91214624947082
ASF1B	anti-silencing function 1B histone chaperone	1.16977971145372	2006.44125627917	0.226236872444814	0.0602744685509254	3.75344449953413	0.000174421164248156	0.00792680995433864	33.6548893616472	33.4298021350359	32.3899016517404	38.5613535989818	39.6738594199749	38.705826106116
ASGR1	asialoglycoprotein receptor 1	1.10758160455945	151.910451484922	0.147412997792528	0.159700970452203	0.92305636825574	0.355977830807651	0.89617339389301	4.66070005696874	4.93391658017096	4.79238340765546	5.46258906808711	5.78188548968069	4.75891304583393
ASH1L	ash1 (absent; small; or homeotic)-like (Drosophila)	-1.25423844614127	1173.36232081938	-0.326811648270464	0.275937422470131	-1.18436870702393	0.236267141915379	0.80375837024426	41.843301616432	39.7734091666843	41.78187143341	34.262392971434	32.6929654186092	31.9279802529586
ASH1L-AS1	ASH1L antisense RNA 1	1.0143837868772	73.0017017070889	0.0206035918569307	0.289851424826087	0.0710832864433666	0.943331470004826	1	3.88820833481922	4.36332758790629	4.40678934037284	5.04238990900349	3.94340577176379	3.92249802565706
ASH2L	ash2 (absent; small; or homeotic)-like (Drosophila)	1.09873714410609	1729.35727687781	0.135846285056603	0.104280809538094	1.30269687834536	0.192678268213828	0.753451245443059	35.0196247374447	35.8464143375686	34.6208387553041	38.3674155255586	38.3149831067319	39.8018182015202
ASIC1	acid sensing (proton gated) ion channel 1	-1.07628153017244	1229.35381640373	-0.10605550266938	0.0947111708270821	-1.11977818184731	0.262808299036474	0.827483395151373	78.7684059351788	75.754079737727	75.8518615211675	71.9833482522485	72.2868909378051	70.8933834343019
ASIC3	acid sensing (proton gated) ion channel 3	1.14395887429904	29.1289402221474	0.194035187683336	0.331846261252042	0.584714099086876	0.558739972232732	0.98031645215543	1.13298785915262	0.973357692686788	1.32203680211185	1.51918157514849	1.14571924449894	1.29788537613653
ASIC4	acid sensing (proton gated) ion channel family member 4	-3.53496631385777	17.8252810335947	-1.82169646706808	1.27237822573498	-1.43172559088379	0.152222369579019	0.69634248194805	0.051499448143301	0.10069217510553	0.0550848667546605	0	0.0532892671859971	0
ASL	argininosuccinate lyase	1.16722837661022	2303.55190432298	0.223086862303676	0.16966770871692	1.3148457298724	0.188561754953856	0.748930130365527	45.9632574678961	48.835704926182	45.3899302058403	55.3046739378524	55.927085911704	53.2421423188451
ASMTL	acetylserotonin O-methyltransferase-like	-1.07275482211367	1845.03650342395	-0.101320386123672	0.0732008036826644	-1.38414308349551	0.166314647022447	0.715403937082291	36.4101098373138	39.9412294585268	39.1377978291863	37.6886322685774	37.062685327861	33.4277589098274
ASMTL-AS1	ASMTL antisense RNA 1	-1.38567768209927	50.3487492484741	-0.470591715978314	0.481277429225734	-0.97779718599185	0.328174643089402	0.877015549514017	2.16297682201864	1.3425623347404	1.37712166886651	1.19595145277647	1.22565314527793	1.12483399265166
ASNA1	arsA arsenite transporter; ATP-binding; homolog 1 (bacterial)	1.12590024735089	3460.65082071205	0.171079013006776	0.167847144599641	1.01925483102405	0.308082001801832	0.863551243222312	128.774370082324	125.69739859007	125.428241600362	142.576806978297	148.383964479409	139.017944732846
ASNS	asparagine synthetase (glutamine-hydrolyzing)	1.06265988895254	8497.42840884583	0.0876799270334397	0.0625764729507604	1.40116441369958	0.161164913180606	0.707660671191891	24.5652367643546	22.0180222897425	23.851747304768	24.8887194226454	26.1117409211386	24.3714031741192
ASNSD1	asparagine synthetase domain containing 1	-1.13102612604825	638.985212812757	-0.177632255132258	0.0948982484921125	-1.87181805728503	0.0612317792012789	0.456298985787477	10.6603857656633	10.2370378023955	10.9343460508001	8.30701414496088	9.3789110247355	10.5849762898246
ASPH	aspartate beta-hydroxylase	-1.17775067410669	8711.52133278167	-0.236034157758413	0.0764340790236039	-3.08807485840867	0.0020145771697013	0.0504441015301622	206.87328319164	202.794040662537	199.792811719154	170.7301506369	176.387474385651	173.05138348487
ASPHD1	aspartate beta-hydroxylase domain containing 1	1.12690522328838	923.552440980156	0.172366184860988	0.0930166797416549	1.85306748574255	0.0638726864334274	0.467316775823476	8.08541335849825	8.65952705907557	9.61230924868826	9.82619572010936	10.2048946661185	9.80624506414265
ASPHD2	aspartate beta-hydroxylase domain containing 2	-1.28716281476677	113.071098325265	-0.364194553325586	0.202463248549876	-1.79881808641368	0.0720474613693208	0.496105466319535	1.80248068501553	1.17474204289785	1.90042790303579	0.969690367116056	1.22565314527793	1.64398814310627
ASPM	abnormal spindle microtubule assembly	-1.69430501464552	624.495792763963	-0.76069361699896	0.388833632556122	-1.9563472737641	0.0504242588331454	0.416033705370807	24.7454848328561	23.0249440407978	24.4025959723146	13.4140500784388	15.4005982167532	14.0171620622745
ASPRV1	aspartic peptidase; retroviral-like 1	1.07556834405517	40.4076867527416	0.105099199792846	0.302716856787584	0.347186479498213	0.728451227648071	1	0.849740894364466	1.37612639310891	0.853815434697238	1.03433639159046	1.41216558042892	0.836415020176873
ASPSCR1	alveolar soft part sarcoma chromosome region; candidate 1	1.08414410492217	1223.38234286519	0.116556533111457	0.090073098988369	1.29402157159606	0.195657969763984	0.757275069841894	30.204426336046	31.4159586329253	32.3072743516084	34.42400803262	34.4781558693401	33.4566008070749
ASRGL1	asparaginase like 1	1.0693750937978	408.775306373066	0.0967679812573962	0.231411836160663	0.418163490955634	0.675827586895681	0.997117832619051	4.55770116068213	5.47094151406712	5.75636857586202	5.72117316598473	6.04833182561068	5.19154150454611
ASS1	argininosuccinate synthase 1	1.31637650564158	1305.91655089191	0.39657218294465	0.578998381078261	0.684927965093993	0.493389378190949	0.966126837185383	0.128748620358252	0.23494840857957	0.0826273001319907	0.0646460244744037	0.346380236708981	0.144209486237392
ASTE1	asteroid homolog 1 (Drosophila)	1.12194875534434	111.114286273904	0.166006782810396	0.164603543376154	1.00852496492761	0.313202508999151	0.868689106044172	3.60496137003107	3.99412294585268	3.49788903892094	4.10502255412464	3.94340577176379	4.44165217611167
ASTN1	astrotactin 1	1.19213041313814	29.8589063315268	0.253542068095497	0.216988029620268	1.16846108303393	0.242620828338149	0.806132791513573	3.24446523302796	3.25571366174546	3.60805877243026	4.33128363978505	4.12991820691478	3.66292095042975
ASTN2	astrotactin 2	1.19351667940942	256.126721628388	0.255218728240473	0.177503001099326	1.43782767986925	0.150482953513806	0.692928701363572	4.63495033289709	4.83322440506543	5.45340180871139	5.68885015374753	6.15491035998267	6.05679842197046
ASUN	asunder spermatogenesis regulator	-1.24951302851188	1039.4975621701	-0.321365944298954	0.137051306390951	-2.34485867199419	0.0190342930345793	0.233337514065026	31.9554075729182	29.8048838312368	28.5615034122915	23.5311529086829	24.3798397375937	24.7463478383364
ASXL1	additional sex combs like transcriptional regulator 1	1.07103751231662	4493.29598347478	0.0990090103266535	0.213680682942005	0.463350308336133	0.643113290833442	0.990109072839933	117.495990938941	113.07731264351	118.322293789011	122.730477464655	126.029116894883	126.875505991657
ASXL2	additional sex combs like transcriptional regulator 2	-1.22869154455471	653.842404207727	-0.297122781459368	0.261185254661725	-1.13759401097963	0.255290048593065	0.816933412065522	17.458312920579	16.6477729507809	16.0847810923609	12.5736517602715	13.1091597277553	15.372731232906
ASXL3	additional sex combs like transcriptional regulator 3	-1	5.19779291356551	0	4.78446240552801	0	1	1	0	0	0	0	0	0
ATAD1	ATPase family; AAA domain containing 1	-1.20420137886296	746.114286493026	-0.268076674483849	0.068661072387888	-3.90434732754244	9.44800125196763e-05	0.00476319008455307	30.8996688859806	30.9460618157662	30.6822707823459	22.7230776027529	26.0051623867666	28.4092687887662
ATAD2	ATPase family; AAA domain containing 2	-1.42245470527527	1809.27508826192	-0.508382714032634	0.112499681340614	-4.51897025817709	6.21411224361143e-06	0.000541283699264353	12.4371167266072	10.5055502693436	11.0169733509321	8.92115137746771	8.23319178023656	6.92205533939481
ATAD2B	ATPase family; AAA domain containing 2B	-1.20986168171383	214.64423309445	-0.274842119804009	0.218818121027271	-1.25602997829305	0.209105101295285	0.776359427413217	3.21871550895631	2.6851246694808	2.61653117084637	2.65048700345055	2.31808312259088	2.1343003963134
ATAD3A	ATPase family; AAA domain containing 3A	1.01268058556096	3418.35830281949	0.0181791985280978	0.0618244657072504	0.29404538025738	0.768723226909701	1	64.2198118346963	68.5378071884973	70.3158324123241	69.009631126426	69.4092705097613	68.2687707847813
ATAD3B	ATPase family; AAA domain containing 3B	1.08052169956747	1476.41538642608	0.111728045398745	0.0651798687586003	1.71414959137982	0.0865012559939903	0.545084127956709	17.020567611361	17.6882587602047	17.2140208608314	18.9089621587631	19.9301859275629	17.4781897319719
ATAD3C	ATPase family; AAA domain containing 3C	1.00743243218387	22.2846894573222	0.0106830814111784	0.681472854479031	0.0156764592176534	0.987492507513187	1	0.205997792573204	0.10069217510553	0.137712166886651	0.0646460244744037	0.239801702336987	0.144209486237392
ATAD5	ATPase family; AAA domain containing 5	-1.43857758028779	146.06529183135	-0.524643025511297	0.315170927734645	-1.66463013984912	0.0959865683912737	0.572006907434396	2.72947075159495	2.61799655274378	1.92797033641312	1.35756651396248	1.43881021402192	2.27850988255079
ATAT1	alpha tubulin acetyltransferase 1	1.13139997169974	559.736202793093	0.178109040007492	0.0702691121006532	2.5346704217974	0.0112553164367902	0.166398041940945	18.8230482963765	20.339819371317	17.9576665620193	20.3958207216744	22.5680046532698	21.8044743190937
ATE1	arginyltransferase 1	-1.17354635031294	657.087942865771	-0.230874823579079	0.14400865336969	-1.60320104505381	0.108890274842286	0.601158668750776	16.5828223021429	15.3052106160405	17.2140208608314	14.254448396606	12.6029116894883	15.2285217466686
ATE1-AS1	ATE1 antisense RNA 1	2.01456047988215	8.19043813677549	1.01046511783017	1.37606997658957	0.73431230607508	0.462758419440877	0.949063343154154	0.0257497240716505	0.0335640583685099	0	0	0	0.115367588989914
ATF1	activating transcription factor 1	-1.14053488207392	263.925747456376	-0.189710570653113	0.122223579973692	-1.5521601534986	0.120623907703	0.629314785087151	11.9221222451742	10.5726783860806	11.4025674182147	8.6625672795701	10.3114732004904	10.9022371595468
ATF2	activating transcription factor 2	-1.26743277419114	554.615572069492	-0.341909227376043	0.114432780357327	-2.98786087612657	0.00280937407176046	0.0648721297071168	11.3556283155979	10.7740627362917	11.925873652384	8.40398318167248	9.83186979581647	8.76793676323343
ATF3	activating transcription factor 3	-1.18812168686303	847.466892440769	-0.248682603851889	0.0980325217158016	-2.53673576379914	0.0111891372751222	0.165979942217566	7.9051652899967	8.49170676723302	8.67586651385903	6.75550955757519	6.98089400136563	7.44120948984942
ATF4	activating transcription factor 4	1.0141026993392	17337.5018941252	0.0202037631151743	0.0844741975337246	0.2391708202627	0.810973128181559	1	339.381363264353	334.197329175254	338.358794040502	344.854217558707	357.144668680553	329.63404364143
ATF5	activating transcription factor 5	1.34410607464009	1056.38855507788	0.426646997728642	0.0859214574134435	4.96554656511084	6.85078520889871e-07	8.87714556118371e-05	12.8748620358252	13.5934436392465	15.4513051246823	19.4261303545583	20.0634090955279	17.1609288622496
ATF6	activating transcription factor 6	1.04238297360939	1359.64979218643	0.0598854240820805	0.0636281532471596	0.941178095322981	0.346613600029744	0.888256722572319	48.7957271157777	45.3450428558569	46.2712880739148	49.486531735156	48.3866546048854	49.3484861904355
ATF6B	activating transcription factor 6 beta	1.07784840735835	2172.53234491612	0.108154286317549	0.0611143486582481	1.76970365703067	0.0767765203745296	0.512693051170695	77.4036705593813	78.7748449908928	77.8624591577126	86.1408276121429	83.6375048484225	83.7857115039247
ATF7	activating transcription factor 7	1.06016960576386	919.817759652609	0.0842950853740324	0.322240948938103	0.261590234424937	0.793637373723499	1	27.5779544807377	25.8778890021212	26.4682784756144	27.3452683526728	28.0301545398345	29.7936798566452
ATF7IP	activating transcription factor 7 interacting protein	-1.19369260350873	1510.66255706139	-0.255431365505188	0.185896659875611	-1.37405032277667	0.169426060207596	0.718457615667914	57.4733841279239	50.9838046617666	51.2840109485889	39.6603360150467	48.8929026431524	46.002826109728
ATF7IP2	activating transcription factor 7 interacting protein 2	-1.00609324406612	40.1775870869066	-0.00876401937590056	0.362505146169844	-0.0241762619606905	0.980712012806493	1	1.54498344429903	1.44325450984593	1.01907003496122	1.35756651396248	1.54538874839392	1.09599209540418
ATG10	autophagy related 10	1.14966371669952	278.916419271413	0.201211926214664	0.0861788095367036	2.33481905002375	0.0195528755890427	0.236916179567698	9.65614652686893	9.16298793460322	9.41951221504694	10.8282090994626	11.7236387809194	10.0946640366174
ATG101	autophagy related 101	1.01125469658019	1445.63334819682	0.0161464029936645	0.119113779880586	0.135554450625709	0.892173516110859	1	61.1040952220266	58.8377943199979	63.9259878687835	61.2521081894975	64.0270545239756	61.6639763151088
ATG12	autophagy related 12	-1.07875680477179	854.349366394096	-0.109369659918296	0.105373892051955	-1.03791990395848	0.299307346184832	0.854203571766205	27.0887097233763	23.9647376751161	22.7225075362975	22.1735863947205	21.9285334470378	24.659822146594
ATG13	autophagy related 13	1.0245249138253	3418.3256196165	0.0349550674288908	0.0398004521317711	0.878258048756879	0.379803696389215	0.908873955385607	111.444805782103	113.110876701879	107.966338839135	113.292157891392	113.799230075697	115.252221400924
ATG14	autophagy related 14	-1.0381869346086	460.504917544812	-0.0540662369051917	0.244474696268981	-0.221152690770524	0.824973544482911	1	19.5440405703827	16.8155932426235	16.2224932592475	16.8402893755822	17.1058547667051	16.9590355815173
ATG16L1	autophagy related 16-like 1	1.02403989560258	1609.70138396282	0.0342719224343925	0.132764974101383	0.258139789250601	0.796299024522314	1	21.3465212553982	21.8166379395315	19.9682641985644	21.0422809664184	24.4864182719657	19.4394387448004
ATG16L2	autophagy related 16-like 2	-1.00644931048118	177.585226003002	-0.00927451318427329	0.160046472296387	-0.0579488760433158	0.953789351051587	1	5.97393598462291	6.88063196554454	7.71188134565247	7.14338570442161	6.42135669591265	6.97973913388977
ATG2A	autophagy related 2A	1.06334026785324	1847.01123607936	0.0886033317625818	0.225284833765353	0.39329470289539	0.694101830151919	1	65.5330477623505	71.8270849086113	75.4387250205075	77.4136143080984	73.3526762815251	76.690604781045
ATG2B	autophagy related 2B	-1.2167793836166	342.323412981934	-0.283067614218717	0.17930224667593	-1.57871760932439	0.114400843895913	0.614923358568743	7.69916749742349	6.91419602391305	7.4639994452565	5.68885015374753	5.78188548968069	6.77784585315742
ATG3	autophagy related 3	1.03633245284441	1068.87455152343	0.0514868902155839	0.0649299569584699	0.79296048584347	0.427800844977641	0.935885230696866	29.0456887528217	28.8650901969186	28.4513336787821	30.900799698765	28.2966008757645	30.8319881575544
ATG4A	autophagy related 4A; cysteine peptidase	-1.07490068868559	127.248896550324	-0.104203373713053	0.190400592395921	-0.547284923863951	0.58418299976403	0.98031645215543	3.52771219781612	4.32976352953778	3.02966767150633	3.23230122372019	3.83682723739179	3.05724110823271
ATG4B	autophagy related 4B; cysteine peptidase	1.03164532365307	2240.29073190282	0.0449470620834436	0.073012104279223	0.615611103489783	0.538151221228061	0.98031645215543	45.6542607790363	47.8623472334952	45.7755242731229	48.2259342579052	47.3741585283515	48.8004901427334
ATG4C	autophagy related 4C; cysteine peptidase	1.00636629732079	156.802374781675	0.00915551303897399	0.465835306744432	0.0196539697751955	0.98431941047689	1	5.5104409513332	6.37717109001689	5.20551990831542	5.68885015374753	5.88846402405268	5.71069565500072
ATG4D	autophagy related 4D; cysteine peptidase	1.00916351666989	1027.5714689847	0.0131599559860674	0.0747601753737326	0.176028960877628	0.860271190198308	1	50.6754569730081	53.6018012145104	50.209856046873	51.3289434326765	51.6106552696382	53.7036126748047
ATG5	autophagy related 5	-1.33467652323489	510.669066076485	-0.416490127775619	0.120709429740453	-3.45035287360024	0.000559854235387491	0.0195936485639296	14.806091341199	13.425623347404	14.3220653562117	11.0221471728858	10.3381178340834	10.729185776062
ATG7	autophagy related 7	1.11777480825372	975.912993582998	0.160629565873789	0.0745502921612557	2.15464703379486	0.0311894655075746	0.320668609634925	50.4437094563633	49.3056017433411	46.5742548410655	50.2299610166117	56.753069553087	57.3665336252345
ATG9A	autophagy related 9A	-1.00390591181044	3296.38844279932	-0.00562406318785477	0.051584620258538	-0.109025968586517	0.913181893152623	1	113.376035087477	114.41987497825	112.510840346394	111.805299328481	113.532783739767	115.367588989914
ATG9B	autophagy related 9B	1.07597097617846	92.894748208179	0.105639162385111	0.488735611574723	0.216147871943969	0.828872485157848	1	0.489244757361359	0.402768700422119	0.275424333773302	0.161615061186009	0.399669503894979	0.692205533939481
ATHL1	ATH1; acid trehalase-like 1 (yeast)	-1.11728035323376	1146.53604747117	-0.159991239062739	0.0763664759005472	-2.09504546564512	0.036166951022366	0.349606427299431	23.9729931107066	22.8235596905868	21.3453858674309	20.9129889174696	20.4364339658299	19.9874347925025
ATIC	5-aminoimidazole-4-carboxamide ribonucleotide formyltransferase/IMP cyclohydrolase	1.0194113438355	7011.61223803013	0.0277363125095174	0.0686438467194389	0.404061162581422	0.68616774340721	0.998644604455799	132.353581728283	128.785291959973	126.309599468437	127.708221349185	134.821845980573	134.489766864992
ATL1	atlastin GTPase 1	-1.29246359043073	26.5936269400684	-0.370123639422304	0.316572563212428	-1.16915893047226	0.242339604550983	0.806103257638542	0.772491722149514	0.805537400844239	0.661018401055926	0.452522171320826	0.666115839824964	0.605679842197046
ATL2	atlastin GTPase 2	-1.01762025595877	1287.16504502642	-0.0251992931881428	0.085499321603329	-0.294730913831738	0.768199445775301	1	21.8872654609029	21.1789208305298	21.6208102012042	19.9756215625907	22.7012278212348	21.1987944768966
ATL3	atlastin GTPase 3	1.06282342222974	1215.28703716714	0.0879019270343508	0.107264759833043	0.819485608984436	0.412509409295687	0.929469431601151	33.9123866023637	32.0872398002955	31.5360862170431	33.9714858612992	35.2508502435371	34.9852213611913
ATM	ATM serine/threonine kinase	-1.63289443015046	611.897667658064	-0.707431520831207	0.328448035671676	-2.15386132355613	0.0312510488414079	0.320880939609976	22.5310085626942	17.5875665850992	18.4258879294339	11.2807312707834	12.4696885215233	12.2866482274258
ATMIN	ATM interactor	-1.01991916509943	946.558680919708	-0.0284548142247246	0.0993708400055292	-0.286349740257215	0.774610265059088	1	31.7751595044167	31.4495226912938	31.2606618832698	29.5755561970397	31.8669817772263	31.6684031777313
ATN1	atrophin 1	1.01011658142519	9464.95766735409	0.0145218095491482	0.130103918395516	0.111617003763114	0.911127089219303	1	453.68438841841	469.259100050138	485.325218541936	479.608855575601	469.505088542228	480.794427115465
ATOH8	atonal bHLH transcription factor 8	1.07632409178396	1004.85106473068	0.106112552995037	0.0583292699552941	1.8191990586607	0.0688810664136931	0.484516034230729	27.7582025492392	30.8789336990292	29.442861280366	31.3533218700858	33.2791473576552	30.4570434933372
ATOX1	antioxidant 1 copper chaperone	1.08085041482061	1168.75240082768	0.112166873924437	0.294970672182898	0.380264495769556	0.703749087758514	1	32.0841561932765	33.765442718721	31.9492227177031	36.0401586444801	37.14261922864	33.0816561428577
ATP10A	ATPase; class V; type 10A	-1.05380329490893	282.54661847904	-0.0756055956812516	0.539614279046176	-0.140110442990672	0.888572729671524	1	20.6770284295353	21.0446645970557	20.8771645000163	21.13925000313	19.6104503244469	18.9491264915933
ATP10B	ATPase; class V; type 10B	1.96534765979499	8.15229890602524	0.974784540319625	1.78006926524638	0.547610455026144	0.583959409018622	0.98031645215543	0	0	0	0	0	0.0288418972474784
ATP10D	ATPase; class V; type 10D	1.03351818487392	240.306798637721	0.0475637733754715	0.14798168055247	0.321416632098639	0.747894680666174	1	12.1281200377474	12.0830610126636	12.2839252862893	10.9251781361742	13.2157382621273	13.7575849870472
ATP11A	ATPase; class VI; type 11A	-1.04370407348971	1071.10604481343	-0.0617127155206754	0.187612425604404	-0.328937250940945	0.742203117422445	1	17.973307402012	18.8294367447341	17.6271573614914	18.0685638405958	17.5588135377861	16.7859841980324
ATP11B	ATPase; class VI; type 11B	-1.23963238073265	930.498043296644	-0.309912345509725	0.167565642732304	-1.84949814566002	0.0643859153161586	0.468883774380887	27.4492058603794	28.3616293213909	26.2479390085957	22.4321704926181	20.7561695689459	23.33309487321
ATP11C	ATPase; class VI; type 11C	-1.32473918215929	373.927882884503	-0.405708346359267	0.220794461156526	-1.83749331497792	0.0661371024522107	0.476264048274165	7.10692384377553	6.4107351483854	6.91315077770989	5.10703593347789	5.35557135219271	5.04733201830872
ATP13A1	ATPase type 13A1	1.04427972936806	3311.90512065131	0.0625082158505626	0.164654331234028	0.379632988589397	0.704217869561582	1	154.369595809545	159.160764783474	161.563914191419	165.493822654473	167.701323834333	165.552490200526
ATP13A2	ATPase type 13A2	1.09082423023003	3195.68323247259	0.125418651977897	0.0731040457316238	1.71561848216073	0.0862318935047336	0.544295434082415	115.152766048421	124.019195671644	130.358337174904	135.207160188215	135.141581583689	134.864711529209
ATP13A3	ATPase type 13A3	-1.46141726147416	947.502953951222	-0.547368152893647	0.147081651627812	-3.72152574325691	0.000198022673409487	0.00874590844052776	30.4619235767625	26.0792733523322	26.936499843029	17.8423027549354	19.7969627595979	19.7855415117702
ATP1A1	ATPase; Na+/K+ transporting; alpha 1 polypeptide	1.02153047065298	12886.6371177697	0.0307322380450218	0.16914989514986	0.181686414985917	0.855828827798514	1	588.509943657572	606.871739361028	593.897490915372	606.702939692279	626.228823336245	604.555008204394
ATP1A1-AS1	ATP1A1 antisense RNA 1	1.20705555184216	59.6569312402644	0.271492074206396	0.335748688610056	0.808616931105014	0.418735522880216	0.932297776266245	3.86245861074757	3.28927772011397	3.49788903892094	3.97573050517583	4.42300917643776	4.52817786785411
ATP1A2	ATPase; Na+/K+ transporting; alpha 2 polypeptide	1.04808099175088	87.5352301258085	0.0677502072212689	0.496711127743324	0.136397603027486	0.891506968477458	1	0.180248068501553	0.20138435021106	0.220339467018642	0.0646460244744037	0.37302487030198	0.17305138348487
ATP1A3	ATPase; Na+/K+ transporting; alpha 3 polypeptide	1.76455931579415	325.280780329187	0.819307927235093	0.419369234962661	1.95366721955186	0.0507405854022366	0.416961026478862	0.205997792573204	0.20138435021106	0.165254600263981	0.161615061186009	0.532892671859971	0.288418972474784
ATP1B1	ATPase; Na+/K+ transporting; beta 1 polypeptide	-1.12178037865731	1538.06074467451	-0.165790253811284	0.104907196275058	-1.58035158404764	0.114026372714194	0.614459074105108	59.0441172962945	53.1319043973512	57.0128370910736	51.878434640709	49.4257953150123	50.3291106968498
ATP1B2	ATPase; Na+/K+ transporting; beta 2 polypeptide	1.09222361597813	38.9143248725003	0.127268256107371	0.274894849469787	0.462970682618625	0.643385381578928	0.990109072839933	1.72523151280058	1.44325450984593	1.87288546965846	1.7131196485717	2.15821532103288	1.67283004035375
ATP1B3	ATPase; Na+/K+ transporting; beta 3 polypeptide	1.02805538982718	2611.86958746573	0.039917996512555	0.0435459708787643	0.916686336462451	0.359307028013097	0.898853072418351	117.547490387084	118.313305748998	121.7375555278	125.154703382446	121.392950649701	123.06837555499
ATP2A1	ATPase; Ca++ transporting; cardiac muscle; fast twitch 1	1.17918636880936	1606.96134699997	0.237791752336661	0.217766194052516	1.09195898551323	0.274851129148552	0.838228090395468	1.59648289244233	1.24187015963487	1.10169733509321	1.6807966363345	1.43881021402192	1.58630434861131
ATP2A1-AS1	ATP2A1 antisense RNA 1	1.33210581309684	185.416081489289	0.413708684486467	0.147891303275903	2.79738345205236	0.00515183503862718	0.0986271325648786	3.29596468117126	3.59135424543056	3.63560120580759	4.49289870097106	5.06248038266973	4.49933597060663
ATP2A2	ATPase; Ca++ transporting; cardiac muscle; slow twitch 2	1.06411613534522	11179.316464687	0.0896556120640797	0.214163838736165	0.418630953727576	0.675485863974961	0.997117832619051	297.872808060853	295.632226109836	290.187078063551	315.020077263769	308.464923106144	321.615996206631
ATP2A3	ATPase; Ca++ transporting; ubiquitous	1.96523315273162	1025.75294657187	0.974700482120393	1.80806516665635	0.539084818454252	0.589828330466676	0.98031645215543	0	0	0	0.0323230122372019	0	0
ATP2B1	ATPase; Ca++ transporting; plasma membrane 1	-1.35769598582754	2800.87519501011	-0.441160468654261	0.0837122216315233	-5.2699648875181	1.36449858382388e-07	2.14467534904138e-05	44.3152751273105	41.3844839683728	42.9937385020125	31.2563528333742	30.0285020593094	34.0334387520245
ATP2B4	ATPase; Ca++ transporting; plasma membrane 4	-1.07917025389736	2064.50463338146	-0.109922487696262	0.185650919398704	-0.59209234218869	0.553788754576139	0.98031645215543	111.39330633396	112.84236423493	112.180331145866	99.1993245559725	107.004848509482	107.205332068877
ATP2C1	ATPase; Ca++ transporting; type 2C; member 1	-1.04292310193165	1514.01254209896	-0.0606327872423829	0.119178406282366	-0.508756486462214	0.610922923264582	0.984466304821207	53.5336763449613	54.3402104986176	54.0933391530766	49.8744078820025	54.6214988656471	51.6269960729863
ATP5A1	ATP synthase; H+ transporting; mitochondrial F1 complex; alpha subunit 1; cardiac muscle	1.05604612857572	20225.6293992997	0.0786728536489745	0.0386517963271443	2.03542554615306	0.0418080730462325	0.373724113556788	420.570243262267	421.262496583168	412.530567125652	438.04146183856	454.983763234044	438.512205750661
ATP5B	ATP synthase; H+ transporting; mitochondrial F1 complex; beta polypeptide	1.06547536517178	31176.0445699308	0.0914972369916933	0.0476115892935729	1.92174296950101	0.0546381075702847	0.43113784025893	1165.22651369033	1180.38080470376	1157.00254131489	1246.47232090322	1277.9299163874	1227.07851839397
ATP5C1	ATP synthase; H+ transporting; mitochondrial F1 complex; gamma polypeptide 1	1.13165080587642	4677.39469583408	0.178428853621795	0.154544882147297	1.15454391722746	0.248277244269421	0.810530279920409	96.8704619575491	98.5105113115767	95.5447013859586	110.415409802282	111.667659388257	108.849320211983
ATP5D	ATP synthase; H+ transporting; mitochondrial F1 complex; delta subunit	1.07380670048192	4609.89612810422	0.102734312359646	0.146868062036874	0.69950070107041	0.484239175040224	0.962419201752527	104.518130006829	113.513645402301	116.311696152466	124.314305064278	123.151496466839	113.46402377158
ATP5E	ATP synthase; H+ transporting; mitochondrial F1 complex; epsilon subunit	-1.03717040196552	4544.67931404881	-0.052652941281819	0.280496588876112	-0.187713303369527	0.851101401074636	1	115.307264392851	120.494969542951	113.695164981619	115.457799711285	117.28967707638	105.993972384483
ATP5F1	ATP synthase; H+ transporting; mitochondrial Fo complex; subunit B1	-1.02687003422299	3515.14294717893	-0.0382535985528827	0.123742058775208	-0.309139826276649	0.7572151649336	1	102.149155392237	95.8925147588329	99.8137785594448	94.156934646969	99.7841528057796	97.6586640799618
ATP5G1	ATP synthase; H+ transporting; mitochondrial Fo complex; subunit C1 (subunit 9)	1.01290944476627	1329.36687974437	0.0185052013588961	0.107710001418842	0.17180578511866	0.863590217288725	1	43.8002806458775	41.0824074430562	41.1759378991087	40.7269954188743	45.9353483143295	41.7053834198537
ATP5G2	ATP synthase; H+ transporting; mitochondrial Fo complex; subunit C2 (subunit 9)	1.023401015554	10803.3008336989	0.0333715700943592	0.153319645044629	0.217660105361223	0.827693949701736	1	383.722388115735	390.920587818035	380.47117467444	400.288183545508	398.443850749701	389.509822327195
ATP5G3	ATP synthase; H+ transporting; mitochondrial Fo complex; subunit C3 (subunit 9)	1.14684937891951	7811.82200498396	0.197675927923245	0.136972914140859	1.44317531070385	0.14897109261175	0.690399618647935	158.927296970227	161.174608285585	156.000342649199	186.406811571943	185.44664980727	176.973881510527
ATP5H	ATP synthase; H+ transporting; mitochondrial Fo complex; subunit d	1.02775293204917	3872.57425443553	0.03949348773426	0.137121316671512	0.28801858597136	0.773332511674634	1	127.46113415467	131.168340104137	123.362559097062	127.481960263524	139.857681729649	127.365818244865
ATP5I	ATP synthase; H+ transporting; mitochondrial Fo complex; subunit E	1.14750216193076	2414.37563750489	0.198496871725225	0.339315105249421	0.584992735820926	0.558552601198706	0.98031645215543	65.6617963827087	70.0481898150802	74.0891457850184	84.7186150737061	84.0904636195035	73.2295771113476
ATP5J	ATP synthase; H+ transporting; mitochondrial Fo complex; subunit F6	1.05936883183696	1783.71287388606	0.0832049681978733	0.217291302464986	0.382918999766596	0.701779823334248	1	58.0913775056435	58.1329490942592	54.9196121543965	62.1894755443764	62.2152194396517	57.8280039811941
ATP5J2	ATP synthase; H+ transporting; mitochondrial Fo complex; subunit F2	1.20415592008651	3543.79118478935	0.268022211509112	0.198630386665694	1.34935150662626	0.177224088991928	0.730742301438574	95.2997287891784	87.3001158164944	92.7629156148483	113.583065001527	113.82587470929	105.878604795493
ATP5J2-PTCD1	ATP5J2-PTCD1 readthrough	1.28626119810521	315.029919907934	0.363183637181856	1.29899300626874	0.27958860088483	0.77979315363755	1	7.64766804928019	6.17578673980583	9.72247898219758	14.9332316535873	8.68615055131753	6.77784585315742
ATP5L	ATP synthase; H+ transporting; mitochondrial Fo complex; subunit G	1.15946753951332	4350.53731424873	0.213462430817302	0.240130000917458	0.888945279647409	0.374032489022894	0.905599052235732	159.828537312735	159.060072608369	160.930438223741	187.441147963534	193.333461350798	178.502502064644
ATP5O	ATP synthase; H+ transporting; mitochondrial F1 complex; O subunit	-1.06585648802338	3247.3322233623	-0.0920131998653425	0.230052195838937	-0.399966622921358	0.689181100506322	0.998886523861868	71.8159804358332	69.2762164726045	70.6738840462294	66.2621750862638	68.7431546699363	64.7212174233415
ATP5S	ATP synthase; H+ transporting; mitochondrial Fo complex; subunit s (factor B)	1.10061884305584	184.76311049833	0.138314933535056	0.278115722828687	0.497328709532379	0.618957269407509	0.984619851312725	8.0596636344266	6.81350384880752	7.38137214512451	8.95347438970491	8.55292738335254	7.12394862012716
ATP5SL	ATP5S-like	1.01931754137141	2003.67112644739	0.0276035549360566	0.0719939310047941	0.383415026111276	0.701412063831902	1	61.3615924627431	62.2613282735859	65.2480246708954	66.6823742453474	64.0004098903826	62.8753359995029
ATP6AP1	ATPase; H+ transporting; lysosomal accessory protein 1	1.04116593728787	3885.97436046587	0.058200018516477	0.0774383496157628	0.751565843090104	0.452312190748595	0.945321626066012	230.74327740606	226.020369053546	225.51744449358	235.408498123541	242.599388864252	236.070928970611
ATP6AP1L	ATPase; H+ transporting; lysosomal accessory protein 1-like	1.0099812370872	93.9292823166893	0.0143284915783776	0.363639658500134	0.0394029948149132	0.968569092248438	1	1.87972985723049	2.45017626090123	3.16737983839298	1.97170374646931	2.98419896241584	2.65345454676801
ATP6AP2	ATPase; H+ transporting; lysosomal accessory protein 2	-1.0381953322668	1745.87705577474	-0.0540779064903528	0.131471628953065	-0.411327576306661	0.680832351532384	0.997841577337084	72.2794754691229	66.3225793361757	69.1039653437216	64.5167324254549	67.1444766543564	69.4512885719279
ATP6V0A1	ATPase; H+ transporting; lysosomal V0 subunit a1	1.0456516050819	1145.20389125231	0.0644022480043784	0.157370162293551	0.409240526067739	0.682363156462544	0.997841577337084	40.4528165165629	36.1820549212537	38.7522037619037	39.3047828804375	41.2991820691478	40.695917016192
ATP6V0A2	ATPase; H+ transporting; lysosomal V0 subunit a2	1.1722863159336	705.511512443501	0.229324972601726	0.118670334746022	1.93245408039445	0.0533034845619859	0.426618343260529	5.71643874390641	5.03460875527649	4.24153474010886	6.01208027611955	5.27563745141372	6.43174308618768
ATP6V0B	ATPase; H+ transporting; lysosomal 21kDa; V0 subunit b	1.08530853360305	2979.35059077942	0.11810523310597	0.123433783339205	0.956830698297635	0.338652714926834	0.883054488409943	101.608411186733	102.571762374166	103.06378569797	112.581051622174	113.506139106174	109.108897287211
ATP6V0C	ATPase; H+ transporting; lysosomal 16kDa; V0 subunit c	1.06701445242059	4951.28498314383	0.0935797172066692	0.0447222131854	2.09246614917571	0.0363968368084409	0.351081942748655	155.811580357557	158.12027897405	154.5405936802	163.004950712209	168.340795040565	171.032450677547
ATP6V0D1	ATPase; H+ transporting; lysosomal 38kDa; V0 subunit d1	1.02265712106237	1829.76755747749	0.0323225158938896	0.0591303181542788	0.546631861671299	0.584631674972415	0.98031645215543	73.9017080856369	77.1302061308359	71.9408359815866	73.9227289864806	78.7615369009038	76.4021858085702
ATP6V0E1	ATPase; H+ transporting; lysosomal 9kDa; V0 subunit e1	1.05609898382467	1746.9267005636	0.0787450589204041	0.177189784980317	0.444410827233362	0.656745586867659	0.993602703522243	51.1647017303695	51.9907264128219	48.4195978773466	54.6258906808711	53.7688705906711	52.4922529904106
ATP6V0E2	ATPase; H+ transporting V0 subunit e2	1.12900264645272	1037.55593977021	0.175048867882164	0.0891758628086978	1.96296242468305	0.0496505403017043	0.413420510563156	44.2380259550955	48.0972956420748	45.1420483054443	53.0743860934854	51.2909196665222	51.5981541757388
ATP6V0E2-AS1	ATP6V0E2 antisense RNA 1	-1.10980295019856	107.397066111703	-0.150303543235197	0.259594003296531	-0.578994666003541	0.562592772298409	0.98031645215543	4.06845640332078	3.18858554500844	4.48941664050483	3.523208333855	4.04998430613578	3.08608300548019
ATP6V1A	ATPase; H+ transporting; lysosomal 70kDa; V1 subunit A	-1.09779231093671	1020.5251131186	-0.134605139658917	0.0703446722280511	-1.91350866235526	0.0556829656328614	0.43478745924185	53.1474304838866	50.6481640780815	45.5551848061042	44.5411108628642	44.3100256651566	47.8775494308141
ATP6V1B1	ATPase; H+ transporting; lysosomal 56/58kDa; V1 subunit B1	-1.15362985623977	67.9525181682291	-0.206180407496218	0.675341299881484	-0.305298087844473	0.76013913214297	1	1.62223261651398	1.27543421800338	1.51483383575316	1.29292048948807	1.54538874839392	1.00946640366174
ATP6V1B1-AS1	ATP6V1B1 antisense RNA 1	1.25566394919797	18.8292794634736	0.328450410331983	0.314592728574231	1.04404959332835	0.296462445296686	0.853945478806628	0.875490618436116	0.805537400844239	0.991527601583889	1.19595145277647	1.06578534371994	1.12483399265166
ATP6V1B2	ATPase; H+ transporting; lysosomal 56/58kDa; V1 subunit B2	-1.01614139089018	2759.89144123051	-0.0231011597319041	0.0524993571957431	-0.44002747777981	0.659917206116374	0.994781173407251	60.0226068110173	56.7568227011503	53.872999686058	56.0804262315452	55.44748250703	57.337691727987
ATP6V1C1	ATPase; H+ transporting; lysosomal 42kDa; V1 subunit C1	-1.22049932206662	896.564073111989	-0.287471493766018	0.309577112737321	-0.928594143230286	0.353099458240207	0.893375247014395	17.5870615409373	16.1778761336218	18.26063332917	15.2241387637221	13.7752755675803	13.8441106787896
ATP6V1C2	ATPase; H+ transporting; lysosomal 42kDa; V1 subunit C2	1.2921748108743	46.9419187579926	0.36980125712272	0.306583165937334	1.20620209525238	0.227739576254281	0.795616937631656	1.21023703136757	1.10761392616083	0.936442734829228	1.26059747725087	1.51874411480092	1.44209486237392
ATP6V1D	ATPase; H+ transporting; lysosomal 34kDa; V1 subunit D	-1.07672868162573	515.853491188923	-0.106654759644495	0.272668919676514	-0.391151143192364	0.695685519149809	1	18.3595532630868	16.1778761336218	16.1674083924929	14.739293580164	16.6528959956241	15.9495691778555
ATP6V1E1	ATPase; H+ transporting; lysosomal 31kDa; V1 subunit E1	-1.00723208546731	1996.10993252499	-0.0103961460798941	0.125927985987242	-0.082556280070638	0.934204365998007	1	57.6021327482821	55.4142603664099	52.7713023509648	57.1794086476101	56.459978583564	51.8000474564712
ATP6V1E2	ATPase; H+ transporting; lysosomal 31kDa; V1 subunit E2	1.05436656652443	111.529413683094	0.0763765289922289	0.21493564041242	0.355346041473983	0.72233036702842	1	1.64798234058563	1.64463886005699	1.62500356926248	1.84241169752051	1.73190118354491	1.64398814310627
ATP6V1F	ATPase; H+ transporting; lysosomal 14kDa; V1 subunit F	1.11078440390677	3903.78867940216	0.151578826089775	0.201102170403066	0.753740378763531	0.451005130712949	0.944983221227894	123.907672232782	122.30742869485	124.216374531759	141.639439623419	138.658673217965	133.278407180598
ATP6V1G1	ATPase; H+ transporting; lysosomal 13kDa; V1 subunit G1	1.01820003764134	1338.6660609091	0.0260210240486594	0.150132381475331	0.17332053080724	0.862399486656467	1	33.4231418450023	34.5038520028282	32.940750319287	34.3270389959084	33.0393456553182	35.8504782786156
ATP6V1G2	ATPase; H+ transporting; lysosomal 13kDa; V1 subunit G2	1.0594872950128	43.1824773562895	0.0833662875383702	0.517824584111866	0.160993297916424	0.872098679273762	1	2.4462237868068	2.21522785232166	2.80932820448769	2.84442507687376	2.66446335929986	2.45156126603566
ATP6V1G2-DDX39B	ATP6V1G2-DDX39B readthrough (NMD candidate)	-1.13818231100818	76.0914045865606	-0.186731663199346	1.6696042675854	-0.11184186985183	0.910948788425751	1	4.84094812547029	4.63184005485437	4.79238340765546	7.04641666771	2.42466165696287	3.08608300548019
ATP6V1H	ATPase; H+ transporting; lysosomal 50/57kDa; V1 subunit H	1.07865800096532	1234.14111413902	0.109237516798366	0.0594737751553885	1.83673419945108	0.0662491439368182	0.476264048274165	47.73998842884	47.5938347665471	46.5742548410655	51.7491425917602	51.5307213688592	50.5886877720771
ATP7A	ATPase; Cu++ transporting; alpha polypeptide	-1.23670169865376	252.761866905983	-0.306497553853944	0.209171041090843	-1.4652963061021	0.142840093900394	0.680726392785497	5.2014442624734	6.04153050633179	6.25213237665397	4.75148279886867	4.87596794751874	4.58586166234906
ATP7B	ATPase; Cu++ transporting; beta polypeptide	1.02688567750476	200.321593002005	0.0382755763225948	0.171793008147277	0.222800547795178	0.823690741645308	1	4.60920060882544	6.44429920675391	4.87501070778745	4.91309786005468	5.24899281782072	6.20100790820785
ATP8A1	ATPase; aminophospholipid transporter (APLT); class I; type 8A; member 1	-1.30236382954455	224.758746021747	-0.381132537409257	0.259199985372242	-1.47041882298684	0.14144835650393	0.678446448091705	26.6252146900866	25.0052234845399	22.9703894366934	19.2321922811351	16.9726315987401	21.343003963134
ATP8A2	ATPase; aminophospholipid transporter; class I; type 8A; member 2	-1.44372837001018	37.5615887211646	-0.529799332182162	0.530057927504537	-0.999512137619388	0.317546662281697	0.869696581173525	1.10723813508097	0.939793634318278	1.37712166886651	0.808075305930046	0.772694374196959	0.807573122929395
ATP8B1	ATPase; aminophospholipid transporter; class I; type 8B; member 1	1.06464471478216	310.867545624658	0.0903720654393053	0.469785255496342	0.192368884255051	0.847453263956977	1	0.102998896286602	0.23494840857957	0.220339467018642	0.323230122372019	0.239801702336987	0.0288418972474784
ATP8B2	ATPase; aminophospholipid transporter; class I; type 8B; member 2	1.02007258014697	2170.01123325292	0.0286718064054087	0.109123367018513	0.262746716755398	0.792745806674425	1	147.623168102772	140.465584272214	139.557509922932	142.609129990535	148.943501784862	146.949466475902
ATP8B3	ATPase; aminophospholipid transporter; class I; type 8B; member 3	1.10020045515235	210.548043052568	0.137766404938188	0.293615304554365	0.469207165979592	0.638921563837421	0.988909299053003	5.6134398476198	5.47094151406712	6.38984454354062	6.04440328835675	7.06082790214462	6.22984980545533
ATP8B4	ATPase; class I; type 8B; member 4	1.5179993800558	30.8288962671954	0.602171201563256	1.33301037086404	0.451737821944278	0.651457867704966	0.992663894405063	0.051499448143301	0	0	0	0.0532892671859971	0.0288418972474784
ATP9A	ATPase; class II; type 9A	-1.02231115215614	3703.9096856242	-0.0318343639390492	0.177647137750427	-0.179199982291708	0.857780677630111	1	66.6145361733598	68.8063196554454	73.6209244176038	69.5591223344584	67.1711212879494	68.8167668324834
ATP9B	ATPase; class II; type 9B	1.05064726210934	366.605934129739	0.071278388974326	0.437338563426876	0.162982172017501	0.870532471645318	1	3.78520943853262	4.76609628832841	4.93009557454211	4.20199159083624	5.5154391537507	4.52817786785411
ATPAF1	ATP synthase mitochondrial F1 complex assembly factor 1	1.09488879396688	953.396749578054	0.130784345132522	0.0807021545169923	1.62058058939411	0.10510761789287	0.595151373614431	46.1435055363977	49.8426266772373	46.3539153740468	52.686509946639	54.0353169266011	49.8676403408901
ATPAF2	ATP synthase mitochondrial F1 complex assembly factor 2	1.0974222845807	714.667535375531	0.134118777009039	0.207764219789669	0.645533562731901	0.518581475568877	0.978583305603011	25.1832301420742	26.0792733523322	27.1292968766703	29.6078792092769	29.0692952499614	27.8035889465692
ATPIF1	ATPase inhibitory factor 1	1.1386698999829	2018.66212760531	0.187349570855518	0.20424579102785	0.917275063112426	0.358998521230951	0.898673197831124	74.4939517392848	80.5537400844239	75.7416917876582	88.7589916033563	92.1104983309961	83.324241147965
ATR	ATR serine/threonine kinase	-1.43472403148629	390.590068937003	-0.520773261852469	0.54168386160991	-0.961397041264449	0.336352571389248	0.882742148117597	8.80640563250446	9.19655199297173	8.95129084763233	6.23834136177996	5.5154391537507	7.12394862012716
ATRAID	all-trans retinoic acid-induced differentiation factor	1.11544687331204	3455.99074040731	0.157621802300589	0.116883401069535	1.34853880754906	0.177485147109123	0.730742301438574	140.129998397922	142.210915307377	140.741834558158	161.453446124823	159.468132054096	153.438893356585
ATRIP	ATR interacting protein	1.01151368737633	481.639405527993	0.0165158419687189	0.0848793613828688	0.194580186509889	0.845721615446734	1	16.5570725780713	14.4996732151963	14.6525745567397	14.8362626168757	16.7328298964031	14.9401027741938
ATRN	attractin	1.01664556481762	2419.59918162185	0.0238167971849354	0.160229047764791	0.148642193891693	0.881835976919448	1	64.2970610069112	65.8526825190165	64.1187849024248	64.5167324254549	68.5033529675993	65.5287905462709
ATRNL1	attractin-like 1	-1.02997161376288	50.30252159286	-0.042604576973683	0.251136785352871	-0.1696468994529	0.865287836677224	1	2.47197351087845	3.05432931153441	2.25847953694108	2.77977905239936	2.66446335929986	2.1343003963134
ATRX	alpha thalassemia/mental retardation syndrome X-linked	-1.75814820065244	856.021940855514	-0.814056685575026	0.203334265009773	-4.00353912576367	6.24018752087124e-05	0.00351942086833598	25.1832301420742	29.2342948389722	29.0572672130834	14.416063457792	17.0525654995191	16.2668300475778
ATXN1	ataxin 1	1.00889663528928	364.248611162285	0.012778373260521	0.110317989520665	0.115832180372788	0.907785545919618	1	18.1278057464419	21.5481254725834	19.9682641985644	19.2321922811351	20.3565000650509	20.8238498126794
ATXN10	ataxin 10	-1.04172096629039	4042.01875236484	-0.0589688913794802	0.058288234976385	-1.01167742346926	0.311692313544933	0.866493578735993	106.294860967773	105.357579218753	103.669719232271	98.6821563601773	106.205509501692	99.360336017563
ATXN1L	ataxin 1-like	1.07792339145547	1014.30991819197	0.108254648689075	0.148668331213686	0.728162129791291	0.46651434493643	0.9517631908809	24.5909864884262	23.8640455000106	24.8708173397292	26.7311311201659	26.5114104250336	26.2172845979578
ATXN2	ataxin 2	-1.02751866061813	1813.71388781102	-0.0391645947213389	0.171956982739371	-0.227758094480521	0.81983430623691	1	63.138323423687	64.6443764177502	64.7798033034807	63.4823960338644	62.2152194396517	62.6734427187705
ATXN2L	ataxin 2-like	1.023993568764	8750.5009123018	0.0342066544576243	0.170242362448185	0.200929157500592	0.840753968237904	1	303.743745149189	303.721164176646	310.155342262116	320.708927417517	312.621485946652	311.117545608549
ATXN3	ataxin 3	-1.35583347827473	155.772648215267	-0.439179999403729	0.157275974882813	-2.79241632252456	0.00523159968290275	0.0991853100704138	6.95242549934563	5.20242904711904	5.78391100923935	4.91309786005468	4.18320747410077	4.2686007926268
ATXN7	ataxin 7	-1.25273272897214	293.79656898392	-0.325078647926731	0.149564984681928	-2.1734943417275	0.029743131220002	0.310400236294462	14.3940957560526	14.6674935070388	14.680116990117	12.5736517602715	11.4305478113964	11.1041304402792
ATXN7L1	ataxin 7-like 1	1.02472506957399	172.929208157447	0.0352368912271588	0.167752378367805	0.210053005328486	0.833626303467561	1	3.45046302560116	3.79273859564162	4.10382257322221	3.81411544398982	4.44965381003076	3.40334387520245
ATXN7L2	ataxin 7-like 2	1.07455668522985	374.25720258471	0.103741590111371	0.114920777426009	0.902722661950006	0.366673105874688	0.902322703105112	11.9736216933175	9.66644881013086	10.8517187506681	11.3130542830206	12.6295563230813	11.2194980292691
ATXN7L3	ataxin 7-like 3	1.02200544600745	3673.90364727608	0.0314028840514719	0.0665115491487103	0.47214182278719	0.636825561998829	0.98851637170288	145.485941004825	148.319573930445	155.945257782444	154.407029457113	157.336561366657	150.352810351105
ATXN7L3B	NA	1.05941582709275	3131.13121717772	0.0832689669834132	0.147110111419444	0.566031567646597	0.571372321295207	0.98031645215543	87.7293099121132	86.4610143572816	85.3264586029691	93.1225982553785	90.5651095826021	92.6401739589005
AUH	AU RNA binding protein/enoyl-CoA hydratase	1.1038521370163	241.021452605148	0.142546933456608	0.141569506083642	1.00690422252649	0.313980802647806	0.868689106044172	6.66917853455747	6.88063196554454	6.61018401055926	7.69287691245404	6.60786913106364	8.07573122929394
AUNIP	aurora kinase A and ninein interacting protein	-1.20746107730644	227.737560123547	-0.271976684314027	0.173710216412101	-1.56569193183666	0.117420756019159	0.621531498187094	2.67797130345165	2.41661220253272	1.95551276979045	2.00402675870652	2.05163678666089	1.81703952659114
AUP1	ancient ubiquitous protein 1	1.19744734948181	4467.48824586909	0.259962223551122	0.0878864410828806	2.95793321868577	0.00309709212892162	0.0686777703646974	100.269425535007	95.4226179416738	98.1061476900503	118.625454910531	120.860057977842	114.185071202767
AURKA	aurora kinase A	1.17438914016704	2918.64530065323	0.231910532439204	0.110716660938283	2.09463083942243	0.0362038215556171	0.349747207745237	50.1089630434318	49.9097547939743	52.1378263832862	59.8298956510606	61.8155499357567	58.001055364679
AURKAIP1	aurora kinase A interacting protein 1	1.14858782927046	5019.85787075281	0.199861179753019	0.252866310659118	0.790382788565481	0.429304250714869	0.936951746514258	125.658653469654	142.982888649852	146.663457734284	158.609021047949	168.021059437449	153.063948692368
AURKB	aurora kinase B	1.21738868461445	3620.94916127805	0.283789861427397	0.12517395719516	2.26716377580791	0.0233802227988852	0.266562692193679	46.0920060882544	43.5997118206944	45.2797604723309	53.3006471791459	58.7514170725618	53.1556166271026
AUTS2	autism susceptibility candidate 2	-1.31045824451394	1117.62180388978	-0.390071385415754	0.472298512333528	-0.825900093329732	0.408860767666958	0.928369555815642	0.231747516644854	0.26851246694808	0.302966767150633	0.323230122372019	0.133223167964993	0.17305138348487
AVEN	apoptosis; caspase activation inhibitor	1.13947168629067	602.821752930535	0.188365076814233	0.0821106827828301	2.29403861264226	0.0217882809177035	0.254559207532544	14.1880979634794	16.5135167173069	15.2309656576636	17.6483646815122	18.384797179169	16.4398814310627
AVIL	advillin	-1.22406493670728	36.1922834890732	-0.291680095106178	0.549519551097398	-0.530791114754131	0.595563537924783	0.980393498438132	0.257497240716505	0.30207652531659	0.413136500659954	0.0969690367116056	0.37302487030198	0.317260869722262
AVL9	AVL9 homolog (S. cerevisiase)	-1.07909436777536	1645.89372543489	-0.109821035324909	0.0927021240346793	-1.18466579345933	0.236149612197991	0.80375837024426	37.2598507316782	36.6519517384129	33.4915989868336	33.0664415186575	31.6005354412963	35.3601660254085
AVPI1	arginine vasopressin-induced 1	-1.106848187161	490.942009269419	-0.146457358840866	0.131898609575391	-1.11037833766666	0.266836028841229	0.831753895865136	30.3074252323326	30.5097290569755	30.5445586154592	27.6684984750448	26.4847657914406	28.8130553502309
AVPR2	arginine vasopressin receptor 2	1.10676520055237	142.834534313461	0.146349187857223	0.118183398045466	1.23832272787521	0.215596419736593	0.77913490993432	13.9821001709062	15.9093636666737	16.6907146266621	16.4847362409729	18.544664980727	16.7571423007849
AXIN1	axin 1	1.03853070520935	2651.24464959015	0.0545438715493334	0.0586203859042245	0.930459100669322	0.352133430772664	0.89309286009133	53.8684227578928	56.8910789346244	58.1696192929215	61.1228161405487	59.3642436452008	55.8667549683656
AXIN2	axin 2	-1.06318832160477	173.69640559425	-0.0883971627972566	0.17462386941903	-0.506214660638046	0.612705964195833	0.984619851312725	2.16297682201864	1.87958726863656	2.31356440369574	1.84241169752051	2.10492605384689	2.07661660181844
AXL	AXL receptor tyrosine kinase	-1.00192160474825	5201.92210341916	-0.0027696294257615	0.0524293390766962	-0.0528259458260565	0.957870588578937	1	267.668381724807	265.79377822023	274.184924271323	266.567881920204	277.397280336708	266.412604874958
AZGP1	alpha-2-glycoprotein 1; zinc-binding	1.06852111663382	312.926942315746	0.0956154195202815	0.194157083504731	0.492464234599774	0.622391199573232	0.984791138407809	1.02998896286602	1.10761392616083	1.43220653562117	1.26059747725087	1.25229777887093	1.32672727338401
AZI2	5-azacytidine induced 2	-1.16425443431115	620.968857443523	-0.219406376980246	0.280912292070526	-0.781049399309169	0.434773441024034	0.939705350128038	29.5349335101831	26.3813498776488	27.3220939103116	22.6261085660413	24.9926663102327	24.2560355851293
AZIN1	antizyme inhibitor 1	1.0954885295362	6249.23556931438	0.131574378469732	0.0809670298336752	1.62503649621353	0.104154782574269	0.59329319110059	91.1540232136427	83.0710444620621	81.3878906300109	92.4761380106345	95.9739702019808	93.0439605203652
AZIN1-AS1	AZIN1 antisense RNA 1	-1.22104030527634	28.1345166733585	-0.288110822980991	0.554928901049484	-0.519185110806293	0.603631660949063	0.984292649535543	0.669492825862912	0.469896817159139	0.605933534301266	0.420199159083624	0.586181939045968	0.432628458712176
AZIN2	antizyme inhibitor 2	1.01473437501193	335.79350493733	0.0211021254346196	0.102483932957979	0.205906670690243	0.836863814645835	1	17.0720670595043	16.1778761336218	16.0572386589835	17.4221035958518	16.4397389268801	16.4687233283102
B2M	beta-2-microglobulin	1.04488168684155	8739.16735343825	0.0633395935307437	0.0669010572559802	0.946765210128004	0.343758433176179	0.886041176026519	558.6917631826	538.669572756216	519.505378363203	556.763885785802	574.511589532235	566.85864850194
B3GALNT2	beta-1;3-N-acetylgalactosaminyltransferase 2	1.03007132604409	900.92704958715	0.0427442385418539	0.158448881938842	0.269766741291064	0.787339711084838	1	21.0375245665384	19.9034866125264	19.1144487638672	21.1715730153672	20.0101198283419	20.9969011961643
B3GALT1	UDP-Gal:betaGlcNAc beta 1;3-galactosyltransferase; polypeptide 1	-1	14.0159069205629	0	1.82025290801978	0	1	1	0	0	0	0	0	0
B3GALT2	UDP-Gal:betaGlcNAc beta 1;3-galactosyltransferase; polypeptide 2	1.87086980560048	124.961269341387	0.903709164484632	1.56818962240396	0.576275439891821	0.564429020808172	0.98031645215543	0.0257497240716505	0	0	0.0323230122372019	0.0266446335929986	0
B3GALT4	UDP-Gal:betaGlcNAc beta 1;3-galactosyltransferase; polypeptide 4	1.13709677739114	143.098365699821	0.185355046068873	0.115590798632148	1.60354499027851	0.108814384566883	0.601158668750776	12.4371167266072	12.5865218881912	12.0360433858933	14.2867714088432	15.1075072472302	12.9500118641178
B3GALT5	UDP-Gal:betaGlcNAc beta 1;3-galactosyltransferase; polypeptide 5	-3.95038776697002	141.800089894414	-1.98199427405612	1.14596348198143	-1.72954400835631	0.0837117772268373	0.537916784893271	0.0772491722149514	0.0335640583685099	0.110169733509321	0.0323230122372019	0.0266446335929986	0
B3GALT5-AS1	B3GALT5 antisense RNA 1	-5.36185801429269	121.832059707268	-2.42273301626416	1.44724913873882	-1.67402622769941	0.0941254448800775	0.567887405165179	0	0.10069217510553	0	0	0	0
B3GALT6	UDP-Gal:betaGal beta 1;3-galactosyltransferase polypeptide 6	1.01111935765269	2337.42900832118	0.0159533103267273	0.0643537752322613	0.247900146792472	0.804211666327524	1	50.2119619397184	57.528796043626	55.9937670561124	57.5026387699821	54.5149203312751	54.3092925170018
B3GAT1	beta-1;3-glucuronyltransferase 1	-1.8944115726237	14.7588098908112	-0.921749799274089	0.7351113785185	-1.25389135063006	0.209881499272209	0.776794241110432	0.0257497240716505	0.23494840857957	0.247881900395972	0.161615061186009	0.106578534371994	0
B3GAT3	beta-1;3-glucuronyltransferase 3	-1.03424693569603	2257.95270378058	-0.0485806831106974	0.114584611559351	-0.423972141193972	0.671586130648565	0.996449628778512	113.170037294904	120.830610126636	118.101954321992	114.908308503253	115.317974190498	111.993087011959
B3GLCT	beta 3-glucosyltransferase	1.02006402426932	275.63424496066	0.0286597057233062	0.116081432556875	0.246893108501776	0.804990949882653	1	5.94818626055126	7.31696472433517	6.96823564446455	7.14338570442161	7.22069570370261	6.31637549719776
B3GNT2	UDP-GlcNAc:betaGal beta-1;3-N-acetylglucosaminyltransferase 2	-1.33378516542	229.608908099299	-0.415526308394212	0.424912167715654	-0.977911060132967	0.32811831444893	0.877015549514017	4.40320281625223	4.76609628832841	3.99365283971289	3.4908853216178	3.22400066475283	3.2014505944701
B3GNT3	UDP-GlcNAc:betaGal beta-1;3-N-acetylglucosaminyltransferase 3	1.01179668319928	1026.72098523776	0.0169194149241634	0.834808937095426	0.0202674099094239	0.983830053569221	1	0.0257497240716505	0.0335640583685099	0.110169733509321	0.0646460244744037	0.0799339007789957	0.0288418972474784
B3GNT4	UDP-GlcNAc:betaGal beta-1;3-N-acetylglucosaminyltransferase 4	1.09115446848689	31.8740196671981	0.125855350190763	0.307495970458761	0.409291055108775	0.682326079061615	0.997841577337084	1.10723813508097	1.44325450984593	1.32203680211185	1.03433639159046	1.59867801557991	1.58630434861131
B3GNT5	UDP-GlcNAc:betaGal beta-1;3-N-acetylglucosaminyltransferase 5	-1.52617056314386	219.228098724916	-0.609916205194073	0.330162943078896	-1.84731877995262	0.0647009527144313	0.469637702055979	4.01695695517747	3.0207652531659	3.93856797295823	2.26261085660413	2.63781872570686	2.33619367704575
B3GNT7	UDP-GlcNAc:betaGal beta-1;3-N-acetylglucosaminyltransferase 7	1.10066933081193	159.597094142824	0.138381111545012	0.124500226684285	1.11149284808875	0.266356266807521	0.83119853358334	6.12843432905281	6.84706790717603	7.16103267810586	7.04641666771	8.28648104742255	6.89321344214733
B3GNT8	UDP-GlcNAc:betaGal beta-1;3-N-acetylglucosaminyltransferase 8	1.02611475718627	39.940316423445	0.03719208607691	0.701809514453401	0.0529945595078984	0.957736242507853	1	0.128748620358252	0.0335640583685099	0.110169733509321	0.129292048948807	0	0.17305138348487
B3GNT9	UDP-GlcNAc:betaGal beta-1;3-N-acetylglucosaminyltransferase 9	-1.09038525392562	91.5610380445602	-0.124837956771326	0.390462022740489	-0.319718562883891	0.749181686674208	1	2.5492226830934	3.15502148663994	2.94704037137434	2.13331880765532	2.34472775618387	3.48986956694488
B3GNTL1	UDP-GlcNAc:betaGal beta-1;3-N-acetylglucosaminyltransferase-like 1	1.05955420979852	320.862519990367	0.0834574019684861	0.160036506017541	0.521489777834433	0.602025624729928	0.983959845654739	15.8103305799934	18.4602321026805	16.0847810923609	19.0382542077119	16.7061852628101	17.8531343961891
B4GALNT1	beta-1;4-N-acetyl-galactosaminyl transferase 1	1.09309601483005	477.128935765451	0.128420129312979	0.223271162698191	0.575175619462206	0.565172529808038	0.98031645215543	3.39896357745786	4.02768700422119	4.35170447361818	4.62219074991986	4.04998430613578	4.2686007926268
B4GALNT3	beta-1;4-N-acetyl-galactosaminyl transferase 3	-1.19445927944195	2701.82299731715	-0.256357671417908	0.27577276193217	-0.929597504923139	0.352579519784357	0.893212843867981	2.16297682201864	2.51730437763825	2.91949793799701	2.48887194226454	1.8118350843239	2.10545849906592
B4GALNT4	beta-1;4-N-acetyl-galactosaminyl transferase 4	-1.00429636538889	1980.00214113767	-0.00618506787828493	0.0743232775011501	-0.0832184490005736	0.933677843439845	1	81.8068733756336	94.4156961906185	90.2290117441339	92.7347221085321	86.8348608795823	87.0448458928897
B4GALT1	UDP-Gal:betaGlcNAc beta 1;4- galactosyltransferase; polypeptide 1	-1.07889447872554	2926.93089210084	-0.109553768937327	0.0767497973924004	-1.42741443833668	0.153460471530885	0.698510015410099	152.901861537461	151.944492234245	149.69312540579	140.637426244065	142.122475585054	140.719616670447
B4GALT1-AS1	B4GALT1 antisense RNA 1	1.02015945288713	12.5664461034095	0.0287946658345936	0.66479153290781	0.043313827582378	0.965451368750483	1	0.180248068501553	0.0671281167370199	0.110169733509321	0.129292048948807	0.159867801557991	0.0865256917424351
B4GALT2	UDP-Gal:betaGlcNAc beta 1;4- galactosyltransferase; polypeptide 2	-1.00197705709913	2782.88163650861	-0.00284947461270011	0.0501304445015718	-0.0568411998144314	0.954671694267161	1	73.2579649838456	75.9890281463065	76.9535588562607	78.1893666017913	76.4168091447199	72.3354782966758
B4GALT3	UDP-Gal:betaGlcNAc beta 1;4- galactosyltransferase; polypeptide 3	1.16252733594645	2539.50806511828	0.217264640496548	0.0613131677207036	3.54352333394747	0.000394818370524066	0.0149525536991469	92.8792547264433	86.9644752328093	84.2798461346306	103.659900244706	102.688417867416	102.331051434053
B4GALT4	UDP-Gal:betaGlcNAc beta 1;4- galactosyltransferase; polypeptide 4	1.04719063420057	478.365494586496	0.0665240993659865	0.129167466633319	0.515022095732787	0.60653757979713	0.984466304821207	17.2008156798625	16.0436199001478	15.5339324248143	16.646351302159	15.9867801557991	18.7183913136135
B4GALT5	UDP-Gal:betaGlcNAc beta 1;4- galactosyltransferase; polypeptide 5	-1.06445629171179	3939.41743705147	-0.0901167116265153	0.202330610155637	-0.445393366615143	0.656035505118302	0.993355306905916	118.294232385162	119.185971266579	113.199401180827	108.540675092524	108.656815792248	113.92549412754
B4GALT6	UDP-Gal:betaGlcNAc beta 1;4- galactosyltransferase; polypeptide 6	-1.32892153145682	146.797092106604	-0.41025592062592	0.140478510479183	-2.92041764414006	0.00349562575141204	0.0745685934100535	9.08965259729262	8.7602192341811	9.00637571438699	6.17369533730555	7.03418326855162	7.09510672287968
B4GALT7	xylosylprotein beta 1;4-galactosyltransferase; polypeptide 7	-1.0025650560469	968.395332858972	-0.0036958556238728	0.0909287275191373	-0.0406456322958545	0.967578404882956	1	33.7578882579338	35.8799783959371	35.8051633905293	34.9734992406524	35.9968999841411	34.725644285964
B4GAT1	beta-1;4-glucuronyltransferase 1	1.05952835383498	1953.7143748618	0.083422195911853	0.0532546808179438	1.56647631026162	0.117237150316803	0.621531498187094	92.4415094172252	90.9921622370305	94.6082586511294	100.362952996512	99.6242850042216	96.2165692175879
B9D1	B9 protein domain 1	1.16906920618023	773.201475925435	0.225360336591305	0.0832408867544238	2.70732743701014	0.00678273223971763	0.118359446505371	44.5470226439553	46.9561176575454	45.5000999393496	56.2420412927312	53.7688705906711	50.9636324362943
B9D2	B9 protein domain 2	1.09238476662594	153.565265560324	0.127481100883315	0.1832811043012	0.695549611452665	0.486710931548923	0.964404386366448	7.31292163634874	6.17578673980583	6.38984454354062	7.98378402258886	8.04667934508557	5.82606324399063
BABAM1	BRISC and BRCA1 A complex member 1	1.11980087939019	3453.70030195178	0.163242218126011	0.102737312051481	1.58892825660274	0.112076590922922	0.611487274815515	191.474948196793	193.530360552828	203.23561589132	220.604558518903	225.386955563175	216.227703664345
BACE1	beta-site APP-cleaving enzyme 1	1.02505945878562	1338.55035316608	0.0357075959816786	0.538428325192895	0.0663181974478889	0.947124495648999	1	111.290307437673	109.452394339711	111.161261110905	111.546715230584	116.197247099067	114.271596894509
BACE1-AS	BACE1 antisense RNA	1.10659181363322	30.7857059478011	0.146123156134978	0.426952952850911	0.342246505520721	0.73216538966302	1	1.36473537579748	1.27543421800338	1.01907003496122	1.19595145277647	1.57203338198692	1.29788537613653
BACE2	beta-site APP-cleaving enzyme 2	1.03726922560985	1091.16813523967	0.052790397566218	0.344240208306584	0.153353374452999	0.878119611678691	1	59.378863709226	57.7637444522056	61.2543718311825	60.6379709569907	62.5083104091746	62.8753359995029
BACH1	BTB and CNC homology 1; basic leucine zipper transcription factor 1	-1.46294823349115	1022.86944671016	-0.548878720531136	0.125747802476673	-4.36491699831459	1.2717103668581e-05	0.000958612828940778	13.2868576209716	12.4858297130857	12.6970617869492	8.08075305930046	8.68615055131753	9.66203557790526
BACH2	BTB and CNC homology 1; basic leucine zipper transcription factor 2	-1.89728852186392	162.629350810976	-0.923939086978713	0.411323436035916	-2.24625928413677	0.0246874048964257	0.275497381758761	0.386245861074757	0.436332758790629	0.440678934037284	0.161615061186009	0.266446335929986	0.230735177979827
BAD	BCL2-associated agonist of cell death	1.12738778047528	2092.07819890188	0.172983835601117	0.122149408862722	1.4161659660222	0.15672691793767	0.701735208819778	111.882551091321	113.412953227195	111.21634597766	128.645588704063	129.839299498682	122.866482274258
BAG1	BCL2-associated athanogene	1.12156814524687	1795.77223746824	0.165517279651087	0.133134994484754	1.24322895187442	0.213783476813819	0.77913490993432	62.9323256311138	65.1142732349093	64.5594638364621	75.4095875493919	70.9280146245622	70.7780158453119
BAG2	BCL2-associated athanogene 2	-1.1419735201065	501.574457735714	-0.19152919811411	0.0908996564081556	-2.10703984681868	0.0351141257384846	0.344096485908562	22.9172544237689	19.7021022623153	20.5741977328657	16.5817052776846	19.10420228618	19.958592895255
BAG3	BCL2-associated athanogene 3	1.10655630374595	2468.29684058409	0.146076860147944	0.263712943760517	0.553923740203663	0.579631037130631	0.98031645215543	111.316057161745	112.003262775718	111.849821945338	124.799150247836	124.616951314454	123.385636424712
BAG4	BCL2-associated athanogene 4	-1.08718340957795	469.144044994454	-0.120595345855329	0.315454119753926	-0.382291237627204	0.702245353375788	1	9.14115204543592	8.82734735091812	9.8326487157069	7.75752293692844	8.57957201694554	9.37361660543047
BAG5	BCL2-associated athanogene 5	1.0905180692999	597.874524027305	0.125013674860268	0.101351915893415	1.23346138805839	0.217403673905438	0.780552370772467	14.1365985153361	13.559879580878	13.4407074881372	14.6746475556896	15.4538874839392	14.9689446714413
BAG6	BCL2-associated athanogene 6	1.04804362276709	13308.1452920339	0.0676987674860288	0.0920675332811718	0.735316403875822	0.462146820179419	0.949063343154154	681.028702247012	679.907130370906	688.615919300011	716.019367078495	721.137008194506	722.028055693374
BAGE	B melanoma antigen	1.07471322196438	38.0983885959999	0.10395174033054	0.188402292172556	0.551754116851889	0.58111682718302	0.98031645215543	4.96969674582854	4.49758382138033	4.35170447361818	4.78380581110587	5.30228208500672	4.84543873757637
BAGE2	B melanoma antigen family; member 2	1.10544693623826	14.6150944545276	0.144629774441088	0.594057257769589	0.243461000685533	0.807648293245953	1	1.87972985723049	2.28235596905868	1.07415490171588	2.23028784436693	1.41216558042892	2.16314229356088
BAGE3	B melanoma antigen family; member 3	1.10544693623826	14.6150944545276	0.144629774441088	0.594057257769589	0.243461000685533	0.807648293245953	1	1.87972985723049	2.28235596905868	1.07415490171588	2.23028784436693	1.41216558042892	2.16314229356088
BAGE4	B melanoma antigen family; member 4	82.5527241505438	8.55633380128168	6.36724391818622	5.83824889245515	1.09060850872848	0.275445183928036	0.838228090395468	0.0772491722149514	0	0	3.71714640727821	0	2.65345454676801
BAGE5	B melanoma antigen family; member 5	-3.3602940176164	23.5687970452714	-1.74858747086097	5.77192472194032	-0.302947033285832	0.761930227113624	1	4.42895254032388	3.45709801195652	5.81145344261668	0	4.12991820691478	0
BAHCC1	BAH domain and coiled-coil containing 1	-1.00651818093455	1366.78917694644	-0.00937323217700789	0.134867206515442	-0.0694997132303965	0.944591860912131	1	37.4400988001798	38.4979749486809	37.2649123595278	37.1391410605449	36.2100570528851	39.6864506125302
BAHD1	bromo adjacent homology domain containing 1	1.05596559879297	1125.6465188656	0.0785628353978745	0.0624852995252707	1.25730109313314	0.208644628317756	0.775934328129531	42.2552972015784	42.9955587700612	46.3539153740468	45.8986773768266	46.1751500166665	47.6468142528343
BAIAP2	BAI1-associated protein 2	1.07198707291685	1837.58346337177	0.100287508453144	0.0845941795787984	1.18551310447698	0.235814636500368	0.802896348683882	60.7435990850235	63.6710187250634	61.1992869644278	66.3591441229754	69.5957829449123	64.029011889402
BAIAP2-AS1	BAIAP2 antisense RNA 1 (head to head)	1.09369190415249	1425.33265589902	0.129206384426446	0.094105305624193	1.37299787264311	0.169753008048481	0.71933984140328	33.963886050507	33.1277256097193	35.4746541900014	37.6886322685774	35.6771643810251	39.4268735373029
BAIAP2L1	BAI1-associated protein 2-like 1	1.08325997543957	5824.39436934134	0.115379522047983	0.100240191872859	1.15103053867182	0.249719672184665	0.811984598050241	35.6633678392359	35.4436456371465	34.1801598212668	39.078521794777	38.5014955418829	37.0618379630097
BAIAP2L2	BAI1-associated protein 2-like 2	1.08174832541703	804.353308907311	0.113364887420849	0.193711343260044	0.585225859843762	0.558395858938838	0.98031645215543	1.36473537579748	1.54394668495146	1.12923976847054	1.35756651396248	1.43881021402192	1.55746245136383
BAIAP3	BAI1-associated protein 3	-1.30963290283241	665.801906254443	-0.389162473226512	0.478285600822562	-0.813661278025568	0.415839022752007	0.931286964394903	4.58345088475378	5.84014615612073	3.93856797295823	3.81411544398982	3.59702553505481	3.6052371559348
BAK1	BCL2-antagonist/killer 1	1.01796710434441	1315.21543885315	0.025690941407723	0.074599318363724	0.344385739323537	0.730556212083919	1	44.5470226439553	44.4723773382757	47.0424762084801	47.1269518418403	47.0011336580495	45.1375691923037
BAMBI	BMP and activin membrane-bound inhibitor	-1.06821281914864	807.76451041361	-0.0951991025903926	0.339349335705176	-0.280534224098499	0.779067672109413	1	1.44198454801243	1.6782029184255	1.56991870250782	1.58382759962289	1.7851904507309	1.03830830090922
BANF1	barrier to autointegration factor 1	1.10249324428428	7934.3399726582	0.140769815449526	0.144580218387515	0.973645060296033	0.330232804729784	0.878473048075718	195.414655979755	197.625175673787	200.095778486304	222.091417081814	226.506030174081	208.786494174496
BANK1	B-cell scaffold protein with ankyrin repeats 1	1.005600835348	9.93247854565723	0.00805775331170655	1.5330564729708	0.00525600553780777	0.995806333638652	1	0	0.0671281167370199	0	0.0646460244744037	0	0
BANP	BTG3 associated nuclear protein	1.05006596729554	525.866363399358	0.0704799637967895	0.0909713213322854	0.774749259047822	0.438487837496354	0.942112210482425	20.187783672174	20.6418958966336	17.8750392618873	21.3331880765532	20.0101198283419	20.5931146346996
BAP1	BRCA1 associated protein-1 (ubiquitin carboxy-terminal hydrolase)	1.10909275968299	3115.26509504527	0.149380031269019	0.0635236394460697	2.35156600867996	0.0186945723563262	0.231397708030015	115.281514668779	119.890816492318	112.951519280431	127.158730141152	134.848490614166	126.039090971481
BARD1	BRCA1 associated RING domain 1	1.3020407768325	311.985744695588	0.380774631001888	0.304179483343593	1.25180905305101	0.210639450548687	0.777032121591825	1.49348399615573	2.11453567721613	1.59746113588515	2.81210206463656	2.05163678666089	1.93240711558105
BARHL2	BarH-like homeobox 2	1.96528846450528	7.69696833226248	0.974741086411286	2.60389651724924	0.374339410170188	0.708151814861335	1	0	0	0	0	0.0266446335929986	0
BARX1	BARX homeobox 1	1.02910414614041	518.468135914849	0.041388991480929	0.221973921464745	0.186458802042215	0.852084983470343	1	8.52315866771631	8.99516764276066	9.33688491491495	9.66458065892335	9.3789110247355	8.73909486598595
BARX2	BARX homeobox 2	3.02654755328537	52.4001461915309	1.59767301893181	0.972882125104058	1.64220616013572	0.100547286500333	0.583461433349807	0	0.10069217510553	0	0.0646460244744037	0.0799339007789957	0.115367588989914
BASP1	brain abundant; membrane attached signal protein 1	1.0054628812255	3328.07006506983	0.0078598225081504	0.0850719493173335	0.0923902951704077	0.926387949781877	1	42.950539751513	50.3125234943964	51.2289260818343	47.2239208785519	49.2925721470474	49.4638537794254
BATF	basic leucine zipper transcription factor; ATF-like	-1.82842686932874	33.8888310005065	-0.870602925084169	1.5816157181276	-0.550451614197938	0.582009655425876	0.98031645215543	0.0257497240716505	0	0.0275424333773302	0	0	0.0288418972474784
BATF2	basic leucine zipper transcription factor; ATF-like 2	-1.07459253677343	291.175240092297	-0.103789723431857	0.20277240376687	-0.511853297114264	0.608753686096072	0.984466304821207	19.4667913981678	19.2657695035247	19.3623306642632	18.9089621587631	18.331507911983	17.1032450677547
BATF3	basic leucine zipper transcription factor; ATF-like 3	1.06976198018325	119.694060357997	0.0972898356841756	0.280604351909644	0.346715348575575	0.728805178190818	1	2.88396909602485	3.05432931153441	2.94704037137434	3.29694724819459	2.82433116085785	3.43218577244993
BAX	BCL2-associated X protein	1.08039645397372	3122.4985654032	0.111560809821682	0.116787588693655	0.955245425216515	0.339453599003222	0.883054488409943	117.31574287044	132.242389971929	133.250292679524	140.992979378674	145.159963814656	129.673170024663
BAZ1A	bromodomain adjacent to zinc finger domain; 1A	-1.1454561561831	885.497572035423	-0.195922238679467	0.118069527232856	-1.65938022511999	0.0970391984942665	0.573401828752306	9.06390287322097	14.4661091568278	13.0275709874772	10.1171028302442	10.9242997731294	10.9022371595468
BAZ1B	bromodomain adjacent to zinc finger domain; 1B	-1.01050507914198	5016.92506667333	-0.0150765732114998	0.0928330610527772	-0.162405214699627	0.870986764618916	1	72.5112229857677	73.6731081188793	73.2904152170758	71.6277951176393	74.418461625245	72.2777945021808
BAZ2A	bromodomain adjacent to zinc finger domain; 2A	-1.01440853302161	4180.40769986052	-0.0206387863314687	0.225566176859287	-0.091497699782994	0.9270971338786	1	197.191386940699	189.133468906554	192.989830674953	189.606789783426	194.319312793739	190.125786655377
BAZ2B	bromodomain adjacent to zinc finger domain; 2B	-1.48715094923597	344.563961246303	-0.572551091681869	0.148729672063846	-3.84960905068146	0.000118306503337043	0.00574281011090247	3.57921164595942	4.12837917932672	3.63560120580759	2.81210206463656	2.31808312259088	2.5380869577781
BBC3	BCL2 binding component 3	-1.01631731178046	734.049048141659	-0.0233509066972812	0.11105515532862	-0.210264049680397	0.833461592265097	1	34.0926346708652	37.5917453727311	35.3920268898694	37.623986244103	33.4390151592132	34.8121699777064
BBIP1	BBSome interacting protein 1	1.04310162266426	238.307342373371	0.0608797171787451	0.229657690928188	0.265088954490018	0.790940936087958	1	11.2783791433829	9.76714098523639	9.11654544789631	9.47064258550014	11.4571924449894	10.7003438788145
BBS1	Bardet-Biedl syndrome 1	1.03502185563321	901.987793554737	0.0496612321504349	0.226996405757446	0.218775411816431	0.826825001430465	1	49.1562232527808	48.7350127510764	47.951376509932	47.8380581110587	53.9820276594151	49.9541660326325
BBS10	Bardet-Biedl syndrome 10	-1.12674537443519	232.022026990789	-0.172161527450117	0.297451791097808	-0.578788000619258	0.562732228703282	0.98031645215543	9.08965259729262	9.49862851828832	8.84112111412301	8.95347438970491	8.09996861227156	7.41236759260194
BBS12	Bardet-Biedl syndrome 12	1.12024973044658	99.5723715265563	0.163820379350562	0.325432891651108	0.503392200214942	0.614688554339804	0.984619851312725	3.96545750703417	3.82630265401013	4.07628013984488	4.23431460307344	3.99669503894979	5.13385771005115
BBS2	Bardet-Biedl syndrome 2	1.05990815135308	1024.36535725561	0.0839392503274309	0.0545122723848334	1.53982299132305	0.123603506067855	0.636050578130031	61.0783454979549	62.529840740534	63.4026816346142	67.6197416002263	62.9879138138486	68.672557346246
BBS4	Bardet-Biedl syndrome 4	1.04860341861571	436.052587438435	0.068469154392319	0.116962898255632	0.585392080851778	0.558284112358986	0.98031645215543	16.8403195428594	18.7287445696285	18.1504635956606	18.262501914019	18.997623751808	19.3240711558105
BBS5	Bardet-Biedl syndrome 5	-1.00118825666454	124.444892187567	-0.00171327429390615	0.941496444156126	-0.00181973527838629	0.998548062117961	1	0.0772491722149514	0.10069217510553	0.0550848667546605	0	0.0266446335929986	0.201893280732349
BBS7	Bardet-Biedl syndrome 7	-1.12790436713578	198.641542599446	-0.173644749555983	0.189509247816302	-0.916286416398543	0.359516690638702	0.898930840727513	8.88365480471941	8.0889380668109	8.89620598087767	7.95146101035166	6.90096010058663	8.21994071553134
BBS9	Bardet-Biedl syndrome 9	1.03920512128759	198.148718842022	0.055480445634776	0.419781334538302	0.132165108522027	0.894853698344491	1	7.08117411970388	7.48478501617772	8.04239054618043	8.17772209601207	7.59372057400459	7.84499605131412
BBX	bobby sox homolog (Drosophila)	-1.37433317928968	1193.39266801966	-0.458731798798766	0.234028525281771	-1.96015335415395	0.0499778686668866	0.413729146160567	47.7142387047683	52.5277513467181	50.1547711801184	35.716928522108	37.382420930977	36.9176284767723
BCAM	basal cell adhesion molecule (Lutheran blood group)	-1.00837173710409	3389.13908378748	-0.0120275876573731	0.0645759569070413	-0.18625488855995	0.852244882093016	1	314.893375672214	335.204250926309	340.810070611084	340.102734759838	332.711539675773	315.011201736959
BCAN	brevican	-1.07096001497131	196.558040081126	-0.0989046170821324	0.203213463830773	-0.486703071822523	0.626468768030986	0.986680443391043	7.87941556592505	7.95468183333686	9.66739411544292	7.72519992469124	7.88681154352758	8.33530830452125
BCAP29	B-cell receptor-associated protein 29	-1.27663061068617	541.724889695128	-0.352341145852979	0.126088196838928	-2.79440228892383	0.00519957512905318	0.0989780789010301	20.6770284295353	18.7287445696285	18.0678362955286	15.6443379228057	14.5746145753702	15.0554703631837
BCAP31	B-cell receptor-associated protein 31	1.08572623504415	7773.56524628445	0.11866037465763	0.0703052264199041	1.68778881315197	0.0914517757939071	0.562422177853309	296.044577651766	306.171340437548	303.985837185594	329.630078794985	332.231936271099	327.153640478147
BCAR1	breast cancer anti-estrogen resistance 1	1.02413772142373	4069.9669247625	0.0344097355087768	0.103203232474273	0.333417226222588	0.738819361710282	1	128.542622565679	133.853464773618	134.957923548918	138.956629607731	134.52875501105	135.556917063148
BCAR3	breast cancer anti-estrogen resistance 3	1.063072005973	2765.13113982233	0.0882393194860347	0.0659821062629344	1.33732195717437	0.181117566767843	0.737111454720027	103.925886353181	104.182837175855	108.627357240191	113.680034038239	114.678502984266	110.14720558812
BCAS1	breast carcinoma amplified sequence 1	-4.58125987377071	42.4959882418739	-2.19574440262155	1.36081258249394	-1.61355386543931	0.106624230573702	0.597403386749736	0.0772491722149514	0.0671281167370199	0	0	0.0266446335929986	0
BCAS2	breast carcinoma amplified sequence 2	-1.03631575423222	395.787325387701	-0.0514636436222504	0.248022842224868	-0.207495580490088	0.835622843829644	1	11.4586272118845	12.0494969542951	11.843246352252	11.7655764543415	12.5496224223023	9.97929644762752
BCAS3	breast carcinoma amplified sequence 3	1.04185393149492	655.839407340957	0.0591530251407834	0.0811982975667565	0.728500804984874	0.466307076074794	0.951735048916519	28.5049445473171	28.7979620801815	30.9026102493645	30.2220164417837	32.4798083498653	29.6783122676553
BCAS4	breast carcinoma amplified sequence 4	1.02356901114467	392.709331095864	0.0336083751310068	0.232194443861227	0.144742374417422	0.884914281478558	1	12.8233625876819	11.9488047791895	13.2203680211185	13.28475802949	13.2690275293133	12.5462253026531
BCAT1	branched chain amino-acid transaminase 1; cytosolic	-1.38249929241755	2775.8728203442	-0.467278742068698	0.0928875814076771	-5.03058358272721	4.8898915561549e-07	6.7253166411362e-05	48.0232353936281	45.1772225640144	45.8306091398775	35.0381452651268	32.1067834795633	33.9757549575295
BCAT2	branched chain amino-acid transaminase 2; mitochondrial	1.05449619138056	1958.35671457584	0.0765538844286115	0.0629408405968109	1.2162831589588	0.223877074648539	0.789511617951967	100.449673603509	104.048580942381	101.686664029103	109.348750398454	109.056485296143	106.109339973473
BCCIP	BRCA2 and CDKN1A interacting protein	-1.1285512786367	1592.37679863504	-0.174471972587455	0.116591708877989	-1.49643550357458	0.13454020339827	0.65999935017559	33.2686435005724	32.6913928509287	29.7182856141393	27.6361754628076	29.7620557233794	27.8035889465692
BCDIN3D	BCDIN3 domain containing	1.04637173029662	231.677532497804	0.0653954693509602	0.508483443627199	0.128608846896706	0.897667165638748	1	13.0808598283984	12.6200859465597	11.9809585191387	13.6726341763364	13.9617880027313	11.998229254951
BCDIN3D-AS1	BCDIN3D antisense RNA 1	-1.28954381246103	50.9792507605957	-0.366860789758762	0.226714249803016	-1.61816379022278	0.105627304101676	0.596159287620654	2.8067199238099	2.58443249437527	2.56144630409171	1.7131196485717	2.45130629055587	2.01893280732349
BCHE	butyrylcholinesterase	2.46037467523051	1026.60734603096	1.29887803139257	0.657237376521799	1.97626927163885	0.0481242879184023	0.405667048533672	0.102998896286602	0.0671281167370199	0.0275424333773302	0.226261085660413	0.133223167964993	0.144209486237392
BCKDHA	branched chain keto acid dehydrogenase E1; alpha polypeptide	1.11365120034877	2687.98481747027	0.155297446032777	0.130584202475379	1.18925140322435	0.234340752335371	0.801315988833711	153.751602431825	156.77771663931	162.69315395989	181.105837565042	180.730549661309	167.946367672067
BCKDHB	branched chain keto acid dehydrogenase E1; beta polypeptide	1.03119757437927	427.142765765405	0.0443207752560348	0.108182645253317	0.409684706380166	0.682037250326868	0.997841577337084	10.7633846619499	9.29724416807725	9.52968194855627	9.40599656102574	9.93844833018847	11.3637075155065
BCKDK	branched chain ketoacid dehydrogenase kinase	1.05514082321684	3290.30699041943	0.0774355594996493	0.060451288440345	1.28095796628164	0.200208430618191	0.763959983736426	192.504937159659	195.309255646359	190.483469237616	206.285464097822	203.831446986439	203.191166108485
BCL10	B-cell CLL/lymphoma 10	-1.03495391117604	625.109525259256	-0.0495665227021136	0.113119737752209	-0.438177489508416	0.66125762522938	0.994781173407251	8.49740894364466	10.3712940358696	8.923748414255	8.30701414496088	9.05917542161951	9.51782609166786
BCL11A	B-cell CLL/lymphoma 11A (zinc finger protein)	-1.01283687072926	195.323541133525	-0.0184018298730106	0.240075727222129	-0.0766501057226182	0.938901897565426	1	0.772491722149514	1.24187015963487	0.826273001319907	1.00201337935326	0.772694374196959	1.00946640366174
BCL11B	B-cell CLL/lymphoma 11B (zinc finger protein)	1.0122083521034	134.823781697316	0.0175062837157848	1.18638076276798	0.0147560414541284	0.988226809597304	1	0	0	0.0826273001319907	0.0323230122372019	0.0266446335929986	0.0288418972474784
BCL2	B-cell CLL/lymphoma 2	1.11891813833701	64.5692094919597	0.162104490527569	0.245233722425373	0.661020388730996	0.508599238281242	0.972981251424818	1.49348399615573	1.24187015963487	1.23940950197986	1.35756651396248	1.22565314527793	1.90356521833357
BCL2L1	BCL2-like 1	1.05760043801283	4693.84855536846	0.0807946794609022	0.0582849483838694	1.38620144138727	0.165685401501948	0.714879996918871	86.8280695696054	90.7907778868194	89.23748414255	94.9650099528991	95.1746311941909	93.5054308763249
BCL2L11	BCL2-like 11 (apoptosis facilitator)	-1.03920201484782	640.193889551794	-0.0554761330579221	0.503620420706678	-0.11015465373719	0.912286724420959	1	12.9521112080402	12.1166250710321	13.0275709874772	11.5393153686811	12.6562009566743	12.661592891643
BCL2L12	BCL2-like 12 (proline rich)	1.06126054096917	1145.79515246483	0.0857788834164076	0.0939844368013913	0.912692423721985	0.361404329673447	0.899290238374142	23.9214936625633	20.7425880717391	21.5381829010723	25.9877018387103	22.8344509891998	21.9198419080836
BCL2L13	BCL2-like 13 (apoptosis facilitator)	1.04081775718111	1870.19250497077	0.0577174809064199	0.0449920339088373	1.28283778020276	0.199548914945652	0.763203700145385	68.8032627194501	66.3225793361757	69.6548140112682	70.2055825792024	71.7806428995381	72.3643201939232
BCL2L14	BCL2-like 14 (apoptosis facilitator)	-8.93886428548712	95.7852970353435	-3.16009154351383	1.3496810701694	-2.3413616841475	0.0192135437630885	0.234252840327734	0	0.10069217510553	0.0550848667546605	0	0	0
BCL2L15	BCL2-like 15	-1.97470257799824	34.9698814861447	-0.981635376550883	1.26895265122849	-0.773579199823216	0.439179676408957	0.942112210482425	0	0	0.110169733509321	0	0	0.0576837944949568
BCL2L2	BCL2-like 2	-1.00001317697416	725.142737898565	-1.90102300323306e-05	0.199737709205048	-9.51759690645844e-05	0.999924060563839	1	25.8784726920087	26.5827342278599	27.4873485105756	26.1816399121335	26.9910138297075	27.1979091043721
BCL2L2-PABPN1	BCL2L2-PABPN1 readthrough	1.06913124010965	3475.02535612286	0.0964389604801064	0.213881858127901	0.450898273113169	0.652062868199643	0.992663894405063	92.9822536227299	82.5675835865345	78.0552561913539	91.6680627047045	92.0305644302171	88.7753597277384
BCL3	B-cell CLL/lymphoma 3	1.00677460740113	1497.35683126577	0.00974073480338284	0.101009524620344	0.0964338248298322	0.923176028969019	1	92.2097619005804	88.7098062679718	94.7459708180161	93.672089463411	94.1088458504709	91.2269209937741
BCL6	B-cell CLL/lymphoma 6	-1.07490357412379	546.737667868809	-0.104207246444577	0.0736174557817442	-1.41552360561771	0.156915032275845	0.701735208819778	36.101113148454	32.5235725590861	32.940750319287	32.0644281393042	32.9061224873532	30.0820988291199
BCL7A	B-cell CLL/lymphoma 7A	1.04952749920822	950.554217155323	0.0697399679178928	0.207326081512495	0.336378170122748	0.736585709090487	1	8.96090397693437	8.18963024191643	8.62078164710437	8.6948902918073	9.61871272707248	8.88330435222334
BCL7B	B-cell CLL/lymphoma 7B	1.08720566268244	2110.15489376537	0.120624875477145	0.0614358882263269	1.96342689850546	0.0495965908659199	0.413420510563156	53.3019288283165	54.105262090038	52.9640993846061	59.7006036021118	57.4458300265049	58.1164229536689
BCL7C	B-cell CLL/lymphoma 7C	1.2454659747103	2217.94113738893	0.316685608662458	0.233144500338095	1.35832330680422	0.174361117915676	0.726496935370685	53.2246796561015	65.1814013516463	64.9175154703674	78.0600745528425	78.2552888626368	73.2584190085951
BCL9	B-cell CLL/lymphoma 9	1.01921754925156	1788.66147728358	0.0274620237588769	0.206758020672957	0.132822048061272	0.894334117018842	1	37.4143490761081	34.9066207032503	35.0339752559641	36.2664197301405	36.476503388815	37.2348893464946
BCL9L	B-cell CLL/lymphoma 9-like	-1.04055194243073	5005.35210861223	-0.0573489835420898	0.102026300128996	-0.562100002348231	0.574047886754479	0.98031645215543	200.899347207017	195.846280580256	206.953844397259	190.544157138305	196.690685183515	196.009533693863
BCLAF1	BCL2-associated transcription factor 1	-1.37395485498116	1611.27015092792	-0.458334601270422	0.193702826180183	-2.36617405284566	0.0179729925781677	0.225981195375374	30.5391727489775	29.0329104887611	30.1589645481766	21.6564181989252	23.5272114626177	20.4777470457096
BCO1	beta-carotene oxygenase 1	-1.68096798402762	36.8759541123462	-0.749292247046158	0.59648703501349	-1.25617524449498	0.209052440055481	0.776359427413217	0.154498344429903	0.16782029184255	0.165254600263981	0.0969690367116056	0.106578534371994	0.0865256917424351
BCO2	beta-carotene oxygenase 2	-1.29406194461329	67.2664928370149	-0.371906678418081	0.231761853787555	-1.60469323290359	0.108561331916303	0.601158668750776	2.5492226830934	2.65156061111229	2.03814006992244	1.35756651396248	2.26479385540488	1.96124901282853
BCOR	BCL6 corepressor	1.03524023557854	1733.00311831661	0.0499655952227898	0.189716126784152	0.26337031052525	0.792265171798569	1	29.2259368213233	30.1069603565534	32.0869348845897	30.900799698765	32.6130315178302	31.6395612804838
BCORL1	BCL6 corepressor-like 1	1.0563785163147	1329.23171588132	0.0791268666693158	0.216987584922697	0.364660801665244	0.715364622283449	1	42.1780480293635	41.7536886104264	43.1865355356538	45.7047393034034	45.9353483143295	43.34937156296
BCR	breakpoint cluster region	1.02135169827863	2501.68145384182	0.0304797379032981	0.0908854472598307	0.335364338541023	0.737350265598016	1	65.6875461067804	64.5436842426446	71.5001570475493	69.65609137117	70.7148575558182	66.7978340251599
BCRP2	breakpoint cluster region pseudogene 2	-1.31714490069244	19.8468531658757	-0.397414066939307	0.484360480706884	-0.82049234561687	0.411935491028927	0.928973694614104	1.23598675543922	1.0069217510553	1.26695193535719	0.775752293692844	0.666115839824964	1.24020158164157
BCRP3	breakpoint cluster region pseudogene 3	-2.63736997219083	42.9554806725958	-1.39909996771567	0.677156236274344	-2.06614056368055	0.0388152090530181	0.360108676178858	0.205997792573204	0.30207652531659	0.110169733509321	0	0.106578534371994	0.115367588989914
BCS1L	BC1 (ubiquinol-cytochrome c reductase) synthesis-like	1.10613543178303	1084.38983486557	0.145528035482198	0.106301341885861	1.36901409615746	0.170994868674156	0.721482149938782	24.5137373162113	24.1996860836957	24.017001905032	27.7654675117564	26.7512121273706	26.3614940841952
BCYRN1	brain cytoplasmic RNA 1	1.71942155910859	640.912442302759	0.781923300879914	0.529465088745905	1.47681748523209	0.139724568222273	0.673866965597359	1.05573868693767	5.43737745569861	5.45340180871139	7.56358486350523	6.68780303184264	6.4029011889402
BDH1	3-hydroxybutyrate dehydrogenase; type 1	1.05278551247487	752.149943663228	0.0742115411990179	0.105319495211309	0.704632518890474	0.481038955941592	0.961021826763601	15.2953360985604	15.8757996083052	17.7097846616233	16.3877672042613	18.544664980727	16.7859841980324
BDH2	3-hydroxybutyrate dehydrogenase; type 2	-1.13878719013312	508.730611655202	-0.187498169851262	0.0881774736786392	-2.1263726667266	0.0334722418028915	0.334785527850461	11.5358763840994	12.1166250710321	12.5318071866853	11.0221471728858	10.6578534371994	10.2677154201023
BDKRB1	bradykinin receptor B1	-1	43.9566501773216	0	1.6916777821361	0	1	1	0	0	0	0	0	0
BDKRB2	bradykinin receptor B2	-1.65506682222002	91.1295059365205	-0.726889466059254	0.417082390408212	-1.74279586665796	0.0813692785932335	0.528934046046147	0.54074420550466	0.436332758790629	0.358051633905293	0.226261085660413	0.239801702336987	0.346102766969741
BDNF	brain-derived neurotrophic factor	-1.02666351156506	606.973097008196	-0.0379634165726274	0.0659266588004367	-0.575843175786361	0.5647211871301	0.98031645215543	20.6512787054637	20.3062553129485	20.9597918001483	18.6503780608655	20.8893927369109	21.0257430934117
BDNF-AS	BDNF antisense RNA	1.29154095634174	20.5770877748614	0.369093393803757	0.465354888511626	0.793143905685081	0.427693984878336	0.935885230696866	0.592243653647961	0.402768700422119	0.358051633905293	0.35555313460922	0.905917542161951	0.490312253207132
BDP1	B double prime 1; subunit of RNA polymerase III transcription initiation factor IIIB	-1.61531954508823	315.351598568031	-0.69181958938523	0.607225214099646	-1.13931301487705	0.254572621911887	0.816829807604368	11.6131255563144	10.3377299775011	10.3834973832535	5.46258906808711	7.16740643651661	7.49889328434438
BEAN1	brain expressed; associated with NEDD4; 1	1.14087281807665	128.875668909434	0.190137972207704	0.248291805963731	0.765784321676238	0.44380464453484	0.942730944253987	2.18872654609029	2.3494840857957	2.3686492704504	2.74745604016216	2.29143848899788	2.88418972474784
BECN1	beclin 1; autophagy related	1.04473539510909	997.398469865458	0.0631375906287665	0.0529132038160845	1.19322940353829	0.232779542066759	0.799507215786358	46.6585000178307	44.2374289296961	45.8030667065002	46.8037217194683	48.5731670400364	48.2524940950313
BEGAIN	brain-enriched guanylate kinase-associated	-1.47771227811958	100.039758435405	-0.563365393071008	0.273906102775178	-2.05678291707658	0.0397071120303603	0.363953344065882	1.36473537579748	1.51038262658295	1.62500356926248	1.03433639159046	0.93256217575495	1.09599209540418
BEND3	BEN domain containing 3	1.08251339840393	268.138466996488	0.114384881479737	0.281794894811956	0.405915378829226	0.684804777857918	0.998246369347106	1.69948178872893	1.74533103516252	1.8178006029038	1.42221253843688	2.21150458821888	2.07661660181844
BEND3P3	BEN domain containing 3 pseudogene 3	-1.2867705759133	80.8080726107454	-0.363754851929128	0.329276413857066	-1.10470971081163	0.26928539426223	0.833389113043593	1.95697902944544	3.18858554500844	2.25847953694108	2.23028784436693	1.8384797179169	1.70167193760122
BEND4	BEN domain containing 4	-1.31183940808707	78.8822888305727	-0.391591119851612	0.266578283128553	-1.46895356686941	0.141845383915745	0.678460577917926	6.43743101791262	5.67232586427818	6.14196264314465	4.84845183558028	4.52958771080976	4.61470355959654
BEND5	BEN domain containing 5	3.64809873839045	59.2991567856642	1.86714477759983	1.51886895444766	1.22929945478991	0.218959551635741	0.782554549828306	0	0.0335640583685099	0	0	0.106578534371994	0
BEND6	BEN domain containing 6	-1.65373901568974	45.0341560940587	-0.725731574002017	0.213899537094602	-3.39286182597509	0.000691665178552505	0.022735048919339	5.87093708833631	5.87371021448924	4.68221367414614	3.68482339504101	3.33057919912482	2.97071541649027
BEND7	BEN domain containing 7	-1.07198834728638	131.748864358295	-0.100289223516285	0.21304716215132	-0.470737195011555	0.637828419390869	0.988742568523871	3.50196247374447	3.22214960337695	3.08475253826099	2.97371712582257	4.04998430613578	2.16314229356088
BEST1	bestrophin 1	-1.09763221303527	148.260980899509	-0.134394727097384	0.672025903424171	-0.199984444665903	0.84149274674022	1	0.154498344429903	0.0335640583685099	0.0826273001319907	0.0323230122372019	0.133223167964993	0.0865256917424351
BEST3	bestrophin 3	1.00354713483205	14.360503167723	0.00510837912352206	0.986504157257018	0.0051782641623386	0.995868361437701	1	0	0.13425623347404	0.0275424333773302	0.129292048948807	0.0266446335929986	0
BET1	Bet1 golgi vesicular membrane trafficking protein	-1.15854340223731	474.043404353114	-0.212312092558051	0.249120285289486	-0.852247308208311	0.394076844446572	0.920824268864055	13.6216040339031	12.8885984135078	13.2754528878732	10.8605321116998	12.0700190176284	11.5944426934863
BET1L	Bet1 golgi vesicular membrane trafficking protein-like	-1.02916832800841	2480.35460006716	-0.0414789648579981	0.0525491221774021	-0.7893369696637	0.429915084455254	0.937770941553676	97.6944531278419	99.9873298797911	102.209970263273	98.0356961154332	98.7183674620597	96.1588854230929
BEX1	brain expressed; X-linked 1	1.04666221166566	148.12132495629	0.0657959177382201	0.115249987412008	0.570897396309517	0.568069196002572	0.98031645215543	19.2607936055946	18.3595399275749	16.8284267935488	18.6827010731027	20.2765661642719	18.3146047521488
BEX2	brain expressed X-linked 2	1.32135490947238	87.8516084634663	0.40201801947327	0.26571466730762	1.51296886824787	0.130287566864279	0.652020032194391	1.00423923879437	1.44325450984593	0.661018401055926	1.45453555067408	1.46545484761492	1.15367588989914
BEX4	brain expressed; X-linked 4	1.02916418619241	385.798706634691	0.0414731588209598	0.0905755145281773	0.457884882432082	0.647035148491238	0.990237539819778	10.8663835582365	10.5726783860806	11.6504493186107	11.2484082585462	12.0966636512214	10.9022371595468
BFAR	bifunctional apoptosis regulator	1.02696621922409	2515.9326495156	0.0383887267783816	0.0675332879112014	0.568441548838233	0.569735184646659	0.98031645215543	77.1204235945932	76.022592204675	75.7416917876582	78.9004728710097	78.7348922673108	78.6518537938735
BFSP1	beaded filament structural protein 1; filensin	-1.05234533843893	179.816510590964	-0.0736082182200608	0.124264463061214	-0.592351315949441	0.553615359608046	0.98031645215543	12.9778609321118	13.492751464141	14.2394380560797	13.446373090676	13.1624489949413	12.2866482274258
BGLAP	bone gamma-carboxyglutamate (gla) protein	1.50600936692291	40.1180861462953	0.590730743164696	0.298179628520152	1.98112374777734	0.0475773977219317	0.403442952342979	3.06421716452641	4.56471193811735	3.96611040633556	5.97975726388234	5.14241428344872	6.4029011889402
BGN	biglycan	-1.00428758313138	11325.9677449139	-0.00617245190635904	0.208024431020794	-0.0296717643983943	0.976328830748929	1	885.327013031487	897.40222859885	903.061305575904	897.383788741435	900.668549344131	890.20515854342
BHLHA15	basic helix-loop-helix family; member a15	-2.76062675721789	16.0142046573789	-1.46499584558238	1.47220547797811	-0.995102835505251	0.319686251716635	0.870441944205634	0.0257497240716505	0.0671281167370199	0	0	0	0.0288418972474784
BHLHB9	basic helix-loop-helix domain containing; class B; 9	1.05514035984585	129.727055096838	0.0774349259319143	0.401107119484917	0.193052983031946	0.846917474009907	1	2.00847847758874	2.41661220253272	2.03814006992244	2.06867278318092	2.55788482492786	2.22082608805583
BHLHE40	basic helix-loop-helix family; member e40	-1.07751268882315	1905.12332080362	-0.10770485863636	0.123090769018133	-0.875003540033886	0.381571979540178	0.910341346623637	121.100952308972	122.340992753219	119.396448690727	111.514392218346	113.532783739767	113.435181874332
BHLHE41	basic helix-loop-helix family; member e41	-1.15951961631782	219.525779505347	-0.21352722716378	0.084788259006271	-2.51835843389576	0.0117903269096143	0.171484726916366	19.8015378110992	19.6014100872098	19.4725003977725	17.3574575713774	17.3989457362281	16.2956719448253
BICC1	BicC family RNA binding protein 1	-1.48045635711129	232.133439684811	-0.566041961432612	0.222314106451932	-2.54613605257208	0.0108922726590151	0.163068092349628	3.24446523302796	3.75917453727311	3.52543147229827	2.16564181989252	2.37137238977687	2.59577075227305
BICD1	bicaudal D homolog 1 (Drosophila)	-1.1241048975831	264.842516030064	-0.168776669154634	0.349578527264917	-0.482800446798415	0.629237433537796	0.987909001612088	17.3038145761491	18.493796161049	19.4449579643952	15.2564617759593	16.9992762323331	17.1609288622496
BICD2	bicaudal D homolog 2 (Drosophila)	-1.03377255099108	1870.78211473675	-0.0479188010755226	0.176017501622964	-0.272238843488225	0.785438376532999	1	60.408852672092	63.4360703164838	61.1442020976732	61.4460462629207	60.5366075232927	57.8856877756891
BID	BH3 interacting domain death agonist	1.09815616668524	1205.68256019043	0.135083231831075	0.101435527195923	1.33171518466267	0.18295379759346	0.740333470537857	44.5212729198837	46.6876051905973	45.3348453390856	52.1693417508438	51.8504569719752	46.6950316436675
BIK	BCL2-interacting killer (apoptosis-inducing)	1.30711110892224	135.986111969747	0.386381780366741	0.278962769343563	1.38506576083952	0.166032360221935	0.714879996918871	0.823991170292815	0.503460875527649	0.688560834433256	0.937367354878854	0.612826572638967	1.15367588989914
BIN1	bridging integrator 1	1.04203364818079	6047.22690499265	0.0594018642572967	0.0735330628186843	0.807825241874776	0.419191191987744	0.932297776266245	18.488301883445	18.2924118108379	18.7288546965846	19.1998692688979	20.7295249353529	18.1992371631589
BIN3	bridging integrator 3	1.08989387579751	929.6883581402	0.124187664988982	0.125406772811891	0.9902787720665	0.32203787941798	0.871591330366109	16.3768245095697	17.6546947018362	17.7924119617553	19.1352232444235	18.997623751808	18.631865621871
BIRC2	baculoviral IAP repeat containing 2	-1.35984912480238	703.010984865369	-0.443446593406478	0.0978160484918417	-4.53347482589693	5.80211841023731e-06	0.000511075362663544	16.8403195428594	15.1709543825665	14.680116990117	11.8625454910531	11.1374568418734	11.5656007962388
BIRC3	baculoviral IAP repeat containing 3	-1.46320057508565	104.872055674645	-0.549127547225682	0.311189988076067	-1.76460544447675	0.0776300998208627	0.516420203109596	0.54074420550466	0.872665517581259	0.771188134565247	0.387876146846422	0.399669503894979	0.692205533939481
BIRC5	baculoviral IAP repeat containing 5	1.23192902512985	5333.03842050399	0.300919140738353	0.0974729307360279	3.08720727350745	0.00202046659614401	0.0504441015301622	57.6021327482821	58.0658209775222	56.8475824908096	69.2035691998492	74.258593823687	70.1723360031149
BIRC6	baculoviral IAP repeat containing 6	-1.29344918309471	1567.43195897315	-0.371223374674063	0.279077756755578	-1.33017901171962	0.183459297642067	0.741000353742673	42.6930425107965	40.0419216336324	39.1653402625636	30.5452465641558	32.3465851819003	31.8414545612161
BIRC7	baculoviral IAP repeat containing 7	-1.94844205396047	69.8415462318151	-0.962321026858781	0.929008364201844	-1.03585830218607	0.300268253226722	0.854429390624641	0.772491722149514	0.503460875527649	0.605933534301266	0.323230122372019	0.532892671859971	0.115367588989914
BISPR	BST2 interferon stimulated positive regulator (non-protein coding)	1.05491822016058	133.401706197357	0.0771311620207712	0.17954366707733	0.429595558987611	0.667489868160115	0.996449628778512	8.75490618436116	8.89447546765514	9.86019114908423	10.0524568057698	10.0450268645605	9.08519763295569
BIVM	basic; immunoglobulin-like variable motif containing	-1.19558665493025	264.922429253922	-0.257718698939122	0.162940594141086	-1.58167275808489	0.113724294776374	0.614432535423422	14.4198454801243	13.8619561061946	11.0996006510641	10.6342710260394	10.6312088036064	11.8251778714661
BIVM-ERCC5	BIVM-ERCC5 readthrough	1.63714870071751	209.873000892731	0.711185366433114	1.11770343179347	0.636291655016166	0.524586343074852	0.979906993440948	8.1111630825699	6.81350384880752	10.6313792836495	14.2221253843688	16.0400694229851	11.8251778714661
BLACAT1	bladder cancer associated transcript 1 (non-protein coding)	1.02955298678545	97.6461549139809	0.0420180813596231	0.140462452702061	0.299141019904792	0.764832449054563	1	3.78520943853262	3.82630265401013	3.66314363918492	4.04037652965023	3.43715773349682	4.21091699813184
BLCAP	bladder cancer associated protein	-1.02924154525937	5696.13078662831	-0.0415815976390392	0.0433679709610393	-0.958808925517753	0.337655011946516	0.882932463513026	42.4097955460083	37.7595656645737	38.0911853608477	38.755291672405	39.5939255191959	37.4079407299795
BLM	Bloom syndrome; RecQ helicase-like	-1.24603944935883	468.383019380691	-0.317349744520348	0.188654110839218	-1.68217773314684	0.0925343805622953	0.564988981312239	2.34322489052019	2.0138435021106	2.17585223680909	1.7454426608089	1.8384797179169	1.70167193760122
BLMH	bleomycin hydrolase	1.02471950273331	2052.12874731425	0.0352290537344456	0.118339949090332	0.297693669849009	0.765936975236823	1	75.9101865632256	75.6198235042529	73.9238911847544	77.6721984059961	78.8414708016828	75.7099802746307
BLOC1S1	biogenesis of lysosomal organelles complex-1; subunit 1	1.15220534147327	1667.08641995428	0.204397851090807	0.269451403019041	0.758570372247656	0.44810960156645	0.944238935750717	55.0786597892604	54.7765432574082	57.2607189914696	63.7409801317621	68.6898654027503	61.1736640619016
BLOC1S1-RDH5	NA	1.29649654608823	63.723844951022	0.374618362806693	1.1748981610449	0.318851773904832	0.749838915774858	1	1.77673096094388	1.87958726863656	2.17585223680909	3.81411544398982	1.8118350843239	1.96124901282853
BLOC1S2	biogenesis of lysosomal organelles complex-1; subunit 2	-1.13170086355297	438.042648156516	-0.178492668682174	0.100379219870056	-1.77818346180851	0.0753737282408415	0.509378507461054	17.3295643002208	14.3989810400908	14.4873199564757	13.0584969438295	14.3614575066262	13.6710592953048
BLOC1S3	biogenesis of lysosomal organelles complex-1; subunit 3	1.04786542277604	338.08458580321	0.0674534436304501	0.123237096918022	0.547346905415342	0.584140424727924	0.98031645215543	9.19265149357922	9.29724416807725	8.0148481128031	9.69690367116056	9.75193589503748	8.45067589351116
BLOC1S4	biogenesis of lysosomal organelles complex-1; subunit 4; cappuccino	1.11859893102165	806.315417858256	0.161692856739093	0.205915488434851	0.785238924804097	0.432313497343076	0.939347642293201	26.7797130345165	30.3083447067645	29.4153188469887	32.032105127067	34.1584202662242	31.0915652327817
BLOC1S5	biogenesis of lysosomal organelles complex-1; subunit 5; muted	-1.15920098075224	350.042843278271	-0.213130720612888	0.353887912482394	-0.602254875330027	0.547004493002032	0.98031645215543	15.398334994847	9.56575663502533	9.30934248153762	11.6039613931555	5.22234818422772	12.8346442751279
BLOC1S5-TXNDC5	BLOC1S5-TXNDC5 readthrough (NMD candidate)	1.80168500165665	119.020420108132	0.849346799013712	2.096831272121	0.405062062125092	0.68543189216506	0.998246369347106	3.93970778296252	7.71973342475729	4.81992584103279	9.63225764668615	15.2407304151952	5.04733201830872
BLOC1S6	biogenesis of lysosomal organelles complex-1; subunit 6; pallidin	-1.18633043511212	501.176732586033	-0.246505907607449	0.114080261370798	-2.16081120997983	0.0307099257850531	0.317441719124816	15.8875797522083	15.9093636666737	15.3962202579276	12.2827446501367	13.4022506972783	14.2767391375018
BLVRA	biliverdin reductase A	-1.02534179920357	857.73621183427	-0.0361049144302597	0.103999749603247	-0.347163474604484	0.728468509386798	1	44.4182740235971	46.8889895408084	45.1145058720669	44.7350489362874	45.0027861385746	43.9838933024045
BLVRB	biliverdin reductase B	1.04125072488993	1789.1762330794	0.0583174999555185	0.19424591635163	0.300225101514877	0.764005459470938	1	52.7096851746685	56.7232586427818	49.3560406121758	57.2763776843217	56.433333949971	52.4634110931632
BLZF1	basic leucine zipper nuclear factor 1	-1.71139228236389	161.177036820372	-0.775170489782751	0.120931629058664	-6.4099896430463	1.45529522414365e-10	4.46079805138333e-08	9.47589845836738	8.52527082560153	9.11654544789631	5.10703593347789	5.32892671859971	5.50880237426837
BMF	Bcl2 modifying factor	1.01004135364338	871.50944721438	0.0144143617640824	0.131686378036249	0.109459778445076	0.912837822176827	1	3.27021495709961	3.25571366174546	2.67161603760103	2.87674808911096	3.41051309990382	2.99955731373775
BMI1	BMI1 proto-oncogene; polycomb ring finger	-1.13099214475667	860.74624906794	-0.177588909203992	0.792543774345203	-0.224074574746	0.822699275897426	1	15.4755841670619	18.7287445696285	18.3157181959246	13.8342492375224	16.7594745299961	16.1226205613404
BMP1	bone morphogenetic protein 1	-1.01642931986508	2059.8825606774	-0.0235098970071046	0.114183625886375	-0.205895519822601	0.83687252513828	1	70.8374909211105	73.0353910098776	75.6866069209035	72.6621315092298	69.9954524488072	74.4697786929892
BMP2	bone morphogenetic protein 2	-1.35905060171279	131.930619359623	-0.44259917316272	0.129106376695382	-3.42817438217635	0.000607655001052211	0.0208022331037066	5.87093708833631	6.17578673980583	6.25213237665397	4.55754472544546	4.50294307721676	4.47049407335915
BMP2K	BMP2 inducible kinase	-1.08675735100829	181.710035932008	-0.120029854279298	0.134536737220498	-0.892171586431263	0.37230096931156	0.905599052235732	4.48045198846718	3.92699482911566	3.96611040633556	3.68482339504101	3.94340577176379	3.83597233391462
BMP4	bone morphogenetic protein 4	-1.17028879799268	2430.55313581883	-0.226864594781802	0.088244052027686	-2.57087689842966	0.0101441378195147	0.155322203976729	9.63039680279728	7.92111777496835	8.923748414255	7.0140936554728	7.72694374196958	8.07573122929394
BMP5	bone morphogenetic protein 5	-1.54259233866586	13.1163572047341	-0.62535685083214	0.436020446909447	-1.4342374429106	0.151504515346446	0.695589837808764	1.85398013315883	1.3425623347404	1.26695193535719	0.840398318167248	0.772694374196959	1.29788537613653
BMP6	bone morphogenetic protein 6	-1.6187925583794	12.3323280747473	-0.694918122038298	0.752859206171942	-0.923038619095518	0.355987080021077	0.89617339389301	0.334746412931456	0.23494840857957	0.0826273001319907	0.129292048948807	0.159867801557991	0.115367588989914
BMP7	bone morphogenetic protein 7	1.09161008431901	871.980720083529	0.126457627436144	0.201164610710554	0.628627604972216	0.529592883574422	0.98031645215543	1.05573868693767	1.17474204289785	1.01907003496122	1.16362844053927	1.19900851168494	1.18251778714661
BMP8A	bone morphogenetic protein 8a	-1.2713662933826	19.6707169716505	-0.346379745144965	0.284007155903076	-1.21961625946909	0.222610379733697	0.787658707390607	1.08148841100932	0.973357692686788	1.12923976847054	0.743429281455643	0.852628274975954	0.922940711919308
BMP8B	bone morphogenetic protein 8b	1.01623624588232	115.094782962229	0.0232358264635074	0.127037837974821	0.182904769428718	0.854872740566304	1	7.05542439563223	6.24291485654285	6.80298104420057	6.27066437401716	7.3805635052606	6.89321344214733
BMPER	BMP binding endothelial regulator	-1.58424465239216	19.5115721903316	-0.66379514573196	0.903291836493382	-0.734862332320904	0.462423340759658	0.949063343154154	0.360496137003107	0.436332758790629	0.247881900395972	0.193938073423211	0.293090969522984	0.17305138348487
BMPR1A	bone morphogenetic protein receptor; type IA	-1.07590139749763	688.448515829589	-0.105545866129214	0.111374137233637	-0.947669438801603	0.343297763798833	0.885854552514676	14.6258432726975	13.9626482813001	13.3305377546278	11.5069923564439	14.1483004378822	13.4691660145724
BMPR1B	bone morphogenetic protein receptor; type IB	1.51257577138561	33.3286510133414	0.597007414958595	0.548973509229866	1.08749767506289	0.276816925501228	0.839417636459826	0.360496137003107	0.23494840857957	0.165254600263981	0.35555313460922	0.346380236708981	0.461470355959654
BMPR2	bone morphogenetic protein receptor; type II (serine/threonine kinase)	-1.18095057010063	832.070185469552	-0.239948580515686	0.109822292650936	-2.18488045299099	0.0288976130800857	0.304288566475933	24.7454848328561	20.6418958966336	20.519112866111	17.8099797426982	17.5854581713791	20.737324120937
BMS1	BMS1 ribosome biogenesis factor	-1.04830802288494	2125.4860702797	-0.0680626842379144	0.0597134913659231	-1.1398208793525	0.254360933197245	0.816829807604368	42.7702916830114	44.7073257468552	44.6738269380297	42.0845619328368	41.9386532753797	42.6571660290205
BMS1P17	BMS1 ribosome biogenesis factor pseudogene 17	1.12312152614515	32.6659638887365	0.167514041435008	0.40914586962027	0.409423762704678	0.682228704005206	0.997841577337084	0.901240342507767	0.805537400844239	0.826273001319907	0.808075305930046	1.01249607653395	1.03830830090922
BMS1P18	BMS1 ribosome biogenesis factor pseudogene 18	1.12312152614515	32.6659638887365	0.167514041435008	0.40914586962027	0.409423762704678	0.682228704005206	0.997841577337084	0.901240342507767	0.805537400844239	0.826273001319907	0.808075305930046	1.01249607653395	1.03830830090922
BMS1P20	BMS1 ribosome biogenesis factor pseudogene 20	1.05537442045842	157.593580587343	0.0777549218775129	0.146339725544375	0.531331609296583	0.595189004858589	0.980393498438132	2.78097019973825	2.85294496132335	2.97458280475167	2.87674808911096	2.87762042804385	3.37450197795497
BMS1P4	BMS1 ribosome biogenesis factor pseudogene 4	-1.13924365676776	50.7927386908083	-0.188076337754334	0.34024356197169	-0.552769717858713	0.580421106789623	0.98031645215543	1.10723813508097	1.0069217510553	0.688560834433256	0.808075305930046	0.825983641382956	0.836415020176873
BMS1P5	BMS1 ribosome biogenesis factor pseudogene 5	-1.14710930351372	73.7955311368799	-0.198002866614462	0.380882690862949	-0.519852624874749	0.603166297285005	0.984078263640009	1.39048509986913	1.27543421800338	1.40466410224384	0.87272133040445	1.30558704605693	1.38441106787896
BMS1P6	BMS1 ribosome biogenesis factor pseudogene 6	1.01882596759089	60.0446942312077	0.0269076362571028	0.420036540973681	0.0640602272238708	0.948922270844422	1	1.39048509986913	0.906229575949768	0.991527601583889	1.32524350172528	0.93256217575495	1.12483399265166
BNC1	basonuclin 1	-1.03041320551576	59.1198933736354	-0.0432229878994248	0.190019844704875	-0.227465652161518	0.820061674841381	1	3.73370999038932	4.09481512095821	2.91949793799701	3.71714640727821	3.54373626786881	3.2014505944701
BNC2	basonuclin 2	-1.25275018407811	93.9026777346903	-0.325098749755956	0.430238630203441	-0.755624267403025	0.449874501904992	0.944909820349793	8.18841225478485	9.36437228481427	8.20764514644441	6.20601834954276	7.4604974060396	7.00858103113725
BNIP1	BCL2/adenovirus E1B 19kDa interacting protein 1	1.13515668357612	407.527513864944	0.182891443786796	0.134336954471753	1.3614380682216	0.173375292687729	0.725137716282714	13.6731034820464	14.2982888649852	13.8813864221744	16.2907981675497	16.5729620948451	14.8824189796988
BNIP2	BCL2/adenovirus E1B 19kDa interacting protein 2	-1.14997750224955	517.85453371053	-0.20160563707357	0.173803644628105	-1.15996207965003	0.246064245438827	0.808136008428022	24.4879875921396	23.9647376751161	24.5127657058239	20.6867278318092	20.9426820040969	22.1505770860634
BNIP3	BCL2/adenovirus E1B 19kDa interacting protein 3	1.18748847116813	4855.52291264684	0.247913506985224	0.0559305768371745	4.43252190491351	9.31372367479375e-06	0.000745050374985159	384.26313232124	406.36005466755	401.568678641475	464.320070787405	484.159637018377	474.708786796247
BNIP3L	BCL2/adenovirus E1B 19kDa interacting protein 3-like	-1.04595635670136	2774.44733519015	-0.064822655328534	0.0535643988691019	-1.21018170085217	0.226209178245062	0.793807901903385	106.603857656633	101.833353090059	98.5192841907103	94.5771338060526	98.1854747901997	102.215683845063
BOC	BOC cell adhesion associated; oncogene regulated	-1.03366796127796	1544.53991284922	-0.0477728321253344	0.131726352919666	-0.362667234509019	0.71685347869985	1	29.9984285434728	31.4830867496623	33.7119384538522	33.0341185064203	29.2025184179264	30.3416759043473
BOD1	biorientation of chromosomes in cell division 1	1.06780444009799	2616.61571696196	0.0946474530793189	0.0795902830247196	1.18918352193725	0.234367457312632	0.801315988833711	37.2598507316782	37.5917453727311	37.5127942599238	39.9189201129443	42.2583888784957	38.4174071336412
BOD1L1	biorientation of chromosomes in cell division 1-like 1	-1.47329975290541	1028.06276147085	-0.559050986405322	0.0952842449315572	-5.86719228144054	4.43236563743107e-09	1.08586032545753e-06	45.4482629864631	50.9166765450296	50.8157895811743	33.6805787511643	33.7853953959222	32.9374466566203
BOK	BCL2-related ovarian killer	1.03153566490175	2007.76592160725	0.0447937026469693	0.0925360184303097	0.484067754446385	0.62833778488783	0.987639912707397	52.014442624734	53.0312122222457	54.5340180871139	57.1794086476101	55.927085911704	52.3768854014207
BOLA1	bolA family member 1	1.31262126698289	249.585075109249	0.392450712830666	0.14568149655137	2.69389539592134	0.0070622324940855	0.121147421526003	2.05997792573204	2.48374031926974	2.72670090435569	3.39391628490619	2.79768652726485	3.40334387520245
BOLA2	bolA family member 2	1.15168184299947	979.110651133778	0.203742221188309	0.213296568426724	0.955206277771428	0.339473391750953	0.883054488409943	37.0023534909617	37.0882844972035	39.0000856622996	45.8340313523522	44.9761415049816	40.1190790712424
BOLA2B	bolA family member 2B	1.15168184299947	979.110651133778	0.203742221188309	0.213296568426724	0.955206277771428	0.339473391750953	0.883054488409943	37.0023534909617	37.0882844972035	39.0000856622996	45.8340313523522	44.9761415049816	40.1190790712424
BOLA3	bolA family member 3	1.15483100728002	513.085526566951	0.207681749652726	0.184007922910493	1.12865656199896	0.259042740163301	0.822505290202593	15.0120891337722	16.1107480168848	14.7902867236263	16.7433203388706	17.5588135377861	18.9779683888408
BOLA3-AS1	BOLA3 antisense RNA 1 (head to head)	1.02778747390077	229.002872888752	0.0395419746021106	0.0910167416925805	0.434447266148773	0.663963680747559	0.995367588732276	18.8745477445198	16.3792604838329	17.6546997948687	17.8746257671726	18.891045217436	17.968501985179
BOP1	block of proliferation 1	1.08032588665922	8897.06994724386	0.111466575488282	0.0800396590563487	1.39264180785438	0.163728133795555	0.711895011031754	72.2537257450512	83.4738131624842	86.4281559380623	86.2377966488545	91.1512915216481	85.5739091332683
BORA	bora; aurora kinase A activator	-1.05416853353531	224.936164990315	-0.076105534013615	0.260992953780308	-0.29159995667039	0.770592508566097	1	2.62647185530835	2.08097161884762	2.14830980343176	2.39190290555294	1.9184136186959	2.24966798530331
BPGM	2;3-bisphosphoglycerate mutase	-1.05093929512566	234.257884799304	-0.0716793380436689	0.152570453109152	-0.469811399146779	0.638489769538853	0.988742568523871	5.30444315876	7.14914443249262	6.85806591095523	5.72117316598473	6.74109229902864	5.94143083298055
BPHL	biphenyl hydrolase-like (serine hydrolase)	-1.00886280679209	771.186186144839	-0.0127299986087955	0.095365215670816	-0.133486811928756	0.893808393487227	1	14.3425963079093	13.8619561061946	13.0826558542319	12.7675898336947	14.1749450714752	14.1613715485119
BPNT1	3'(2'); 5'-bisphosphate nucleotidase 1	1.02346358876134	1453.77666166419	0.0334597772534998	0.0586745521423267	0.570260462701725	0.568501052738009	0.98031645215543	70.1679980952476	66.5910918031237	64.7798033034807	68.8480160652399	72.2069570370261	66.3075217719528
BPTF	bromodomain PHD finger transcription factor	-1.3248904417697	1257.97036158108	-0.405873064845272	0.181383480727794	-2.23765175977836	0.0252437733832416	0.279913099629311	42.8475408552264	44.3045570464331	40.2670375976568	32.7108883840483	31.1742213038083	32.7643952731354
BRAF	B-Raf proto-oncogene; serine/threonine kinase	1.02656155712531	272.020056557214	0.0378201403512445	0.142124403243884	0.266105886730413	0.790157661454799	1	11.9993714173891	12.0159328959266	12.2839252862893	12.7029438092203	12.4163992543373	12.3443320219207
BRAP	BRCA1 associated protein	1.01473000574458	767.053506193413	0.0210959134307021	0.0965350064781032	0.218531227171847	0.827015230445219	1	17.9475576779404	15.5737230829886	16.1949508258702	16.5817052776846	16.9726315987401	17.2186126567446
BRAT1	BRCA1-associated ATM activator 1	1.04475711566276	4021.39970626061	0.0631675846439726	0.0707440174253472	0.892903554857205	0.371908823254718	0.905599052235732	75.1634445651477	84.9506317306987	83.233233666292	86.8519338813614	83.9305958179455	84.708652215844
BRCA1	breast cancer 1; early onset	-1.22037175994517	554.971398687297	-0.28732070068108	0.137663556257664	-2.08712246357564	0.0368770659716576	0.352988716342869	5.09844536618679	4.22907135443225	4.90255314116478	4.04037652965023	3.6503148022408	4.09554940914193
BRCA2	breast cancer 2; early onset	-1.65307544256702	119.187015242986	-0.725152567421307	0.287261909747051	-2.52436032351049	0.0115909055912447	0.17000356292341	1.02998896286602	0.906229575949768	1.01907003496122	0.581814220269633	0.55953730545297	0.663363636692003
BRCC3	BRCA1/BRCA2-containing complex; subunit 3	-1.02761187387528	368.059520299919	-0.0392954655362714	0.102590632469746	-0.3830317114758	0.701696251471107	1	9.83639459537048	9.59932069339384	9.97036088259355	9.47064258550014	9.64535736066548	9.66203557790526
BRD1	bromodomain containing 1	1.09133331594857	1479.72280324842	0.126091798109016	0.157565218982531	0.800251469983331	0.423565114362873	0.934720978925033	21.7842665646163	17.7889509353103	19.7754671649231	20.977634941944	20.6762356681669	23.4773043594474
BRD2	bromodomain containing 2	1.0633584004305	6442.01832319043	0.0886279330657117	0.0646830475374186	1.37018796175986	0.170628235169624	0.720722777995416	209.448255598805	206.452523024705	217.640308547664	225.388364330009	222.909004639026	228.918138453236
BRD3	bromodomain containing 3	1.03453425276532	3127.87061460144	0.048981412695826	0.0763488172438788	0.641547760188165	0.521166861132884	0.979247794046129	37.0796026631767	36.8869001469924	38.614491595017	38.593676611219	37.40906556457	41.0997035776567
BRD4	bromodomain containing 4	1.01173009117286	3120.80383813028	0.0168244599302047	0.0775230013077694	0.217025394352458	0.828188554712955	1	87.4975623954683	86.7966549409667	87.5573957065329	89.5670669092863	86.5417699100593	90.1886126928649
BRD7	bromodomain containing 7	1.11460420338112	1847.81991887585	0.156531499212	0.107608948446682	1.45463273706795	0.145770962926774	0.684909477892984	43.2337867163012	44.4388132799072	39.9640708305062	46.7067526827567	45.8287697799575	50.4156363885922
BRD8	bromodomain containing 8	1.08073937248938	2180.5636019616	0.112018649481789	0.0628912260399791	1.78114908128172	0.0748880993948921	0.508122026255079	64.8120554883443	69.8803695232377	66.4874341728752	73.4702068151598	72.7132050752931	72.2777945021808
BRD9	bromodomain containing 9	1.0941141784047	2297.51652802655	0.129763301222657	0.170531558831709	0.760934234763641	0.446696349175946	0.944029122352023	54.1001702745377	57.9315647440482	56.9852946576963	64.2258253153201	62.9079799130696	58.7509446931135
BRE	brain and reproductive organ-expressed (TNFRSF1A modulator)	-1.01266794601079	1558.68609352999	-0.018161191734624	0.17843427611016	-0.101780846878387	0.918930628665739	1	61.516090807173	59.8111520126847	57.5361433252429	61.1551391527859	59.9504255842468	56.4147510160677
BREA2	breast cancer estrogen-induced apoptosis 2	-1.13145774518681	19.7300121147858	-0.178182707496772	0.404790324373355	-0.440185194081928	0.659802982312478	0.994781173407251	0.695242549934563	0.704845225738709	1.10169733509321	0.711106269218441	0.879272908568953	0.634521739444524
BRF1	BRF1; RNA polymerase III transcription initiation factor 90 kDa subunit	1.09506391715387	952.901117183742	0.13101508011842	0.109567177284797	1.19575116713898	0.2317936774725	0.799102933377232	26.8569622067314	27.8581684458633	27.6526031108396	29.7371712582257	30.7479071663203	30.1686245208624
BRF2	BRF2; RNA polymerase III transcription initiation factor 50 kDa subunit	-1.02920269200507	623.515381221787	-0.0415271357339901	0.084475416951732	-0.491588407994696	0.623010339812397	0.984822766070721	11.638875280386	12.1501891294006	12.091128252648	11.5716383809183	11.5104817121754	11.940545460456
BRI3	brain protein I3	1.10573673112765	4899.40631775844	0.145007929958755	0.120208962645426	1.20629882138221	0.227702291961058	0.795616937631656	76.1419340798705	80.0838432672647	79.4323778602204	85.1388142327897	90.9647790864971	85.8623281057431
BRI3BP	BRI3 binding protein	1.08331910460966	431.019403475947	0.11545826864096	0.145415825308088	0.793986957034029	0.427203024485721	0.935435452101334	4.63495033289709	3.89343077074715	4.29661960686352	5.1716819579523	4.34307527565877	4.52817786785411
BRICD5	BRICHOS domain containing 5	1.23030645504359	78.7719811661786	0.299017718900647	0.279328865306057	1.07048628351752	0.284400479782377	0.845210328587926	0.978489514722718	0.872665517581259	0.743645701187917	0.969690367116056	1.27894241246393	0.951782609166786
BRIP1	BRCA1 interacting protein C-terminal helicase 1	-1.07208499277442	313.899496130872	-0.100419284334452	0.207239417026124	-0.484556875209667	0.627990710597834	0.987391330872787	2.31747516644854	3.25571366174546	2.80932820448769	2.26261085660413	2.69110799289286	2.85534782750036
BRIX1	BRX1; biogenesis of ribosomes	-1.21639749797101	1250.8894374928	-0.282614753980089	0.100230913411794	-2.81963662067989	0.00480780597783663	0.0946732529556845	34.7621274967281	31.2817023994513	29.8835402144033	25.2765955694918	27.9235760054625	26.0730751117205
BRK1	BRICK1; SCAR/WAVE actin-nucleating complex subunit	-1.00646060076331	2463.79533786986	-0.00929069715151836	0.082218399628336	-0.113000218850239	0.910030381708523	1	127.692881671315	122.575941161798	121.792640394554	122.859769513604	126.482075665964	122.260802432061
BRMS1	breast cancer metastasis suppressor 1	1.06924441879471	2086.99660453319	0.096591676703886	0.194557800602901	0.496467766414736	0.619564423811752	0.984619851312725	42.7445419589398	43.5325837039574	42.8284839017485	47.2239208785519	48.2267868033274	43.3205296657125
BRMS1L	breast cancer metastasis-suppressor 1-like	-1.09949032691912	187.465291571193	-0.136834911726121	0.166696545140282	-0.820862313678841	0.411724699487731	0.928973694614104	3.50196247374447	4.02768700422119	4.04873770646755	3.4908853216178	3.8101826037988	3.25913438896506
BROX	BRO1 domain and CAAX motif containing	-1.2134030629931	761.683077986358	-0.279058858282854	0.107205438110883	-2.60302894330996	0.00924041524005783	0.14575500055218	31.5434119877718	26.6162982862284	24.2097989386733	22.2705554314321	23.3673436610597	22.612047442023
BRPF1	bromodomain and PHD finger containing; 1	1.10169151216845	877.446951360671	0.139720307239967	0.0781649552036366	1.78750575466928	0.0738557828546343	0.503751114513988	25.9042224160804	26.2806577025433	27.9280274446129	29.8987863194117	30.4015269296114	28.4381106860137
BRPF3	bromodomain and PHD finger containing; 3	1.04567054940822	1586.01703013651	0.0644283854271229	0.297970748931315	0.216223859752	0.828813256033302	1	79.2319009684685	74.377953344618	77.2014407566567	80.3226854094466	80.7865290539717	81.4783597241264
BRSK1	BR serine/threonine kinase 1	1.00795986519724	491.376704017434	0.0114381949552192	0.243639902062598	0.0469471332831207	0.962555362555874	1	23.6897461459184	26.2806577025433	26.7437028093877	27.539206426096	26.8045013945566	23.390778667705
BRSK2	BR serine/threonine kinase 2	1.06727645626184	478.190406316468	0.0939339253821648	0.189120251397236	0.496688877516677	0.619408467029846	0.984619851312725	1.69948178872893	1.64463886005699	1.87288546965846	1.55150458738569	1.65196728276591	2.39387747154071
BRWD1	bromodomain and WD repeat domain containing 1	-1.25228453662833	518.097045146113	-0.324562400084809	0.338401381254873	-0.959104832495821	0.337505936185366	0.882932463513026	20.3937814647472	20.339819371317	19.2246184973765	14.6100015312152	16.6528959956241	16.8725098897749
BRWD1-IT2	BRWD1 intronic transcript 2 (non-protein coding)	-1.0184381395253	13.9663094675984	-0.0263583529003294	0.445658376434394	-0.0591447491938024	0.952836816300175	1	1.10723813508097	0.906229575949768	0.881357868074568	0.905044342641652	1.14571924449894	0.807573122929395
BRWD3	bromodomain and WD repeat domain containing 3	-1.43950581770992	469.063693768159	-0.525573619512177	0.495924574496935	-1.05978539185181	0.289242244106174	0.847697497814477	11.2268796952396	10.9083189697657	10.7140065837815	7.49893883903083	6.66115839824964	8.76793676323343
BSCL2	Berardinelli-Seip congenital lipodystrophy 2 (seipin)	1.00581837261822	1177.2604687851	0.00836981152506429	0.486570421776653	0.0172016447167153	0.986275750089892	1	123.959171680925	124.019195671644	122.04052229495	130.0678012425	126.668588101115	117.328838002742
BSDC1	BSD domain containing 1	1.08095386263801	1894.269897533	0.11230494715783	0.0651737558106919	1.72316211887555	0.0848592119419528	0.541517128220545	82.8626120625712	83.2053006955362	87.8052776069288	92.9286601819553	93.735820980169	89.2368300836981
BSG	basigin (Ok blood group)	1.07312307696635	26053.0695239104	0.101815548924121	0.0636446883942252	1.59974935054218	0.109654199043959	0.603463737034131	1072.91375289346	1074.385508376	1091.28629527658	1178.23844207048	1193.33320472963	1122.0651705159
BSN	bassoon presynaptic cytomatrix protein	-1.09089118436699	107.048356968996	-0.125507201016641	0.262502450912771	-0.478118206440467	0.63256607438549	0.987909001612088	3.55346192188777	4.02768700422119	4.29661960686352	3.84643845622702	3.8101826037988	3.28797628621254
BSPRY	B-box and SPRY domain containing	-1	22.5047192160421	0	1.70128986074662	0	1	1	0	0	0	0	0	0
BST1	bone marrow stromal cell antigen 1	-1.34017684837664	32.5995032878373	-0.422423389818368	0.299200338058136	-1.411841285207	0.157996699182231	0.70323512823595	1.02998896286602	1.07404986779232	1.07415490171588	0.87272133040445	0.93256217575495	0.576837944949568
BST2	bone marrow stromal cell antigen 2	-1.19301826856917	2622.27070343649	-0.254616135046849	0.165869793389715	-1.5350361861766	0.124774939651555	0.63823342509018	74.8544478762879	81.7956102440587	83.233233666292	67.4581265390403	70.1286756167722	64.5770079371041
BTAF1	BTAF1 RNA polymerase II; B-TFIID transcription factor-associated; 170kDa	-1.18512886496804	932.336924535973	-0.245043939074886	0.332242844114699	-0.737544670759834	0.460791188288519	0.948129270495498	28.6336931676753	29.2007307806037	28.5615034122915	22.9170156761761	25.9252284859876	24.4579288658617
BTBD1	BTB (POZ) domain containing 1	-1.17893671292315	1381.01930416639	-0.237486274379977	0.0827055525239347	-2.87146711596237	0.00408571288656472	0.0837384213705205	60.8465979813101	54.3402104986176	54.6992726873779	44.6380798995758	48.2800760705134	51.9442569427086
BTBD10	BTB (POZ) domain containing 10	-1.00862349548358	481.815738110604	-0.0123877378070722	0.0971222636566958	-0.127547869465439	0.898506788180258	1	10.4286382490184	11.0761392616083	10.3559549498762	9.89084174458377	10.6045641700134	11.1906561320216
BTBD11	BTB (POZ) domain containing 11	-1.05848748927363	431.145593179876	-0.0820042176028855	0.239815108440548	-0.341947670170309	0.732390273994906	1	27.3977064122361	25.5422484184361	26.4682784756144	25.7937637652871	23.8735916993267	25.7269723447507
BTBD16	BTB (POZ) domain containing 16	-1.27658189805631	51.8130554957877	-0.35228609562171	0.743869590839672	-0.473585827354568	0.635795283982239	0.988202411432408	0.051499448143301	0.13425623347404	0.0826273001319907	0.0323230122372019	0.159867801557991	0
BTBD19	BTB (POZ) domain containing 19	-1.04436268504292	120.306156402242	-0.0626228163585076	0.413797136423618	-0.151336997881973	0.879709885280368	1	14.2138476875511	13.1906749388244	12.7521466537039	12.2504216378995	13.8019202011733	12.6039090971481
BTBD2	BTB (POZ) domain containing 2	1.05006872382489	8025.1695288658	0.0704837510121932	0.0718807090534939	0.98056560571403	0.326807002317332	0.876238918711044	233.7044956743	227.631443855234	233.917886673666	247.141751565645	242.199719360357	244.492762966874
BTBD3	BTB (POZ) domain containing 3	-1.04839941223849	1697.61516407778	-0.0681884499647206	0.137444434770348	-0.496116485754078	0.619812228580474	0.984619851312725	112.912540054187	103.410863833379	105.790486602325	98.2619572010936	107.884121418051	102.734837995518
BTBD6	BTB (POZ) domain containing 6	1.08379256675441	337.244393801942	0.116088657474325	1.11219633468097	0.104377845758343	0.916869503161457	1	35.4058705985194	34.5038520028282	33.5191414202109	37.5593402196286	39.6205701527889	35.5043755116459
BTBD7	BTB (POZ) domain containing 7	-1.09701076170273	523.375461265511	-0.133577678684591	0.2318198707165	-0.576213239493813	0.564471057433769	0.98031645215543	11.5101266600278	11.3110876701879	12.4216374531759	9.92316475682097	9.91180369659547	12.4596996109107
BTBD9	BTB (POZ) domain containing 9	-1.02146383820786	320.894957072998	-0.0306381307851388	0.304815815920813	-0.100513586188383	0.91993659724248	1	20.6770284295353	17.8225149936788	19.5000428311498	18.8119931220515	18.704532782285	19.5548063337903
BTD	biotinidase	1.05258133394721	427.374063817892	0.07393171599827	0.0958384985225234	0.771419806633292	0.440458138775141	0.942344032592168	25.8269732438654	24.0318657918531	23.4936956708627	26.5048700345055	26.5913443258126	24.5444545576041
BTF3	basic transcription factor 3	1.04551074152608	18089.7204180052	0.0642078841817282	0.130102781140376	0.49351661524015	0.621647602748135	0.984791138407809	666.505857870601	652.384602508728	640.96750955723	680.722637715471	704.350889030917	674.669660413014
BTF3L4	basic transcription factor 3-like 4	1.01088807110168	1254.54737849953	0.015623266077748	0.14666999337036	0.106519852621097	0.915169904903426	1	36.538858457672	35.6114659289891	36.4661817915852	38.6906456479306	36.636371190373	35.0429051556862
BTG1	B-cell translocation gene 1; anti-proliferative	1.01502028806669	2268.25806249328	0.0215085640613741	0.0872221431520751	0.246595225525164	0.805221499941835	1	84.6135932994435	86.5617065323871	86.9790046056089	86.1408276121429	89.2328779029522	88.025470399304
BTG2	BTG family; member 2	1.09310278748426	1565.90653266771	0.128429068001112	0.0668786983836801	1.92032846190158	0.0548164234396056	0.431693931072703	18.2823040908718	19.9034866125264	18.3432606293019	21.5271261499764	20.3298554314579	20.1893280732349
BTG3	BTG family; member 3	-1.03963267781933	421.435727954612	-0.0560738865439207	0.177564155278978	-0.315795079563332	0.752158053091281	1	8.1111630825699	6.88063196554454	7.87713594591645	6.56157148415198	7.08747253573762	8.47951779075864
BTN1A1	butyrophilin; subfamily 1; member A1	1.4145985534912	9.18072400569457	0.500392691177467	0.492227106132625	1.01658906009667	0.30934896063444	0.865349215662336	0.875490618436116	0.738409284107219	0.881357868074568	1.13130542830206	1.41216558042892	1.00946640366174
BTN2A1	butyrophilin; subfamily 2; member A1	1.1007680300515	679.082334905603	0.138510475120009	0.0748899209938813	1.84952091392013	0.0643826307539843	0.468883774380887	23.8442444903483	20.2391271962115	20.519112866111	22.9816617006505	24.8594431422677	23.7368814346747
BTN2A2	butyrophilin; subfamily 2; member A2	1.12248639338391	388.912680221553	0.166697956933871	0.103537718985001	1.61002153194064	0.107393155749837	0.599255293650564	21.3722709794699	21.984458231374	22.2818286022602	25.5028566551523	24.9127324094537	23.6503557429323
BTN2A3P	butyrophilin; subfamily 2; member A3; pseudogene	1.1628104639704	36.4914250653441	0.217615959258166	0.356551233828182	0.61033573470407	0.541639429816969	0.98031645215543	1.28748620358252	1.47681856821444	1.26695193535719	1.64847362409729	1.38552094683593	1.67283004035375
BTN3A1	butyrophilin; subfamily 3; member A1	1.07908456636784	428.473575136404	0.109807931275199	0.0778212550271546	1.4110275044637	0.158236504189133	0.70323512823595	29.689431854613	26.4820420527543	26.1102268417091	27.700821487282	30.0551466929024	31.5241936914939
BTN3A2	butyrophilin; subfamily 3; member A2	-1.03514954697817	815.563725502508	-0.0498392074331998	0.0552286295457562	-0.902416153417471	0.366835843374552	0.902322703105112	56.4691448891295	57.327411693415	56.461988423527	55.7571961091732	55.287614705472	54.2804506197543
BTN3A3	butyrophilin; subfamily 3; member A3	-1.01492159569447	293.049013203112	-0.0213682812313749	0.0967253497603359	-0.220917073800413	0.825157002878376	1	24.384988695853	24.6695829008548	26.523363342369	24.9533654471198	26.0051623867666	23.9099328181596
BTNL9	butyrophilin-like 9	1.01120226600292	114.591003037656	0.0160716015662498	1.18686570648105	0.0135412131958052	0.989196005235638	1	0	0	0.0826273001319907	0	0.0532892671859971	0.0288418972474784
BTRC	beta-transducin repeat containing E3 ubiquitin protein ligase	1.03037812077409	941.871540843918	0.0431738644562306	0.208141169950953	0.207425875747716	0.835677276091425	1	24.6682356606412	23.1592002742719	23.5487805376174	25.9877018387103	24.5130629055587	23.4196205649524
BUB1	BUB1 mitotic checkpoint serine/threonine kinase	1.19536772787756	1399.86081344928	0.257454499022649	0.0929594541800866	2.76953539899119	0.00561363038243029	0.104284491429058	18.6428002278749	20.1719990794745	20.0508914986964	22.8846926639389	22.9676741571648	24.8328735300789
BUB1B	BUB1 mitotic checkpoint serine/threonine kinase B	1.13361901453772	1276.65829453848	0.180935862335762	0.385828417451073	0.468954214236194	0.639102363400496	0.988993876407065	15.7330814077784	14.9695700323554	14.8178291570037	17.777656730461	16.2798711253221	17.7954506016942
BUB3	BUB3 mitotic checkpoint protein	1.01937712437279	3602.17395467418	0.0276878835038222	0.0542993769929856	0.509911623984174	0.610113377991496	0.984466304821207	82.2703684089233	80.0167151505277	77.5870348239393	84.4600309758084	77.7223961907768	83.6703439149348
BUD13	BUD13 homolog	1.07571002392201	646.943623116455	0.105289227122294	0.0594733394616516	1.77036009874953	0.0766671722959647	0.512605390818538	20.8315267739652	20.7425880717391	20.8220796332617	22.3028784436693	23.3673436610597	21.7756324218462
BUD31	BUD31 homolog	1.05599071888891	2880.8174245423	0.0785971548935354	0.122400856158437	0.642129126873089	0.520789345480806	0.979247794046129	74.9059473244312	75.3177469789363	72.8772787164158	81.6479289111719	77.4293052212538	77.7000711847067
BVES	blood vessel epicardial substance	-1.41976504634359	810.512330162989	-0.505652201194192	0.14675949944119	-3.44544784575814	0.000570113971971619	0.0198199932739313	5.02119619397184	3.69204642053609	3.44280417216628	2.87674808911096	2.50459555774187	3.28797628621254
BVES-AS1	BVES antisense RNA 1	1.79644767737125	31.6613688697557	0.845146916583442	0.656908491549491	1.28655197406558	0.198250492249727	0.761202875221888	0.0257497240716505	0.13425623347404	0.110169733509321	0.193938073423211	0.0799339007789957	0.201893280732349
BYSL	bystin-like	1.09530015088889	1756.94399279355	0.131326273352727	0.0839522279643209	1.56429765519194	0.117747682539888	0.621780263424329	34.0153854986503	37.7260016062052	38.1462702276024	41.5673937370416	41.8054301074148	37.5809921134643
BZW1	basic leucine zipper and W2 domains 1	-1.09088828980307	4628.03565082095	-0.125503372973461	0.0863544427461245	-1.45335166301091	0.146126139898359	0.685756284784907	84.7423419198017	77.4322826561524	79.3222081267111	70.0439675180164	75.6441147705229	76.8636561645299
BZW2	basic leucine zipper and W2 domains 2	1.01222728260752	5605.74729257927	0.0175332650077068	0.0535542562944094	0.327392558890546	0.743370993787056	1	90.3557817674215	84.9170676723302	86.317986204553	91.6034166802301	87.8207123225233	86.8717945094049
C10orf10	chromosome 10 open reading frame 10	-1.24155418351245	1126.32952264214	-0.312147224526389	0.326482550456358	-0.956091601496219	0.339025957516205	0.883054488409943	87.9095579806147	89.515343668816	90.8624877118125	73.2116227172622	74.658263327582	69.3647628801855
C10orf105	chromosome 10 open reading frame 105	-1.00815980993509	13.9404953552626	-0.0117243478917256	1.38997133168408	-0.00843495662426391	0.993269958143942	1	0.0257497240716505	0.0671281167370199	0	0.0323230122372019	0.0266446335929986	0.0288418972474784
C10orf11	chromosome 10 open reading frame 11	1.28392095650441	22.1345294874384	0.36055638690781	0.510799519518801	0.705866730742958	0.480271018734645	0.960480778410779	1.93122930537379	2.48374031926974	2.12076737005443	2.84442507687376	2.58452945852086	2.99955731373775
C10orf12	chromosome 10 open reading frame 12	-1.08947278157662	101.524519030313	-0.123630153888477	0.212292417116536	-0.582357841922404	0.560325671983745	0.98031645215543	2.65222157938	2.3494840857957	2.6440736042237	2.00402675870652	2.39801702336987	2.65345454676801
C10orf126	chromosome 10 open reading frame 126	1.96535014712807	13.0155729561622	0.974786366185291	1.71170890478312	0.56948138989135	0.569029496665346	0.98031645215543	0	0	0	0	0	0.0288418972474784
C10orf2	chromosome 10 open reading frame 2	-1.0235429779254	1505.68233388971	-0.0335716814898727	0.044030679493369	-0.762461126563549	0.445784835704927	0.943557536375124	47.147744775192	50.0775750858168	49.6314649459491	48.2905802823796	48.0669190017694	47.7621818418242
C10orf25	chromosome 10 open reading frame 25	1.08681940646684	169.518380693831	0.12011223195658	0.287840388278424	0.417287624836017	0.676468039133162	0.997117832619051	2.24022599423359	2.85294496132335	2.03814006992244	2.87674808911096	2.53124019133486	2.36503557429323
C10orf32	NA	1.06765294123509	262.412497884311	0.0944427506483719	0.171860038007466	0.549532932398568	0.582639770643812	0.98031645215543	8.1626625307132	8.424578650496	7.1885751114832	8.46862920614689	8.23319178023656	8.79677866048091
C10orf32-ASMT	NA	-1.46758030386898	69.8410833594894	-0.553439447678634	1.11598402407045	-0.495920582859256	0.619950443595822	0.984619851312725	0.952739790651068	0.771973342475729	0.936442734829228	0.323230122372019	1.01249607653395	0.490312253207132
C10orf35	chromosome 10 open reading frame 35	1.03069240630556	38.0690408548975	0.0436138476351022	0.227160442721789	0.1919957855009	0.847745506696857	1	1.85398013315883	2.48374031926974	2.75424333773302	2.74745604016216	2.31808312259088	2.27850988255079
C10orf54	chromosome 10 open reading frame 54	-1.10981154710774	494.353608605751	-0.150314718795865	0.252840568284082	-0.59450395882269	0.552175095258989	0.98031645215543	0.875490618436116	0.704845225738709	0.716103267810586	0.581814220269633	0.506248038266973	1.00946640366174
C10orf55	chromosome 10 open reading frame 55	5.5288582607171	26.2461900555551	2.46698158684955	1.43378562039904	1.72060700829386	0.0853221608688418	0.542213863994201	0.0257497240716505	0	0	0	0.0799339007789957	0.0865256917424351
C10orf71	chromosome 10 open reading frame 71	-1	501.983364676506	0	1.7775022449989	0	1	1	0	0	0	0	0	0
C10orf71-AS1	C10orf71 antisense RNA 1	-1	36.803997452709	0	1.67792389467246	0	1	1	0	0	0	0	0	0
C10orf76	chromosome 10 open reading frame 76	1.04468966925393	963.665795421443	0.063074445541048	0.185285826919483	0.340417001071849	0.733542517397683	1	29.4319346138965	27.6567840956522	28.0657396114995	28.024051609654	29.7620557233794	31.6395612804838
C10orf88	chromosome 10 open reading frame 88	-1.19523735058705	237.550546360156	-0.257297137463985	0.146450741723824	-1.75688517815222	0.0789373825087963	0.52003883624306	6.56617963827087	6.04153050633179	5.67374127573003	4.84845183558028	5.30228208500672	5.22038340179359
C10orf90	chromosome 10 open reading frame 90	1.31536888995619	19.3558059264725	0.395467454329271	0.55925220168095	0.707136159930369	0.47948186662727	0.95988204632903	0.51499448143301	0.402768700422119	0.605933534301266	0.646460244744037	0.825983641382956	0.547996047702089
C10orf91	chromosome 10 open reading frame 91	1.12340954156922	53.8770303474313	0.167883961470623	0.172857950172478	0.971224993140947	0.331436250579605	0.87973403975582	3.55346192188777	4.19550729606374	4.26907717348619	4.00805351741303	4.84932331392574	4.6723873540915
C10orf95	chromosome 10 open reading frame 95	-1.08322631658155	28.8990295352649	-0.115334694192185	0.344047113519301	-0.335229361503462	0.737452074885202	1	1.00423923879437	1.27543421800338	1.15678220184787	1.09898241606486	0.959206809347948	1.12483399265166
C11orf1	chromosome 11 open reading frame 1	-1.00962260987091	498.051147100103	-0.0138161240537392	0.375653286503911	-0.036778925009073	0.970661278084058	1	12.7203636913953	12.0830610126636	12.9174012539679	12.0888065767135	13.1890936285343	12.2866482274258
C11orf24	chromosome 11 open reading frame 24	1.01542211473892	1566.19056958524	0.0220795857796896	0.064444239582013	0.342615351238502	0.731887851729945	1	35.1998728059462	37.4574891392571	35.9704179907933	38.0441854031866	35.1975609763511	37.6098340107118
C11orf30	chromosome 11 open reading frame 30	-1.16322152942625	614.622545006386	-0.218125876664719	0.184873812116283	-1.17986357379552	0.238054479559135	0.805222348695754	10.1711410083019	9.86783316034192	9.94281844921622	7.59590787574244	8.84601835287553	9.46014229717291
C11orf31	chromosome 11 open reading frame 31	1.17201992842577	4526.27264865918	0.228997100815285	0.218044025943991	1.05023331789933	0.293610854655233	0.851187505041248	154.910340015049	167.014754441705	168.201640635356	195.037055839276	193.786420121879	188.654849895756
C11orf45	chromosome 11 open reading frame 45	-1.08548172175501	49.8068195762642	-0.118335432857317	0.239502951110471	-0.494087577245487	0.621244330838229	0.984791138407809	1.80248068501553	1.94671538537358	1.65254600263981	1.7454426608089	1.9450582522889	1.29788537613653
C11orf49	chromosome 11 open reading frame 49	1.06158845692795	1114.0238118775	0.0862245889110379	0.0596014321008708	1.44668652869128	0.147984739134998	0.689404050936757	48.9502254602076	49.8426266772373	48.6950222111199	53.6238773015179	53.4757796211481	50.2714269023548
C11orf52	chromosome 11 open reading frame 52	1.96528994362985	79.9854604190002	0.974742172218754	1.68379370979406	0.578896432828443	0.562659057300762	0.98031645215543	0	0	0	0	0.0266446335929986	0
C11orf54	chromosome 11 open reading frame 54	-1.01291142641152	543.375511066352	-0.0185080238293539	0.248370299865691	-0.074517862398855	0.940598328542306	1	15.1408377541305	13.7276998727206	15.2309656576636	15.4503998493825	15.0542179800442	13.2672727338401
C11orf57	chromosome 11 open reading frame 57	1.02901191338552	885.251332431648	0.0412596851305432	0.064951555414874	0.635237830210525	0.525273313823233	0.979906993440948	29.5606832342547	27.8246043874947	28.2034517783862	29.7371712582257	28.8028489140315	30.0820988291199
C11orf58	chromosome 11 open reading frame 58	-1.02023719836275	2941.58422871409	-0.0289046081951807	0.0709751122399358	-0.407249911736199	0.683824446643082	0.998246369347106	52.8384337950268	48.4329362257599	49.9619741464771	47.8703811232959	52.4632835446142	48.713964450991
C11orf63	chromosome 11 open reading frame 63	1.07931765135479	41.3867381403731	0.110119523390259	0.204318021248541	0.538961383422488	0.5899135005855	0.98031645215543	4.73794922918369	4.66540411322288	5.50848667546605	5.78581919045913	5.24899281782072	5.16269960729863
C11orf68	chromosome 11 open reading frame 68	1.04798469246099	1779.15359874986	0.0676176440968236	0.133810668512023	0.505323266438564	0.613331803886914	0.984619851312725	86.4675734326023	97.3357692686788	97.0595352217118	105.631603991176	96.5601521410268	93.6496403625623
C11orf70	chromosome 11 open reading frame 70	-1.11634675955353	13.6582276084374	-0.158785226614742	0.435253020039415	-0.364811315037775	0.715252258195444	1	0.386245861074757	0.402768700422119	0.661018401055926	0.35555313460922	0.319735603115983	0.634521739444524
C11orf71	chromosome 11 open reading frame 71	1.02505847704489	233.55074595781	0.0357062142538704	0.127377679604446	0.280317669192525	0.77923379592915	1	16.4798234058563	14.9024419156184	16.7733419267941	18.2301789017818	15.5871106519042	15.8630434861131
C11orf73	chromosome 11 open reading frame 73	-1.00495999530879	1101.66441193853	-0.00713807282874394	0.150105445364712	-0.0475537233935819	0.962071913655464	1	27.7582025492392	28.7308339634445	26.358108742105	27.054361242538	27.4706172343815	28.3227430970238
C11orf74	chromosome 11 open reading frame 74	-1.14895110862149	225.712277237361	-0.200317408210268	0.266141944812858	-0.752671317372105	0.451647449953924	0.94506611074704	5.63918957169146	6.84706790717603	5.34323207520207	5.55955810479872	5.38221598578571	4.64354545684402
C11orf80	chromosome 11 open reading frame 80	1.14011702182027	518.246929807727	0.189181910473589	0.153923794653947	1.22906215311876	0.219048503745288	0.782694049731624	10.9436327304515	11.6131641955044	10.1080730494802	12.3150676623739	11.5371263457684	13.5556917063148
C11orf84	chromosome 11 open reading frame 84	1.08629383043679	3085.86119499275	0.119414388941249	0.0718567048249102	1.66184059277725	0.0965447407492733	0.572712943084913	60.0998559832322	66.4568355696497	71.472614614172	71.4338570442161	74.365172358059	70.4319130783422
C11orf95	chromosome 11 open reading frame 95	1.21715644256119	1395.21982185312	0.283514611274257	0.0714964061533468	3.96543863570107	7.32610986957189e-05	0.00390700940969448	25.5179765550056	27.8917325042318	29.6356583140073	32.6462423595739	34.4781558693401	34.4083834162417
C11orf96	chromosome 11 open reading frame 96	-1.23008741208548	159.714214005926	-0.298760839549374	0.30318680395895	-0.985401856704243	0.324426718007789	0.874106944050423	1.31323592765417	1.40969045147742	1.32203680211185	0.937367354878854	1.14571924449894	1.21135968439409
C11orf98	chromosome 11 open reading frame 98	1.11623662887912	2189.29886275742	0.158642893765023	0.235906868418314	0.67248102960578	0.501277513061681	0.971511758627207	99.5484332610008	106.062424444491	109.068036174228	120.694127693712	120.060718970052	112.368031676176
C12orf10	chromosome 12 open reading frame 10	1.0752800781924	2773.55121717691	0.104712487527245	0.128090806048367	0.817486365787294	0.413650537748994	0.929806395988322	153.725852707753	151.071826716663	153.191014444711	169.566522196361	170.152630124889	155.313616677671
C12orf29	chromosome 12 open reading frame 29	-1.17866140294989	349.245004826169	-0.237149331173024	0.189601174154416	-1.25077986584558	0.211014802607467	0.777190765816884	15.0120891337722	13.559879580878	13.6610469551558	12.8322358581691	11.1641014754664	12.0270711521985
C12orf4	chromosome 12 open reading frame 4	-1.21882863238886	374.417352116968	-0.285495296932421	0.119518261748037	-2.3887169438114	0.0169073229489023	0.216962861509349	5.07269564211514	3.92699482911566	4.29661960686352	3.97573050517583	3.22400066475283	3.89365612840958
C12orf43	chromosome 12 open reading frame 43	1.08118386386787	844.739132435833	0.112611885639032	0.0685573073312696	1.6425949329499	0.100466769847689	0.583461433349807	18.9002974685915	17.6882587602047	19.4174155310178	20.4281437339116	21.7953102790728	18.7183913136135
C12orf45	chromosome 12 open reading frame 45	1.15739084829896	281.846361601261	0.210876141612462	0.264622584121069	0.796893970002135	0.42551261324829	0.934720978925033	6.77217743084408	7.51834907454623	6.99577807784188	7.82216896140285	8.33977031460855	8.59488537974856
C12orf49	chromosome 12 open reading frame 49	-1.01714085070398	1722.44807633381	-0.024519473238574	0.0843274871495959	-0.290764898461599	0.771231132942544	1	33.2686435005724	30.6104212320811	29.360233980234	30.1896934295465	30.1084359600884	31.8702964584636
C12orf57	chromosome 12 open reading frame 57	1.15807029815668	4142.88963211866	0.211722831672358	0.221360661893604	0.956460962219756	0.338839398016712	0.883054488409943	164.180240680843	162.282222211746	167.457994934168	195.489578010597	199.115346840478	180.406067282977
C12orf60	chromosome 12 open reading frame 60	-1.29081374060311	21.8845765121512	-0.368280840385939	0.429033209218988	-0.858397048229339	0.39067325696151	0.917520370865716	0.695242549934563	0.604153050633179	1.04661246833855	0.711106269218441	0.692760473417963	0.432628458712176
C12orf65	chromosome 12 open reading frame 65	1.06588838475156	806.425486769805	0.0920563731851387	0.158496495046921	0.580810150772649	0.561368413010303	0.98031645215543	18.2308046427285	19.0979492116822	19.6652974314138	20.7836968685208	20.7295249353529	19.5548063337903
C12orf66	chromosome 12 open reading frame 66	1.02870404527188	173.387867877566	0.0408279833669888	0.45173948956876	0.0903794870932449	0.927985656900913	1	3.42471330152951	3.15502148663994	3.85594067282623	3.62017737056661	3.25064529834583	3.92249802565706
C12orf73	chromosome 12 open reading frame 73	1.05974261663619	242.718139108655	0.0837139149851711	0.146056855376774	0.573159779246371	0.566536514517676	0.98031645215543	10.0681421120153	9.90139721871043	9.66739411544292	10.8605321116998	10.3914071012694	10.3253992145973
C12orf75	chromosome 12 open reading frame 75	-1.02687424909149	976.968285218135	-0.0382595201955585	0.204030237429753	-0.187518873072582	0.851253827569038	1	37.7490954890396	37.5917453727311	37.6780488601878	36.4926808158009	39.7271486871609	34.4372253134892
C12orf76	chromosome 12 open reading frame 76	1.15148762965271	199.401773635036	0.203498912446829	0.126348901112001	1.61061086131995	0.107264565011631	0.599255293650564	9.08965259729262	10.002089393816	9.33688491491495	11.0867931973602	11.0841675746874	10.7003438788145
C14orf1	chromosome 14 open reading frame 1	1.00483478163009	796.723235108242	0.00695830805314227	0.113486555963685	0.0613139414977833	0.951109187982848	1	21.0375245665384	21.8502019979	20.7394523331297	20.6867278318092	23.4472775618387	20.1028023814924
C14orf105	chromosome 14 open reading frame 105	-1	9.41856941638902	0	1.72734309360051	0	1	1	0	0	0	0	0	0
C14orf119	chromosome 14 open reading frame 119	-1.07440075520669	1179.12304996918	-0.103532223962659	0.0743749913297905	-1.3920300642938	0.163913294136699	0.712022418040587	38.3155894186159	39.9412294585268	38.7246613285263	37.1714640727821	35.9169660833621	36.3407905318228
C14orf132	chromosome 14 open reading frame 132	-1.00361753618103	152.575251671505	-0.00520958424989599	0.201489626388267	-0.0258553472120555	0.979372715890634	1	6.74642770677243	5.57163368917265	6.03179290963532	6.04440328835675	6.18155499357567	6.17216601096037
C14orf142	chromosome 14 open reading frame 142	1.00520235656471	146.865388997979	0.00748595854393061	0.123692308565265	0.0605208086966922	0.951740843281772	1	6.20568350126777	6.37717109001689	6.19704750989931	6.04440328835675	6.47464596309865	6.43174308618768
C14orf159	chromosome 14 open reading frame 159	1.05280389425264	521.635398919734	0.0742367306301101	0.132658072638736	0.559609597466994	0.575745757081827	0.98031645215543	24.5909864884262	26.5827342278599	27.5975182440849	27.4422373893844	28.7229150132525	27.1979091043721
C14orf166	chromosome 14 open reading frame 166	-1.07325816525923	1758.31788460876	-0.101997148731873	0.0704105829488575	-1.44860537237646	0.14744782002356	0.688401369131719	43.3367856125878	45.613555322805	44.370860170879	41.3411326513812	42.9777939855067	40.4940237354596
C14orf169	chromosome 14 open reading frame 169	1.02537271136522	454.616021529587	0.0361484083657529	0.105838023471959	0.341544628101736	0.732693614019945	1	7.13267356784718	6.64568355696497	7.49154187863383	8.14539908377487	6.23484426076166	7.67194466782925
C14orf2	chromosome 14 open reading frame 2	1.14085605074849	1374.75142872475	0.190116768863584	0.312488140199285	0.608396749848937	0.542924366580441	0.98031645215543	39.7318242425567	36.7526439135184	39.7437313634875	44.3471727894409	46.4149517190035	42.5417984400306
C14orf28	chromosome 14 open reading frame 28	-1.18526371647789	57.6781701841848	-0.245208088765745	0.232772165362649	-1.05342530273635	0.292146112574664	0.850446544220574	1.77673096094388	1.57751074331997	1.8178006029038	1.61615061186009	1.49209948120792	1.29788537613653
C14orf37	chromosome 14 open reading frame 37	2.04135734667873	9.25017820085125	1.02952875324516	1.26802249491223	0.811916789627947	0.41683937974407	0.932297776266245	0.102998896286602	0.16782029184255	0	0.0646460244744037	0.106578534371994	0.374944664217219
C14orf79	chromosome 14 open reading frame 79	-1.02534866967	222.011065169427	-0.0361145814063255	0.189692998060205	-0.190384367244085	0.849007946772932	1	9.63039680279728	10.7069346195547	11.1546855178188	9.98781078129537	10.8443658723504	10.0369802421225
C14orf80	chromosome 14 open reading frame 80	1.2983454848811	605.140778693188	0.376674330181187	0.184159189960899	2.04537351766786	0.0408180477374981	0.369934202587418	5.69068901983476	6.91419602391305	5.70128370910736	8.56559824285849	8.02003471149257	7.26815810636455
C14orf93	chromosome 14 open reading frame 93	-1.0749173009891	472.744163487583	-0.104225670007906	0.083416026969757	-1.24946816330264	0.211493890889487	0.778406740670486	21.2692720831833	20.3062553129485	19.3072457975085	19.6523914402187	19.37064862211	17.9396600879315
C15orf27	chromosome 15 open reading frame 27	-1.24189198440821	14.794222068826	-0.312539698248122	0.532061054816309	-0.587413221507116	0.556926216235515	0.98031645215543	0.128748620358252	0.805537400844239	0.550848667546605	0.549491208032431	0.266446335929986	0.374944664217219
C15orf38-AP3S2	C15orf38-AP3S2 readthrough	1.0610438438828	1358.24558179961	0.085484271752597	0.116712249643908	0.732436158273119	0.46390239591771	0.950414956957243	43.5685331292326	46.4526567820178	46.3539153740468	46.8037217194683	48.9195472767454	49.7234308546527
C15orf39	chromosome 15 open reading frame 39	-1.04708688639541	1190.36342081885	-0.0663811608655649	0.092043564977607	-0.721192849078744	0.470790870844874	0.954919801290658	26.8569622067314	24.2668142004327	27.4047212104436	24.339228214613	25.8985838523946	25.2078181942961
C15orf40	chromosome 15 open reading frame 40	1.08120358753312	318.396195741598	0.112638203988256	0.146249522233593	0.770178269767939	0.441194152187115	0.942344032592168	15.7073316837068	13.358495230667	13.9640137223064	15.5473688860941	16.2798711253221	14.9689446714413
C15orf41	chromosome 15 open reading frame 41	1.04554899065694	190.179500864145	0.0642606630005912	0.301031531922814	0.213468212416592	0.830961780513883	1	5.76793819204971	6.51142732349093	6.14196264314465	7.11106269218441	6.44800132950565	5.79722134674315
C15orf52	chromosome 15 open reading frame 52	1.03398035056286	847.508365815688	0.0482087693908808	0.0892384774843619	0.540224023872761	0.589042546849	0.98031645215543	72.562722433911	84.0779662131174	82.7099274321227	81.7448979478835	86.4884806428734	80.5265771149596
C15orf57	chromosome 15 open reading frame 57	-1.050019464089	350.783840970772	-0.0704160712098828	0.10014635843275	-0.703131619680097	0.481973728547365	0.961311040566612	14.5485941004825	14.4325450984593	14.7902867236263	12.7352668214575	14.6279038425562	14.5074743154816
C15orf59	chromosome 15 open reading frame 59	-1.15260097490718	137.016266765455	-0.204893145115867	0.131999849652646	-1.55222256430623	0.120608978815419	0.629314785087151	14.9605896856289	15.7415433748312	14.6250321233624	13.4140500784388	12.5496224223023	13.5556917063148
C15orf61	chromosome 15 open reading frame 61	1.09563446166071	286.618071176941	0.131766549838932	0.281493771839712	0.468097567408925	0.639714818785177	0.989321841893055	9.63039680279728	10.4719862109751	9.66739411544292	11.7978994665787	11.3506139106174	9.63319368065778
C15orf62	chromosome 15 open reading frame 62	1.15445332341128	104.002560644762	0.207209843580294	0.264862060184216	0.782331163006797	0.434019977151909	0.939694500356234	6.90092605120233	6.20935079817434	6.69281131069125	8.6948902918073	6.82102619980763	7.4700513870969
C15orf65	chromosome 15 open reading frame 65	-1.43255626461492	15.5829081326241	-0.518591802917152	0.429568293722501	-1.20723947855462	0.227339930753924	0.794915985321126	1.59648289244233	0.704845225738709	0.881357868074568	0.614137232506835	0.905917542161951	0.721047431186959
C16orf13	chromosome 16 open reading frame 13	1.12843418775201	2531.6782109422	0.174322280494761	0.222948459612923	0.781894976073909	0.434276297779956	0.939694500356234	138.018521024047	141.942402840429	141.210055925572	166.398866997115	160.427338863444	150.871964501559
C16orf45	chromosome 16 open reading frame 45	1.04604775542011	2680.51613844713	0.0649487167235433	0.0612181950765341	1.06093811884433	0.288718024422431	0.847697497814477	36.4101098373138	38.1287703066273	40.5149194980528	40.2098272230791	40.5264876949508	40.2344466602323
C16orf46	chromosome 16 open reading frame 46	1.13217317185013	49.963884765661	0.179094642853283	0.186778935551178	0.958858890188986	0.337629837143946	0.882932463513026	2.4977232349501	2.71868872784931	2.72670090435569	2.84442507687376	3.09077749678783	3.08608300548019
C16orf52	chromosome 16 open reading frame 52	-1.16223242222913	189.692923510987	-0.216898606493893	0.127239000319911	-1.70465506604544	0.0882587748225462	0.551538194676246	9.73339569908388	8.65952705907557	8.75849381399102	6.75550955757519	9.05917542161951	7.64310277058177
C16orf58	chromosome 16 open reading frame 58	1.0052609104262	4007.30423823649	0.00756999426545371	0.0671913717120388	0.112663189819912	0.910297585656249	1	225.619082315802	225.48334411965	232.816189338573	234.891329927746	233.460279541853	222.774814339523
C16orf59	chromosome 16 open reading frame 59	1.05719755792125	752.825783311698	0.0802449975353984	0.108632192052852	0.738685246233066	0.460098146712391	0.948081175433457	9.70764597501223	8.89447546765514	9.4745970818016	9.82619572010936	9.64535736066548	10.4119249063397
C16orf62	chromosome 16 open reading frame 62	1.10258463335711	701.915382541787	0.140889399944553	0.0765605891795846	1.84023400883287	0.0657338890288777	0.474731297136699	79.6953960017582	78.3720762904707	78.8815291926738	90.2458501662676	85.5026291999324	86.8717945094049
[truncated: 14,193 more rows]
