# Supplementary material for: IκBα kinase inhibitor BAY 11-7082 promotes anti-tumor effect in RAS-driven cancers
Source: J Transl Med. 2024 Jul 9;22:642. doi: 10.1186/s12967-024-05384-4 (PMC11233160; doi:10.1186/s12967-024-05384-4)
Supplement: Supplementary file 2 — Supplementary Material 2 [file 12967_2024_5384_MOESM2_ESM.csv]

Gene_symbol	NAME	Foldchange	baseMean	log2FoldChange	lfcSE	stat	pvalue	padj	C1	C2	C3	D1	D2	D3
A1BG	alpha-1-B glycoprotein	-2.06718502269824	272.439253043663	-1.04766752247553	0.820154737142993	-1.27740226938769	0.201460263986879	0.960894424776094	0.0668695287096062	0.175412678278361	0	0.0290923076045947	0.0560810295565876	0.0642027984994139
A1BG-AS1	A1BG antisense RNA 1	-10.3114571720715	139.486149090194	-3.36617631763929	1.35447456281152	-2.48522667760702	0.0129468965150166	0.487156104975384	0.11144921451601	0	0	0	0	0
A1CF	APOBEC1 complementation factor	1.06515182286712	239.357277851878	0.0910590816122232	0.110804181903345	0.821801849425269	0.41118968099734	1	32.5877503244814	29.3816236116254	26.9305822882616	31.4487845205668	30.6202421378968	34.6695111896835
A2M	alpha-2-macroglobulin	-1	82.8453665161474	0	1.6857982943276	0	1	1	0	0	0	0	0	0
A4GALT	alpha 1;4-galactosyltransferase	-1.13815684412893	388.841789393563	-0.186699382473237	0.159197656500697	-1.17275207799569	0.240895240651877	0.998979552763514	8.6707488893456	11.1094696242962	8.82406313274955	8.02947689886813	10.2067473792989	7.35122042818289
AAAS	achalasia; adrenocortical insufficiency; alacrimia	-1.07099982464586	2568.79771272485	-0.0989582438766199	0.0685294636569686	-1.44402478285786	0.148732004227122	0.916537666108731	61.2079086121928	63.6455667686652	56.0385308040848	56.0608767540539	58.4925138275209	57.6862144517234
AACS	acetoacetyl-CoA synthetase	-1.10236534721206	2073.1111062784	-0.140602442836374	0.291582476629119	-0.48220470743588	0.629660533102027	1	82.0266218837835	85.60138699984	83.7713006498691	78.5783228400102	78.6536439531141	75.4382882368113
AACSP1	acetoacetyl-CoA synthetase pseudogene 1	4.52902251808615	80.2015561884934	2.17919971241749	1.28245724395434	1.69923771158103	0.0892744034939748	0.834924441890428	0	0.0292354463797268	0	0.116369230418379	0.0841215443348814	0
AADACP1	arylacetamide deacetylase pseudogene 1	-1.09991609872014	11.5431650126345	-0.13739347958915	0.362825268320196	-0.378676711865337	0.704927948926942	1	1.33739057419212	1.11094696242962	1.48977689254213	1.25096922699757	1.03749904679687	1.25195457073857
AADAT	aminoadipate aminotransferase	-1.98430859160138	128.355525241507	-0.988636405237412	0.366115876932832	-2.70033742737354	0.00692691819146024	0.386516522783481	0.64640544419286	0.438531695695902	0.687589335019446	0.378199998859731	0.22432411822635	0.256811193997656
AAED1	AhpC/TSA antioxidant enzyme domain containing 1	-1.18933570173564	171.771087797111	-0.250155987473322	0.272751207195026	-0.917158131199222	0.359059783082856	1	6.68695287096062	7.01650713113442	8.25107202023335	7.01124613270732	6.39323736945099	5.23252807770223
AAGAB	alpha- and gamma-adaptin binding protein	1.11879890178799	1236.55445659606	0.16195074277927	0.0823477985108519	1.96666754555591	0.049221550784964	0.721256724072383	39.0740946093132	35.7841863687856	34.6086631959788	38.8091383445293	41.8084075344361	44.1073225690973
AAK1	AP2 associated kinase 1	-1.025947859981	783.60601059105	-0.0369574131494013	0.126358138705013	-0.292481462042421	0.769918531673872	1	29.2665637319043	26.2826662953744	26.7013858432551	28.568646067712	26.3300433768179	26.6120599780071
AAMDC	adipogenesis associated; Mth938 domain containing	1.01009828531346	228.559084034309	0.0144956779627531	0.162129087163285	0.0894082500332224	0.928757467153604	1	5.01521465322046	4.9115549917941	4.4693306776264	4.30566152548001	5.18749523398435	5.36093367470106
AAMP	angio-associated; migratory cell protein	-1.05024221801081	4926.08449156282	-0.0707220959136365	0.0551523600614568	-1.28230407247904	0.199735999919587	0.960224778755518	191.113113052054	206.48995778001	177.85644132503	188.779984046215	192.666377041657	177.039216862134
AAR2	AAR2 splicing factor homolog	-1.02014087664996	2096.05321297755	-0.028768395344066	0.0832033320269089	-0.345760135360468	0.729522986751103	1	49.2382629731733	52.536097144369	46.9852712263288	53.0934613783853	47.6969156378778	47.6705778858148
AARS	alanyl-tRNA synthetase	-1.05727676059376	10664.3615419887	-0.0803530766942727	0.0550548372325886	-1.45950984024905	0.144424834253466	0.916537666108731	410.155399261821	433.269315347551	383.904045385857	389.02233728864	396.941527201527	396.741193327128
AARS2	alanyl-tRNA synthetase 2; mitochondrial	-1.0441723669348	1143.22819594381	-0.0623598847009493	0.128946620034707	-0.483610075891595	0.628662622591742	1	20.3060468848171	20.4940479121885	17.7627244880023	18.9099999429865	19.1516715935747	19.2287381505745
AARSD1	alanyl-tRNA synthetase domain containing 1	-1.07292824348247	1112.39250859015	-0.101553593118045	0.122363316488483	-0.829934951359409	0.406575562432473	1	24.7194357796511	28.5045602202336	25.3262071732163	26.2994460745536	25.2645038152427	22.8561962657913
AASDH	aminoadipate-semialdehyde dehydrogenase	1.04400509816749	217.852846777308	0.0621287570064507	0.142394489306657	0.436314335680871	0.662608682155458	1	8.15808250257195	5.96403106146426	6.76129512769122	6.60395382624299	7.79526310836568	7.76853861842908
AASDHPPT	aminoadipate-semialdehyde dehydrogenase-phosphopantetheinyl transferase	1.14015345863397	874.022377950641	0.18922801659204	0.12668533172371	1.49368529108587	0.13525789481654	0.911470309228979	27.0598692844873	22.8621190689463	23.3780373906612	27.7249691471787	26.4702459507094	30.8815460782181
AASS	aminoadipate-semialdehyde synthase	-1.33424114262555	306.295287496526	-0.416019434011173	0.817641337271978	-0.508804307031739	0.610889400130405	1	0.0891593716128082	0.0877063391391803	0	0.0581846152091893	0	0.128405596998828
AATBC	apoptosis associated transcript in bladder cancer	-1.09092217643678	12.425674451482	-0.125548187203819	0.653474074727212	-0.192124205166407	0.847644915106082	1	1.44883978870813	1.34483053346743	0.343794667509723	0.93095384334703	0.757093899013933	1.34825876848769
AATF	apoptosis antagonizing transcription factor	-1.02813653656142	3256.38614544667	-0.0400318671971281	0.0814509562623233	-0.491484311960688	0.623083945222319	1	133.850506633728	139.716198248714	126.631035866081	129.897153454515	138.772507637776	127.795670413083
AATK	apoptosis-associated tyrosine kinase	-1.12849037540968	468.127237832374	-0.174394114224975	0.194661633828354	-0.895883337641917	0.370315074160138	1	4.68086700967243	4.76537775989546	4.58392890012964	3.92746152662028	3.95371258373943	4.71890568970692
AATK-AS1	AATK antisense RNA 1	1.34719478004457	9.33344545322976	0.429958453538921	1.69775646034226	0.253250960065404	0.800074289219424	1	0	0	0	0.0290923076045947	0	0
ABALON	apoptotic BCL2L1-antisense long non-coding RNA	1.00350097370919	248.264391808657	0.00504201656574177	0.427065297908215	0.0118061958919111	0.990580237407453	1	11.3901097235362	11.7234139982704	9.39705424526576	9.65864612472543	11.1320843669826	12.4232415096366
ABAT	4-aminobutyrate aminotransferase	1.0823721909574	913.146064332761	0.114196678200881	0.263931003976536	0.432676254325292	0.665249983057886	1	1.1367819880633	0.877063391391803	0.916785780025928	1.19278461178838	1.03749904679687	1.02724477599062
ABCA1	ATP-binding cassette; sub-family A (ABC1); member 1	1.10113309636845	15.1638800794206	0.138988861150665	0.332602295261954	0.41788304870596	0.676032626825103	1	0.958463244837688	0.90629883777153	0.916785780025928	0.814584612928651	1.12162059113175	1.15565037298945
ABCA10	ATP-binding cassette; sub-family A (ABC1); member 10	-1.02836735381325	62.0005114016707	-0.0403557167240085	0.295108179847178	-0.136748892371966	0.891229281987476	1	1.73860774644976	0.964769730530983	1.37517867003889	1.6291692258573	0.981418017240283	1.41246156698711
ABCA11P	ATP-binding cassette; sub-family A (ABC1); member 11; pseudogene	-1.00439257644658	127.583089046766	-0.0063232706761703	0.258555959786109	-0.024456101036701	0.980488799529121	1	2.60791161967464	2.80660285245377	1.37517867003889	2.15283076274001	2.57972735960303	2.53601054072685
ABCA12	ATP-binding cassette; sub-family A (ABC1); member 12	-1	9.26485937807986	0	1.8186287942266	0	1	1	0	0	0	0	0	0
ABCA13	ATP-binding cassette; sub-family A (ABC1); member 13	1.12546107863612	12.205982044385	0.170516165517458	1.15210970431714	0.148003410507268	0.882340076691701	1	1.1144921451601	0.789357052252623	0.802187557522687	1.07641538137	0.644931839900758	1.3803601677374
ABCA17P	ATP-binding cassette; sub-family A (ABC1); member 17; pseudogene	1.03722059748698	39.3255290025599	0.0527227611276664	0.895726108287262	0.0588603599246188	0.953063331479388	1	0.133739057419212	0.0584708927594535	0	0.087276922813784	0.112162059113175	0.0642027984994139
ABCA2	ATP-binding cassette; sub-family A (ABC1); member 2	-1.08204307661694	4696.42507496156	-0.11375793464031	0.363689297575257	-0.312788788118713	0.7544411340742	1	281.988802568409	314.105635903784	266.440867320035	274.485922249351	271.99299334945	265.574875992826
ABCA3	ATP-binding cassette; sub-family A (ABC1); member 3	1.1551562834531	981.100585728717	0.20808805000494	0.198776247834677	1.04684564816822	0.295170772975734	1	16.2492954764343	16.9273234538618	13.2933938103759	19.4627537874738	18.0300510024429	17.3668569940915
ABCA4	ATP-binding cassette; sub-family A (ABC1); member 4	-8.25805042148846	12.8935522394697	-3.04580122725825	1.41230184479087	-2.15662199868419	0.031035129042719	0.626453811985637	0.0668695287096062	0.0292354463797268	0	0	0	0
ABCA5	ATP-binding cassette; sub-family A (ABC1); member 5	-1.00955548373503	41.8237886511544	-0.0137202013179553	0.27972741994825	-0.0490484676850539	0.960880670766853	1	1.78318743225616	1.34483053346743	0.916785780025928	1.16369230418379	1.23378265024493	1.95818535423212
ABCA7	ATP-binding cassette; sub-family A (ABC1); member 7	-1.04025798687693	697.947873282313	-0.0569413651272084	0.123473489248559	-0.461162679322863	0.644681895179607	1	49.3942918734957	53.0915706255838	46.5268783363158	48.5259690844639	51.0337368964947	46.3865219158265
ABCA9	ATP-binding cassette; sub-family A (ABC1); member 9	-5.41579502625573	6.40241555906016	-2.43717313769424	1.45261971894124	-1.67777781474054	0.0933904818813743	0.842419420723071	0.156028900322414	0.116941785518907	0	0	0	0.0642027984994139
ABCB10	ATP-binding cassette; sub-family B (MDR/TAP); member 10	1.20798909031501	524.111700713412	0.272607425342208	0.281006569138342	0.970110507302771	0.33199141212799	1	22.8693788186853	19.0907464859616	17.8773227105056	23.5647691597217	24.1148427093327	25.9058291945135
ABCB6	ATP-binding cassette; sub-family B (MDR/TAP); member 6 (Langereis blood group)	-1.04323886807355	1260.24406916766	-0.0610695263422393	0.2091327721529	-0.292013182408305	0.770276544930929	1	12.8389495122444	15.6117283667741	13.2933938103759	14.1970461110422	13.9641763595903	12.5837485058851
ABCB7	ATP-binding cassette; sub-family B (MDR/TAP); member 7	1.00083789605018	796.409228549044	0.00120832232278413	0.312300953743158	0.00386909584585474	0.996912915862553	1	40.3000359689893	39.7894425228081	29.9101360733459	36.3362921981388	36.8171959038998	38.7463888943963
ABCB8	ATP-binding cassette; sub-family B (MDR/TAP); member 8	-1.05490668060838	1354.66942393438	-0.0771153805644722	0.08968963916678	-0.859802551118243	0.389897892773749	1	75.0276112121781	79.9004749557933	66.8107637193895	72.5853074734637	74.9803365171576	66.8672146371396
ABCB9	ATP-binding cassette; sub-family B (MDR/TAP); member 9	-1.0908380761427	597.968191872822	-0.125436964096583	0.118418568514377	-1.05926769484089	0.289477883006719	1	12.2817034396643	13.5360116738135	10.8868311378079	11.7532922722562	12.029380839888	10.7218673494021
ABCC1	ATP-binding cassette; sub-family C (CFTR/MRP); member 1	-1.07719921107466	3591.37009735291	-0.107285078343338	0.300977554954399	-0.356455411964498	0.721499538070632	1	176.245787835619	182.487656302254	160.437511504537	162.975107200939	164.373497630358	163.492426378757
ABCC10	ATP-binding cassette; sub-family C (CFTR/MRP); member 10	-1.13256169552605	661.129511274449	-0.179589642240701	0.170636114824202	-1.05247146787023	0.292583294345675	1	26.1236958825528	31.0188086088901	29.5663414058362	25.2812153083928	26.2739623472613	26.3231473847597
ABCC2	ATP-binding cassette; sub-family C (CFTR/MRP); member 2	1.03627198000078	1116.44172102906	0.0514027025430445	0.0472450086753192	1.08800281731977	0.276593863796352	1	90.2961536008715	88.4664607450532	76.5516126321649	93.4153997183535	87.9070138299511	89.8839178991795
ABCC3	ATP-binding cassette; sub-family C (CFTR/MRP); member 3	1.02906459473702	3771.16246004903	0.0413335435359695	0.0590974455766259	0.699413369438723	0.484293735056154	1	437.148399017599	459.347333518267	386.883599170941	451.745352484146	461.743156854164	432.052732501806
ABCC4	ATP-binding cassette; sub-family C (CFTR/MRP); member 4	1.06214910981056	397.327917225164	0.0869863131135665	0.120026307911552	0.724727058818367	0.468619491577694	1	11.9473557961163	10.4370543575625	9.62625069027224	11.2005384277689	11.4966110591005	12.2306331141383
ABCC5	ATP-binding cassette; sub-family C (CFTR/MRP); member 5	1.07119387246991	755.77580751472	0.0992196131772561	0.104356587797401	0.950774793153285	0.341718711072963	1	15.2908322315966	14.3253687260661	14.0955813678986	15.7389384140857	15.1418779802787	16.6606262105979
ABCC6	ATP-binding cassette; sub-family C (CFTR/MRP); member 6	-1.10808160531346	219.518057229531	-0.148064133413937	0.785534064251175	-0.188488494837053	0.850493733668571	1	27.0821591273905	29.4108590580051	23.2634391681579	24.262984542232	24.8438960935683	24.1081508365299
ABCC6P1	ATP-binding cassette; sub-family C; member 6 pseudogene 1 (functional)	-1.07915457666362	10.5080685445888	-0.109901529342769	0.632479951304564	-0.173762866500486	0.862051828614147	1	1.31510073128892	1.02324062329044	1.03138400252917	0.960046150951624	1.51418779802787	0.706230783493553
ABCC6P2	ATP-binding cassette; sub-family C; member 6 pseudogene 2	1.01599798884015	45.8679396726695	0.0228975463096727	0.214348431941269	0.106823950622352	0.914928646344198	1	4.54712795225322	5.64244115128727	4.35473245512316	4.65476921673515	5.60810295565876	4.84731128670575
ABCC8	ATP-binding cassette; sub-family C (CFTR/MRP); member 8	-1.0537720772019	101.747285149379	-0.0755628568717913	0.629195915757696	-0.12009432194231	0.904408430272021	1	0.133739057419212	0.263119017417541	0	0.116369230418379	0.140202573891469	0.224709794747949
ABCC9	ATP-binding cassette; sub-family C (CFTR/MRP); member 9	-1	28.6022071780785	0	1.87767730243285	0	1	1	0	0	0	0	0	0
ABCD1	ATP-binding cassette; sub-family D (ALD); member 1	-1.07340900235453	1436.96653580856	-0.102199892718472	0.289327076723051	-0.353233074055834	0.723913714498977	1	25.8339279248112	29.6155071826632	26.4721893982487	26.2121691517398	26.5824080098225	25.0069900155217
ABCD3	ATP-binding cassette; sub-family D (ALD); member 3	1.07351799496411	733.059935315712	0.102346374734545	0.318850443679133	0.320985517704152	0.748221365876106	1	43.6212225615664	39.4093817198717	37.1298240910501	42.9693383319863	40.7709084876392	47.5742736880657
ABCD4	ATP-binding cassette; sub-family D (ALD); member 4	-1.01906565494202	889.555331689804	-0.0272470024438155	0.184235755108095	-0.147892044233374	0.882427966945097	1	32.9220979680294	36.1934826181017	29.6809396283394	31.6233383661944	34.7982788398626	32.3903118429543
ABCE1	ATP-binding cassette; sub-family E (OABP); member 1	1.08337412855817	2004.50661154288	0.115531544152644	0.117273451150872	0.985146621156507	0.324552055848818	1	90.3630231295811	74.4919173755438	73.8012552920872	86.6950766616921	84.3178279383295	92.2915228429075
ABCF1	ATP-binding cassette; sub-family F (GCN20); member 1	-1.01695625787223	4134.7993886942	-0.0242576261885442	0.0682546443369871	-0.355398909835048	0.722290765452261	1	81.2018976963651	91.5361826149245	81.1355415322946	84.6586151293705	87.9630948595077	81.3128442995077
ABCF2	ATP-binding cassette; sub-family F (GCN20); member 2	-1.06533912376219	3403.96355752795	-0.0913127490343769	0.067096947167327	-1.36090765510777	0.173542874060464	0.949475034631653	129.347958367282	136.792653610742	128.235410981127	122.129507324088	128.84616540626	125.612775264103
ABCF3	ATP-binding cassette; sub-family F (GCN20); member 3	-1.08082414188383	1526.21448226583	-0.112131804967848	0.0715007455609536	-1.56826063963567	0.116820317678073	0.881957834768555	40.5675140838277	43.3269315347551	35.4108507535014	36.7726768122077	38.4996267905974	37.9117525139039
ABCG1	ATP-binding cassette; sub-family G (WHITE); member 1	1.02157704202357	332.028942256152	0.0307980087252129	0.192683935683894	0.159836929923096	0.873009532180392	1	28.6201582877114	28.2999120955755	25.670001840726	28.6268306829212	29.7509861797697	27.5751019554983
ABCG2	ATP-binding cassette; sub-family G (WHITE); member 2 (Junior blood group)	1.05360100156561	1185.46640007496	0.0753286221507388	0.116933367759528	0.644201254047957	0.519444937824664	1	158.369333827251	145.037049489824	132.819339881256	155.38201491614	154.166750251059	158.420405297304
ABCG5	ATP-binding cassette; sub-family G (WHITE); member 5	1.14983140183368	8.61587866430687	0.201422336325959	0.835605533878269	0.241049548093709	0.809516714661258	1	1.0699124593537	1.25712419432825	0.687589335019446	1.45461538022973	1.20574213546663	0.898839178991794
ABHD1	abhydrolase domain containing 1	-1.30823920884314	33.0120893361132	-0.387626358770939	0.935710804372132	-0.41425871856961	0.678684643038449	1	1.82776711806257	1.46177231898634	1.60437511504537	1.22187691939298	1.43006625369298	1.15565037298945
ABHD10	abhydrolase domain containing 10	1.0507608383863	695.780929556426	0.0714343376752529	0.147117709215858	0.485559067334586	0.627279823941749	1	16.5836431199823	15.8456119378119	14.6685724804148	16.1171384129455	15.7307287906228	18.61881156483
ABHD11	abhydrolase domain containing 11	-1.07897857513086	1376.62827015984	-0.109666218061014	0.11162908288121	-0.982416187882821	0.325894854546587	1	101.686263324408	110.685399993646	92.8245602276252	99.7866150837597	98.6465309900376	89.81971510068
ABHD11-AS1	ABHD11 antisense RNA 1 (tail to tail)	-1.12880371611993	55.1414487022978	-0.174794642533077	0.180681523962656	-0.967418464818816	0.33333488305255	1	4.301939680318	5.35008668749	3.55254489760047	3.95655383422488	4.23411773152236	3.98057350696366
ABHD12	abhydrolase domain containing 12	-1.03079408928253	3136.01780651887	-0.0437561697187623	0.0895693517284846	-0.48851720900473	0.625183539315394	1	102.800755469568	110.071455619671	99.1274624653034	106.041461218748	107.058685423526	95.1806487753811
ABHD13	abhydrolase domain containing 13	1.01591294185074	209.771879586054	0.022776776380156	0.173965736713024	0.130926795186853	0.89583321763844	1	8.22495203128156	5.32085124111027	5.84450934766529	6.42939998061542	6.89796663546028	6.90180083868699
ABHD14A	abhydrolase domain containing 14A	-1.15707839976271	490.021988666813	-0.21048661994835	0.195719589910858	-1.07544993346971	0.282173336178546	1	11.0557620799882	12.1034748012069	12.37660803035	11.1423538125598	10.0945853201858	9.85512956966003
ABHD14A-ACY1	ABHD14A-ACY1 readthrough (NMD candidate)	1.86865654281928	143.623573228165	0.902001427560782	2.07213261033804	0.435301014549272	0.663343948577371	1	4.21278030870519	1.49100776536606	0	0	5.46790038176729	5.0720210814537
ABHD14B	abhydrolase domain containing 14B	-1.09370377709595	3953.84084336796	-0.12922204600683	0.078902618249187	-1.63774091245903	0.101475752176877	0.853874839407377	167.374430360144	177.985397559777	147.946305251684	155.556568761768	158.59715158603	145.611946996671
ABHD15	abhydrolase domain containing 15	1.04018434924259	515.092903584979	0.0568392362211662	0.0593699377376792	0.957374024414602	0.338378504469325	1	26.5694927406168	28.036793078158	25.4408053957195	29.0923076045947	28.0124742635155	27.3182907615006
ABHD16A	abhydrolase domain containing 16A	-1.0315292125188	1267.93931042845	-0.0447846783831371	0.0664245107639614	-0.674219168015838	0.500171985047216	1	59.6921992947751	62.2130298960586	52.4859859064844	60.8611075088121	58.1840681649596	53.8340465417585
ABHD16B	abhydrolase domain containing 16B	-1.09479812710146	350.200765515525	-0.13066487176312	0.237132609077064	-0.551020259388517	0.581619786624844	1	11.6575878383747	13.2144217636365	10.5430364702982	11.2587230429781	12.3378265024493	9.40570998016413
ABHD17A	abhydrolase domain containing 17A	-1.08815599402108	2511.20555930212	-0.121885390842434	0.147858093112133	-0.824340340639986	0.409746203051726	1	66.5351810660581	67.8554710473458	63.8312099343052	66.2431844156621	61.9134566304727	57.4294032577257
ABHD17B	abhydrolase domain containing 17B	1.11764375304755	387.458239342587	0.160460404984173	0.18970891137955	0.845824288470774	0.397650773784197	1	11.1672112945042	7.89357052252623	7.44888446271066	9.89138458556219	9.9824232610726	10.5934617524033
ABHD17C	abhydrolase domain containing 17C	-1.04152415675626	593.593660281289	-0.0586963011436136	0.102591175527185	-0.572137913831194	0.56722854523359	1	60.5837930109032	56.9506495477077	51.5692001264584	54.4898921434058	56.1090700713659	54.9575955154983
ABHD2	abhydrolase domain containing 2	-1.01116474123125	7043.64130075019	-0.0160180635073268	0.207533396611318	-0.0771830643591616	0.938477914136717	1	790.264090290126	750.795498477763	679.338262999212	737.053613162406	736.007431900656	761.830406994045
ABHD3	abhydrolase domain containing 3	1.15364257055425	325.677890041841	0.206196307550539	0.212059541357073	0.972351002133585	0.330875958911936	1	29.1551145173883	26.7796688838297	26.7013858432551	30.8669383684749	32.7232807462689	33.4817594174443
ABHD4	abhydrolase domain containing 4	-1.05674343243681	595.946829348398	-0.0796251461796434	0.117752192275465	-0.676209458532808	0.49890766813039	1	16.1378462619183	15.5824929203944	15.699956482944	15.6807537988765	14.5530271699345	15.1839618451114
ABHD5	abhydrolase domain containing 5	-1.0280797656172	198.574345366734	-0.0399522032438485	0.175026907770558	-0.22826320679916	0.819441626238581	1	6.99901067160544	7.77662873700732	5.95910757016853	7.01124613270732	6.89796663546028	6.83759804018758
ABHD6	abhydrolase domain containing 6	1.00874000872762	276.114052928983	0.012554384104786	0.440375432945142	0.0285083661929659	0.977256695485364	1	20.7295538999779	21.1372277325425	19.9400907155639	20.742815322076	20.1050490960367	22.6956892695428
ABHD8	abhydrolase domain containing 8	-1.13975895403751	1911.57201444106	-0.188728743174833	0.124305504943099	-1.51826536774235	0.128947514529615	0.906297899760635	4.70315685257563	6.02250195422371	2.5211608950713	3.92746152662028	4.71080648275336	4.30158749946073
ABI1	abl-interactor 1	1.03868683002099	1009.67161430111	0.0547607390541666	0.0588659276801765	0.930262058413253	0.352235417374153	1	69.276831743152	63.3824477512476	62.4560312642663	68.3669228707975	66.5962225984478	71.1367007373506
ABI2	abl-interactor 2	1.0746667199202	2392.21861519845	0.103889314635358	0.119716814565729	0.867792172822295	0.385508115708599	1	62.9465163586426	59.7572524001615	56.1531290265881	66.4468305688942	62.1938617782557	67.1561272303869
ABI3	ABI family; member 3	-1	182.043929348413	0	1.6708624888126	0	1	1	0	0	0	0	0	0
ABI3BP	ABI family; member 3 (NESH) binding protein	-1.12165222936501	13.8611730975919	-0.16562543464262	1.00735491747995	-0.164416167299761	0.8694035371006	1	0.0668695287096062	0.0584708927594535	0	0.0290923076045947	0.0280405147782938	0.0963041977491208
ABL1	ABL proto-oncogene 1; non-receptor tyrosine kinase	-1.02899246736148	4647.35589087415	-0.0412324211628729	0.228270630294944	-0.180629549712975	0.856658360067882	1	80.4440430376562	81.537659953058	73.9158535145904	78.6365074552194	78.5695224087792	76.3371274158031
ABL2	ABL proto-oncogene 2; non-receptor tyrosine kinase	1.05381043181569	1048.96623695857	0.0756153663331125	0.123084813060757	0.614335468794083	0.538993668999663	1	15.5360205035318	13.6821889057121	12.1474115853435	14.3425076490652	14.8614728324957	15.6012800353576
ABLIM1	actin binding LIM protein 1	1.01468430557129	1754.0598166907	0.0210309376265868	0.221370571235309	0.0950033128126671	0.92431219558076	1	147.179832689843	138.985312089221	132.131750546237	145.752461099019	139.080953300337	147.505929552403
ABLIM2	actin binding LIM protein family; member 2	-1.16277571008134	77.5960900254264	-0.217572839580245	0.34767142846991	-0.625800171552132	0.531446019309116	1	1.78318743225616	1.46177231898634	1.14598222503241	1.6582615334619	1.31790419457981	0.963041977491208
ABLIM3	actin binding LIM protein family; member 3	-1.15855892755434	727.14494968055	-0.212331425582404	0.0702009169239619	-3.02462467566329	0.00248941844202712	0.240935751558909	23.9838709638454	25.6979573677798	27.2743769557713	21.7610460882368	22.0959256452955	22.021559885299
ABO	ABO blood group (transferase A; alpha 1-3-N-acetylgalactosaminyltransferase; transferase B; alpha 1-3-galactosyltransferase)	-1.09565082752353	21.3783787956741	-0.13178809970215	0.286826925710894	-0.459469066146827	0.64589736103396	1	2.69707099128745	3.36207633366858	2.5211608950713	2.7055846072273	2.7199299334945	2.60021333922626
ABR	active BCR-related	-1.06402056035639	4535.97170937048	-0.0895260286940026	0.163429866214934	-0.547794786641158	0.583832818709832	1	176.490976107554	194.678837442601	164.79224395966	174.728399473196	171.635990957936	166.766769102228
ABRACL	ABRA C-terminal like	1.05646618251403	484.490508050208	0.0792465873389648	0.288100570309454	0.275065707970813	0.783265756786071	1	19.1023953680442	18.18444764819	15.9291529279505	19.4627537874738	18.9273474753483	18.8756227588277
ABT1	activator of basal transcription 1	-1.07116350481782	1265.91050495397	-0.0991787131280407	0.0856116810905544	-1.15847173965824	0.246671577875449	1	27.1490286561001	25.464073796742	24.1802249481838	24.9321076171376	25.292544330021	22.7598920680422
ABTB1	ankyrin repeat and BTB (POZ) domain containing 1	-1.09414264212594	1385.64351694906	-0.129800832895448	0.0626426190083319	-2.07208502693963	0.0382575124349801	0.665748654237573	72.2636706921811	79.5204141528568	69.1027281694543	70.1997382498869	70.241489519626	65.1658404769051
ABTB2	ankyrin repeat and BTB (POZ) domain containing 2	1.06729550764752	445.506998650187	0.0939596779359419	0.128276172827158	0.732479585764889	0.463875898320127	1	21.2199304438484	23.2421798718828	20.0546889380672	23.972061466186	23.862478076328	22.342573877796
ACAA1	acetyl-CoA acyltransferase 1	-1.06881627172567	1215.11983172203	-0.0960138767711942	0.15602493871853	-0.61537519296453	0.538306970166371	1	40.1662969115701	45.4903545668548	41.8283512136829	43.6675537144966	39.6492878965074	38.1685637079016
ACAA2	acetyl-CoA acyltransferase 2	-1.04446960302097	2454.06701582103	-0.0627705065658377	0.0619339526016886	-1.01350719482622	0.310817961269927	1	44.9363232928553	46.2797116191075	43.776520996238	42.7656921787542	43.6871220245818	44.5246407593435
ACACA	acetyl-CoA carboxylase alpha	-1.01733338769072	4435.33801075472	-0.0247925385362815	0.167934565742938	-0.147632135329614	0.882633092658332	1	131.554652814698	137.669717002133	117.921570955835	126.493353464778	131.117447103302	129.914362763564
ACACB	acetyl-CoA carboxylase beta	1.15863273706472	379.494339274657	0.212423333918041	0.235854943144008	0.900652456490342	0.367773134546745	1	5.92909821225175	5.90556016870481	5.50071468015557	7.30216920875326	7.06620972413004	6.06716445819461
ACAD10	acyl-CoA dehydrogenase family; member 10	-1.05473593773838	1223.17786673526	-0.0768818529610584	0.0610109516527956	-1.26013200709574	0.207621745656032	0.964365105854329	72.7094675502451	74.5503882683033	68.1859423894284	67.7850767187056	68.9235853250462	71.20090353585
ACAD11	acyl-CoA dehydrogenase family; member 11	1.11227634694382	457.665952946337	0.153515272624734	0.105468166304363	1.45556027002229	0.145514217741965	0.916537666108731	6.75382239967022	5.52549936576836	5.50071468015557	7.01124613270732	6.42127788422928	6.9339022379367
ACAD8	acyl-CoA dehydrogenase family; member 8	1.06742053351924	513.039068936258	0.0941286692226835	0.0741393879339002	1.26961756558612	0.20422088930822	0.962250959308248	25.0983631090055	24.3823622806921	24.9824125057065	27.8122460699925	26.1618002881481	26.0021333922626
ACAD9	acyl-CoA dehydrogenase family; member 9	-1.06960518848991	1548.16755171571	-0.09707836885215	0.138891863901893	-0.69894928417637	0.48458372599273	1	37.5806751347987	37.7137258298475	36.5568329785339	34.3580152810263	36.7611148743432	35.2794377754279
ACADM	acyl-CoA dehydrogenase; C-4 to C-12 straight chain	1.06471252734801	690.71788972372	0.0904639550016195	0.144827538539479	0.624632275835854	0.532212431263738	1	28.1520715867442	23.856124245857	20.7422782730866	26.4739999201812	25.0401796970164	27.7356089517468
ACADS	acyl-CoA dehydrogenase; C-2 to C-3 short chain	-1.14525730349392	859.381310339596	-0.195671763188484	0.10322485343231	-1.89558770666404	0.0580145841005357	0.747448355495674	54.2088979405874	63.2070350729693	60.7370579267177	54.9553690650793	55.4641382314651	47.5742736880657
ACADSB	acyl-CoA dehydrogenase; short/branched chain	1.14065076880464	300.608364616501	0.189857151631114	0.58154249130153	0.326471675708858	0.744067515871728	1	11.4569792522459	9.20916560961393	11.0014293603111	12.0151230406976	12.8425557684586	11.9738219201407
ACADVL	acyl-CoA dehydrogenase; very long chain	-1.03223962849074	11222.3027604974	-0.0457779229944567	0.037075706984117	-1.23471476927109	0.216936677230661	0.972973304273782	373.800665486698	395.233999607526	351.701944862446	372.090614262766	373.864183538991	360.049293984713
ACAP1	ArfGAP with coiled-coil; ankyrin repeat and PH domains 1	-1.63549595455084	69.3610940120993	-0.709728190874886	0.415236490937466	-1.70921440279142	0.0874112419276478	0.826124632525484	0.334347643548031	0.467767142075628	0.343794667509723	0.174553845627568	0.308445662561232	0.224709794747949
ACAP2	ArfGAP with coiled-coil; ankyrin repeat and PH domains 2	1.20960565640259	399.48452461412	0.274536791071171	0.532812908594829	0.515259271392651	0.606371855635193	1	25.7670583961016	22.3066455877315	19.2525013805445	27.4049537635282	26.1057192585915	29.244374716483
ACAP3	ArfGAP with coiled-coil; ankyrin repeat and PH domains 3	-1.08583446625374	1840.4250117316	-0.118804183328866	0.0863448698476487	-1.37592636989887	0.168844430182797	0.942103850831341	35.8643572312521	38.2984347574421	37.7028152035663	37.7618152707639	34.1813875147402	32.1977034474561
ACAT1	acetyl-CoA acetyltransferase 1	1.03174802843176	1449.22709382685	0.0450906815003263	0.127129237175293	0.354683804467045	0.722826485296497	1	50.7316824476879	50.3434386658895	47.3290658938385	49.7769383114615	52.6881272684141	53.4488297507621
ACAT2	acetyl-CoA acetyltransferase 2	-1.07603034812121	2026.28111588243	-0.105718767919203	0.0919234455653905	-1.15007403463786	0.250113379738214	1	39.2301235096356	42.2744554650849	35.5254489760047	33.4852460528885	38.8080724531586	38.778490293646
ACBD3	acyl-CoA binding domain containing 3	1.07953041079079	937.683391244437	0.110403885212288	0.104636234001909	1.05512097473112	0.291370000346598	1	37.7589938780243	34.4685912816979	33.4626809709464	37.6745383479501	37.5182087733571	40.9934868418758
ACBD4	acyl-CoA binding domain containing 4	-1.02352783068065	458.806705238472	-0.0335503311244682	0.0783965316526474	-0.42795682943118	0.66868255108076	1	18.7903375673993	19.9385744309737	18.7941084905315	19.3754768646601	18.8712664457917	18.4583045685815
ACBD5	acyl-CoA binding domain containing 5	1.04321446869324	942.004683540837	0.0610357840443827	0.523367806765185	0.116621204543762	0.90716023358827	1	75.6517268134678	73.0593805029372	61.0808525942274	71.4216151692799	72.3164876132197	78.7447323595311
ACBD6	acyl-CoA binding domain containing 6	-1.02952554109603	1547.64762623214	-0.0419796216705164	0.081742161465751	-0.513561434121183	0.607558648742237	1	54.052869040265	55.4596417823417	49.5064321214001	53.1516459935945	54.4266391846683	49.8213716355452
ACBD7	acyl-CoA binding domain containing 7	-1.18410303308276	172.211343611275	-0.243794620536346	0.474839589267608	-0.513425219898732	0.60765390776721	1	0.780144501612072	0.584708927594535	1.14598222503241	0.349107691255136	0.897296472905402	0.770433581992967
ACCS	1-aminocyclopropane-1-carboxylate synthase homolog (Arabidopsis)(non-functional)	-1.04224278260286	212.095924850141	-0.0596913817033962	0.438244724305777	-0.136205591060915	0.8916587553343	1	13.7751229141789	13.2436572100162	12.6058044753565	12.2187691939298	14.0202573891469	12.487444308136
ACD	adrenocortical dysplasia homolog (mouse)	-1.10607590067578	1119.94392507904	-0.145450388982548	0.0711805030272617	-2.04340209462754	0.0410126502980569	0.680637550050836	29.6677809041619	29.527800843524	28.1911627357973	28.423184529689	26.2178813177047	25.4243082057679
ACE	angiotensin I converting enzyme	1.10646022507655	43.7422278073646	0.145951590211493	0.219413585894994	0.665189393884395	0.505929363352413	1	2.36272334773942	3.12819276263076	1.60437511504537	2.76376922243649	2.80405147782938	2.82492313397421
ACE2	angiotensin I converting enzyme 2	1.04446817719443	7.59691567199956	0.0627685371123721	0.599147717563826	0.104763041354131	0.916563837346039	1	1.00304293064409	0.847827945012076	0.572991112516205	0.640030767301083	1.31790419457981	0.674129384243846
ACER3	alkaline ceramidase 3	1.13551558260828	489.173069400506	0.183347504193134	0.0846849118108852	2.16505514704412	0.0303834622981305	0.62190901484646	23.0476975619109	19.2953946106197	20.7422782730866	23.6811383901401	23.9185591058846	24.9427872170223
ACHE	acetylcholinesterase (Yt blood group)	-1.06693486442072	384.552650508205	-0.0934721033923505	0.214414837512857	-0.435940462314068	0.662879927091905	1	2.58562177677144	2.48501294227678	2.63575911757454	2.12373845513541	2.69188941871621	2.40760494372802
ACIN1	apoptotic chromatin condensation inducer 1	-1.05287067312762	5722.94363665341	-0.0743282372221514	0.0654097593924812	-1.13634781586883	0.255811026436644	1	156.340958123059	163.981618743887	143.820769241567	148.138030322596	157.727895627903	143.364849049191
ACKR3	atypical chemokine receptor 3	-1.05437184665226	217.606808095933	-0.0763837537994351	1.09217848804948	-0.06993706123607	0.944243754734109	1	27.6171153570673	29.2354463797268	24.9824125057065	27.4049537635282	26.1057192585915	25.520612403517
ACKR4	atypical chemokine receptor 4	1.09416212495916	16.4001468308701	0.129826521992598	0.358005818840325	0.362638021954895	0.716875303539084	1	2.34043350483622	1.90030401468224	1.26058044753565	2.06555383992622	2.35540324137668	1.89398255573271
ACLY	ATP citrate lyase	-1.08812571578055	12844.9413533119	-0.121845246896679	0.132382540017398	-0.920402697218725	0.357362359677793	1	219.644111968153	219.909027668305	201.807469828207	197.013107098315	203.181570083517	200.248528519672
ACO1	aconitase 1; soluble	1.01606763272413	2020.75583734893	0.0229964357205415	0.0634955943887883	0.362173721529915	0.717222215641936	1	68.5858466131527	66.1890506037014	63.258218821789	67.3777844122413	70.6620972413004	66.5462006446425
ACO2	aconitase 2; mitochondrial	-1.05028758081244	5345.69030844176	-0.0707844084683047	0.0902206046054358	-0.784570318253442	0.432705538481507	1	243.29363528845	260.838652599922	231.373811234043	245.131783876315	242.634574376576	225.801242322439
ACOT1	acyl-CoA thioesterase 1	-1.10686379062605	269.069776057949	-0.146477696664283	0.136023685806817	-1.07685434191449	0.281545343564088	1	23.5826537915878	23.9438305849962	24.7532160607	23.5065845445125	23.1614652068707	19.4855493445721
ACOT11	acyl-CoA thioesterase 11	1.05471608221972	244.307408528217	0.0768546938144807	0.131172920291786	0.585903657885499	0.557940259061934	1	10.2979074212793	9.5015200734112	7.90727735272363	10.1532153540035	9.42161296550672	10.6576645509027
ACOT12	acyl-CoA thioesterase 12	1.34719477786257	15.7888968125986	0.429958451202238	1.70095452926163	0.25277480603134	0.800442237461549	1	0	0	0	0	0	0.0321013992497069
ACOT13	acyl-CoA thioesterase 13	-1.02337545155497	761.126413245715	-0.0333355319092244	0.213019963019715	-0.156490177900083	0.875646660764234	1	26.1014060396496	26.1657245098555	24.1802249481838	25.979430690903	25.6851115369171	24.429164829027
ACOT2	acyl-CoA thioesterase 2	-1.10851557205231	892.972291708307	-0.148629036840173	0.0837808363807785	-1.77402187971321	0.0760595312623857	0.789929269879776	48.212930199626	51.0743248253827	47.6728605613482	45.0348921719126	45.0891477634964	44.5567421585932
ACOT4	acyl-CoA thioesterase 4	-1.16174534386852	88.9637883291996	-0.216293862717154	0.252464242351251	-0.856730682740512	0.391593742145346	1	10.699124593537	12.3373583722447	13.1787955878727	12.1896768863252	9.28141039161525	10.1761435621571
ACOT7	acyl-CoA thioesterase 7	-1.08077033936573	4374.10175330821	-0.112059987032767	0.130256235871555	-0.860304201813951	0.389621377297421	1	50.2413059038174	58.5585990985927	51.3400036814519	49.9223998494845	54.0621124925505	46.9322457030716
ACOT8	acyl-CoA thioesterase 8	-1.00873964908365	1059.27153710401	-0.012553869743642	0.0928448734699578	-0.135213386312645	0.892443163543531	1	27.4165067709385	29.3523881652457	22.9196445006482	26.9394768418547	29.1340948546473	25.1032942132708
ACOT9	acyl-CoA thioesterase 9	-1.05441970536107	1019.13225025626	-0.0764492372957073	0.0763436115206081	-1.00138355748432	0.316641410236915	1	30.7599832064188	31.5158111973455	25.0970107282098	28.8013845285487	29.5266620615434	27.0935809667527
ACOX1	acyl-CoA oxidase 1; palmitoyl	1.02407169602148	1310.41070830669	0.0343167230271258	0.0842344686164872	0.407395257437511	0.683717709644185	1	70.1238457734737	66.9491722095743	61.1954508167307	72.5562151658591	65.3063589186463	69.1785153831185
ACOX2	acyl-CoA oxidase 2; branched chain	-1.28371752502882	200.491409628848	-0.360327780284479	0.262349141719747	-1.37346658701631	0.169607341681731	0.942704138097808	1.62715853193375	2.74813195969432	2.06276800505834	1.39643076502054	1.68243088669763	1.99028675348183
ACOX3	acyl-CoA oxidase 3; pristanoyl	-1.01360379732491	873.638267292683	-0.0194938344567508	0.131140001322635	-0.148649033553015	0.88183057961796	1	19.1023953680442	19.3538655033791	17.5335280429959	19.4627537874738	18.9273474753483	17.8804793820868
ACP1	acid phosphatase 1; soluble	1.0625238783878	2554.70506360561	0.0874952636922793	0.0645519425215401	1.35542417895609	0.175282450417372	0.949475034631653	105.007449916985	98.1433934967427	89.2720153300247	105.895999680725	106.638077701851	104.522155957046
ACP2	acid phosphatase 2; lysosomal	-1.0892422373438	1611.87621544234	-0.123324831696502	0.0690996009528813	-1.78474014315359	0.0743034763354106	0.783049922848907	57.1288673609069	57.8569483854793	51.2254054589487	50.3587844635534	54.5388012437815	50.7844136130364
ACP5	acid phosphatase 5; tartrate resistant	1.75995960784394	385.831954593322	0.815542318503516	0.87634168551311	0.930621391159779	0.35204944529046	1	0.0445796858064041	0.0877063391391803	0	0.087276922813784	0.0560810295565876	0.160506996248535
ACP6	acid phosphatase 6; lysophosphatidic	-1.00847523391026	611.411633996531	-0.0121756547455427	0.0738216481147076	-0.164933390902132	0.86899641016177	1	32.6991995389974	33.5622924439263	31.2853147433848	33.950722974562	31.8540247881418	32.3903118429543
ACRC	acidic repeat containing	1.17333872473465	31.7712569098637	0.230619557229544	0.424232158008535	0.543616397003322	0.586705473908073	1	1.76089758935296	1.92953946106197	1.26058044753565	1.80372307148487	2.18716015270692	2.02238815273154
ACSF2	acyl-CoA synthetase family member 2	-1.01464437679219	1210.3261349223	-0.0209741651065823	0.0876300792878199	-0.239348923075751	0.810835032472598	1	18.0324829086905	19.1199819323413	17.9919209330088	18.7936307125682	19.2357931379096	16.8532346060961
ACSF3	acyl-CoA synthetase family member 3	-1.13897767144087	1099.41808292645	-0.187739464677917	0.0707347575237887	-2.65413314825853	0.00795124452626751	0.408746107958519	30.3587660341612	32.4805809278764	31.6291094108945	29.3250460654314	26.9188941871621	27.2540879630012
ACSL1	acyl-CoA synthetase long-chain family member 1	-1.07788018783083	734.585829866686	-0.108196823703884	0.392334714829573	-0.275776829360827	0.782719481335433	1	15.7812087754671	13.4190698882946	14.6685724804148	12.9460768840446	14.5810676847128	13.9320072743728
ACSL3	acyl-CoA synthetase long-chain family member 3	1.10674190424983	2090.07419389014	0.146318820247305	0.113640950988605	1.28755364130996	0.197901385640905	0.956436401284429	68.8533247279911	57.1260622259861	60.0494685916983	69.5306151749813	67.2691949531268	72.7417706998359
ACSL4	acyl-CoA synthetase long-chain family member 4	1.05753116076674	875.307351773263	0.0807001738145626	0.0970863632409722	0.831220483707497	0.40584908520007	1	46.4966122960795	39.3509108271122	37.9320116485728	42.6784152559404	42.9300281255678	47.9915918783119
ACSL5	acyl-CoA synthetase long-chain family member 5	-1.13899894232925	2180.74194028729	-0.187766407364684	0.0470180027765685	-3.99350028236966	6.51050011460746e-05	0.0309757867527411	287.070886750339	285.367192112513	267.472251322564	247.779183868333	249.364297923367	253.665256871184
ACSM3	acyl-CoA synthetase medium-chain family member 3	1.05844145182115	236.012656627486	0.0819414682086063	0.128846875782989	0.635960070515148	0.524802447830542	1	32.9666776538358	27.0427879012473	25.8991982857325	30.6341999076382	31.9942273620332	30.1753152947245
ACSS1	acyl-CoA synthetase short-chain family member 1	-1.20758626804704	1255.19494009593	-0.272126256587334	0.0754117461566527	-3.6085393914901	0.000307925764931555	0.0766344137835216	61.5422562557409	64.4349238209178	53.1735752415038	50.9988152308545	50.8374532930467	49.9176758332943
ACSS2	acyl-CoA synthetase short-chain family member 2	-1.08020299617088	2671.04279576485	-0.111302455027126	0.0495032130411296	-2.24838850227057	0.0245514277011357	0.607163777485973	137.639779927273	144.715459579648	124.682866083526	127.715230384171	130.809001440741	125.9979920551
ACSS3	acyl-CoA synthetase short-chain family member 3	-1	31.1207299684191	0	1.68580019273182	0	1	1	0	0	0	0	0	0
ACTA1	actin; alpha 1; skeletal muscle	-1.63869832941456	20.8429591224354	-0.712550290852752	1.17085414900508	-0.608573058786384	0.542807466507808	1	0.0668695287096062	0.0292354463797268	0.229196445006482	0	0.112162059113175	0.0321013992497069
ACTA2	actin; alpha 2; smooth muscle; aorta	1.09640307148727	694.456380703115	0.132778274879072	0.15078246948865	0.88059490821025	0.378537115515809	1	2.42959287644902	3.06972186987131	1.83357156005186	3.20015383650541	3.14053765516891	2.18289514898007
ACTB	actin; beta	-1.07212114061319	120927.317914573	-0.100467927332828	0.0615800886393892	-1.63150020652234	0.10278481631129	0.856834044656283	4107.17103302982	4238.87660604296	3699.11602418211	3877.27729600236	3811.54717381348	3751.56212471625
ACTC1	actin; alpha; cardiac muscle 1	1.34719480115599	10481.5418989649	0.429958476146885	1.66649752681713	0.258001268665588	0.79640592811127	1	0	0	0	0	0.0280405147782938	0
ACTG1	actin gamma 1	-1.07394257386147	113673.557217221	-0.102916851218782	0.0521127601268066	-1.97488774281678	0.0482808886830148	0.714147220434895	3080.2779704793	3250.25075126612	2860.7154283484	2945.94525265647	2953.19897593513	2819.56220029951
ACTG1P20	actin gamma 1 pseudogene 20	-1.0468960303776	32.3864389504248	-0.0661181720618128	0.652563435543926	-0.101320681577419	0.919295899150993	1	0.958463244837688	0.555473481214809	0.802187557522687	0.843676920533246	0.81317492857052	0.577825186494725
ACTL10	actin-like 10	-1.07411994889894	116.593384719011	-0.103155110659376	0.156333447951843	-0.65984030935691	0.509356312637134	1	5.4833013541877	5.32085124111027	4.92772356763936	5.00387690799028	5.439859866989	4.46209449570927
ACTL6A	actin-like 6A	1.04476333859388	1521.32073918584	0.0631761778040442	0.0716115798012924	0.882206173629255	0.377665324015428	1	53.8745502970394	48.1215447410303	51.2254054589487	54.7517229118472	53.3891401378714	53.898249340258
ACTL8	actin-like 8	-1.66092387034967	11.3134823983008	-0.731985947842094	0.552253826503115	-1.32545201628941	0.185021274324465	0.949475034631653	0.334347643548031	0.263119017417541	0.458392890012964	0.261830768441352	0.196283603448057	0.128405596998828
ACTN1	actinin; alpha 1	-1.10252813593628	7208.17574748767	-0.140815473068776	0.118790310422098	-1.18541211457749	0.235854544163145	0.994610919293694	191.469750538506	198.888741721281	173.730905314913	169.462691796764	176.066392292907	175.594653895897
ACTN2	actinin; alpha 2	-4.48919083273304	366.329300342206	-2.16645542563323	1.49812324688915	-1.44611294840519	0.148145524522753	0.916537666108731	0.0445796858064041	0	0	0	0	0
ACTN4	actinin; alpha 4	-1.10153832335874	23499.2453393131	-0.139519688373179	0.0829446643522116	-1.68208153547683	0.0925530303307707	0.841239978293422	1077.66932468401	1154.47854208903	1004.91181313092	1014.50695078743	1011.98217834862	967.24726079292
ACTR10	actin-related protein 10 homolog (S. cerevisiae)	1.14990407342616	992.008947570107	0.201513514591675	0.202246896786054	0.996373827208063	0.319068544875629	1	32.2534026809334	28.6215020057525	27.0451805107649	33.2815998996563	33.9570633965138	35.7288573649238
ACTR1A	ARP1 actin-related protein 1 homolog A; centractin alpha (yeast)	-1.04594088059558	5493.64025700783	-0.0648013088678513	0.10393873837085	-0.623456758120752	0.532984409818437	1	95.1776291966728	102.557945900081	89.5012117750312	90.2152458818481	98.2259232683632	91.360582264666
ACTR1B	ARP1 actin-related protein 1 homolog B; centractin beta (yeast)	-1.13905273129235	2767.75124451092	-0.187834536697504	0.0615768724623493	-3.0504072257381	0.00228531272190841	0.22968857799232	66.7134998092837	70.9836638099766	59.5910757016853	59.8137844350466	61.1844032462371	56.0490430899883
ACTR2	ARP2 actin-related protein 2 homolog (yeast)	1.04821658870961	5484.70792689566	0.0679368458569435	0.151215211855658	0.449272563409774	0.653235047397502	1	277.909761317123	230.784613721563	227.70666811394	253.743106927275	248.971730716471	282.781225990668
ACTR3	ARP3 actin-related protein 3 homolog (yeast)	1.07075737155548	2982.88830357921	0.0986316093979262	0.12767498809237	0.772520999387666	0.439805914378808	1	169.491965435948	158.193000360702	151.728046594291	172.779214863688	167.766399918532	182.303846339086
ACTR3B	ARP3 actin-related protein 3 homolog B (yeast)	-1.02070694485486	498.199097847486	-0.0295687135298264	0.133781618848719	-0.221022243446335	0.825075113476955	1	17.319207935788	15.1731966710782	16.158349372957	15.6807537988765	15.5624857019531	17.0779444008441
ACTR3C	ARP3 actin-related protein 3 homolog C (yeast)	-1.13259988468958	20.2086320656859	-0.179638288056814	0.356771262422879	-0.503511092336494	0.614604983604117	1	2.49646240515863	2.54348383503623	2.97955378508426	2.41466153118136	2.41148427093327	2.27919934672919
ACTR5	ARP5 actin-related protein 5 homolog (yeast)	-1.07851882850412	742.043198526693	-0.109051362916925	0.140411225600584	-0.776657011933891	0.43736115557573	1	20.8632929573971	22.5990000515288	22.0028587206223	21.3537537817725	20.9462645393855	19.2608395498242
ACTR6	ARP6 actin-related protein 6 homolog (yeast)	1.06326950015808	485.645483251319	0.0885073139558046	0.211837218041268	0.417808139543083	0.676087399278632	1	12.2594135967611	10.378583464803	8.36567024273659	10.7932461213046	11.8611377512183	11.171286938898
ACTR8	ARP8 actin-related protein 8 homolog (yeast)	-1.02790513440706	602.305478267587	-0.0397071240300248	0.0663449253607172	-0.598495270197943	0.549509513933865	1	19.5927719119146	20.1724580020115	19.023304935538	19.1136460962187	20.1050490960367	18.4904059678312
ACVR1	activin A receptor; type I	1.01715332026538	524.822949230493	0.0245371597410005	0.115378340655958	0.212666949459491	0.831586747548672	1	33.5907932551255	33.8254114613439	29.1079485158232	32.3797383639139	31.4894980960239	36.4029867491677
ACVR1B	activin A receptor; type IB	-1.04692968357643	899.97753452615	-0.0661645477488951	0.122093328336233	-0.541917798871731	0.587875134698012	1	26.6586521122297	25.5225446895015	22.6904480556417	24.0302460813952	22.2922092487436	26.7404655750059
ACVR2A	activin A receptor; type IIA	1.08050624410531	550.078214473075	0.111707409368862	0.115923168933265	0.963633158037374	0.335229876718721	1	9.8298207203121	9.55999096617065	8.82406313274955	10.5605076604679	9.14120781772378	11.4280981328957
ACVR2B	activin A receptor; type IIB	-1.05204447096492	588.239563098145	-0.0731956900717729	0.102954335066703	-0.71095296787989	0.477113381161938	1	11.0557620799882	10.6124670358408	8.93866135525279	11.0841691973506	9.39357245072843	9.59831837566238
ACVR2B-AS1	ACVR2B antisense RNA 1	1.14161940451478	45.951376297333	0.191081762140159	0.520582185612199	0.367053978067746	0.713578755039749	1	1.0699124593537	1.02324062329044	0.572991112516205	0.989138458556219	0.841215443348814	1.3803601677374
ACVRL1	activin A receptor type II-like 1	2.70323072807973	48.7761355301082	1.43468465506548	1.46388497357551	0.980052860001212	0.327060026631282	1	0.0222898429032021	0	0	0	0	0.128405596998828
ACY1	aminoacylase 1	-1.1200660602418	3958.22820665125	-0.163583823329936	0.182725496035793	-0.895243558665139	0.370656904477907	1	239.080854979745	265.194734110501	221.632962321268	224.941722398726	225.97850859827	209.17271751109
ACY3	aminoacylase 3	-1.12939982982355	29.2205378082582	-0.175556319048509	0.257081823140056	-0.682881103394335	0.494681975472038	1	3.65553423612514	4.26837517144011	3.89633956511019	3.2583384517146	3.86959103940455	3.46695111896835
ACYP1	acylphosphatase 1; erythrocyte (common) type	1.03146320622651	206.740344517949	0.044692359138803	0.296893655148407	0.150533224148771	0.880343940292366	1	4.90376543870445	4.12219793954147	4.92772356763936	4.33475383308461	5.07533317487118	5.13622387995311
ACYP2	acylphosphatase 2; muscle type	1.02643542031934	114.667656338962	0.0376428610403827	0.281811546750086	0.133574587253392	0.893738980509865	1	1.49341947451454	1.08171151604989	2.06276800505834	1.92009230190325	1.3739852241364	1.15565037298945
ADA	adenosine deaminase	1.0868630004292	1832.43729761987	0.12017009946575	0.0724273341446307	1.65918159055504	0.0970792060713868	0.844284133882903	20.2837570419139	20.7864023759857	16.8459387079764	21.7319537806322	22.6847764556397	20.6090983183119
ADAL	adenosine deaminase-like	1.13724765751427	257.405998242922	0.185546462990936	0.133893097427787	1.38578064557067	0.165813894034173	0.935927108160535	6.01825758386455	5.35008668749	6.41750046018149	5.96392305894191	6.08479170688976	7.99324841317703
ADAM10	ADAM metallopeptidase domain 10	1.09861894086643	1440.26703181656	0.135691070133537	0.180532955283898	0.751613853105963	0.452283310016874	1	93.0155144350622	75.544393445214	74.9472375171196	90.3607074198711	85.8880967659139	96.0152851558735
ADAM11	ADAM metallopeptidase domain 11	1.04383957890843	315.924196611538	0.061900010282779	0.280686796683474	0.220530538002408	0.825457991850585	1	0.713274972902466	0.877063391391803	0.916785780025928	0.843676920533246	0.785134413792227	0.898839178991794
ADAM12	ADAM metallopeptidase domain 12	3.7513709867702	666.431968694145	1.90741794343334	1.44908737294973	1.31628912033829	0.188077021092382	0.949475034631653	0	0	0	0	0.0841215443348814	0
ADAM15	ADAM metallopeptidase domain 15	-1.04726020237039	7090.3370054608	-0.0666199389549426	0.058996548112171	-1.12921757436176	0.258806061790813	1	254.750614540696	286.302726396664	237.676713471722	260.143414600286	260.945030526802	236.908326462837
ADAM17	ADAM metallopeptidase domain 17	1.08612060241463	1027.224439471	0.119184308340353	0.09951631345374	1.19763588706243	0.231058798722569	0.989510326135181	29.1551145173883	29.206210933347	23.3780373906612	27.4340460711328	31.8820653029201	31.9087908542087
ADAM19	ADAM metallopeptidase domain 19	-1.15174191109204	2255.86496654947	-0.2038174656492	0.117671248976189	-1.73209231160998	0.0832571278771315	0.810194714768212	74.2920463963724	73.614853984152	67.9567459444219	65.3413228799196	63.6519685467269	61.9235991526847
ADAM1A	ADAM metallopeptidase domain 1A (pseudogene)	1.03557340177909	94.8132733308432	0.0504298158757734	0.432513566223523	0.116597073049291	0.907179357273163	1	6.12970679838056	6.05173740060344	5.61531290265881	6.28393844259245	6.42127788422928	6.06716445819461
ADAM21	ADAM metallopeptidase domain 21	2.55070723683242	17.5416908774636	1.35089731987013	0.986608158811949	1.36923388257487	0.170926177917422	0.945976542028681	0.0222898429032021	0.0584708927594535	0	0.116369230418379	0.0560810295565876	0.0963041977491208
ADAM22	ADAM metallopeptidase domain 22	1.30442050312953	213.567908905831	0.38340902293224	0.233134454347283	1.64458326850781	0.100055779583429	0.85300382985102	1.56028900322414	1.22788874794852	1.60437511504537	2.06555383992622	1.73851191625422	1.8297797572333
ADAM23	ADAM metallopeptidase domain 23	-1	288.124086121955	0	1.704536792716	0	1	1	0	0	0	0	0	0
ADAM28	ADAM metallopeptidase domain 28	-1.01166299035799	120.898351578382	-0.0167287731219759	0.273181586165664	-0.0612368255004977	0.951170602242946	1	5.55017088289731	5.14543856283191	4.92772356763936	5.32389229164083	4.82296854186654	5.58564346944901
ADAM8	ADAM metallopeptidase domain 8	-1.12273775243967	661.843677923365	-0.167020984338881	0.177852783509281	-0.939096825156887	0.347681034169496	1	77.6132329889495	83.5256703068794	74.3742464046034	71.3052459388615	74.8401339432662	67.6055468198828
ADAM9	ADAM metallopeptidase domain 9	1.04022715460041	3613.83594215716	0.0568986043580504	0.151229013000794	0.376241325847651	0.706737495049423	1	316.404320010953	275.748730253583	278.129886015366	302.298168319343	299.388576287843	320.371964512075
ADAMTS1	ADAM metallopeptidase with thrombospondin type 1 motif; 1	-1	715.33336499191	0	1.90246492888813	0	1	1	0	0	0	0	0	0
ADAMTS10	ADAM metallopeptidase with thrombospondin type 1 motif; 10	1.34719478907946	295.58171404127	0.429958463214273	1.6844498221929	0.255251570898402	0.798528802037428	1	0	0	0	0.0290923076045947	0	0
ADAMTS12	ADAM metallopeptidase with thrombospondin type 1 motif; 12	3.75334036113199	339.15955707058	1.90817512290605	1.44516643690592	1.32038433371829	0.186706731466101	0.949475034631653	0	0	0	0.0581846152091893	0.0280405147782938	0
ADAMTS13	ADAM metallopeptidase with thrombospondin type 1 motif; 13	-1.01135098805807	257.691698530271	-0.0162837695983086	0.51524405969769	-0.0316039928880748	0.974787859117747	1	11.9919354819227	11.5772367663718	9.85544713527872	11.4914615038149	12.0013403251097	10.1440421629074
ADAMTS14	ADAM metallopeptidase with thrombospondin type 1 motif; 14	-1.28846701395533	37.8235814000841	-0.365655603233842	0.474850562071922	-0.770043530407487	0.441274071336968	1	0.490376543870445	0.789357052252623	0.229196445006482	0.581846152091893	0.336486177339526	0.385216790996483
ADAMTS15	ADAM metallopeptidase with thrombospondin type 1 motif; 15	-1.28775690501464	267.203667856593	-0.364860275882343	0.186017808896717	-1.96142658623038	0.0498292811573414	0.724071639727484	16.5390634341759	20.435577019429	17.0751351529829	13.8188461121825	14.3006625369298	14.6382380578664
ADAMTS16	ADAM metallopeptidase with thrombospondin type 1 motif; 16	-1.25825482568507	22.3836058971291	-0.331424130899448	0.319510633865268	-1.03728669963205	0.299602262460071	1	0.891593716128082	1.3155950870877	0.687589335019446	1.04732307376541	0.81317492857052	0.577825186494725
ADAMTS17	ADAM metallopeptidase with thrombospondin type 1 motif; 17	-1.16809925770213	43.0361918428723	-0.224162870545332	0.29005012456235	-0.772841835126138	0.439615991206647	1	1.40426010290173	1.75412678278361	1.9481697825551	1.6291692258573	0.953377502461989	1.70137416023447
ADAMTS2	ADAM metallopeptidase with thrombospondin type 1 motif; 2	-1.16880777501977	136.65547837093	-0.225037680229717	1.21348402100463	-0.185447584256949	0.852877988784318	1	0.0222898429032021	0.116941785518907	0	0.0290923076045947	0.112162059113175	0
ADAMTS20	ADAM metallopeptidase with thrombospondin type 1 motif; 20	-2.75089042471847	33.8641713145886	-1.45989867441833	1.6718663637703	-0.873214932756971	0.38254593704752	1	0.0222898429032021	0	0	0	0	0
ADAMTS3	ADAM metallopeptidase with thrombospondin type 1 motif; 3	-1	35.9818275318659	0	1.82525754320502	0	1	1	0	0	0	0	0	0
ADAMTS4	ADAM metallopeptidase with thrombospondin type 1 motif; 4	-1	283.475561140786	0	1.7798690102755	0	1	1	0	0	0	0	0	0
ADAMTS5	ADAM metallopeptidase with thrombospondin type 1 motif; 5	-1	669.639907095739	0	1.67323037169511	0	1	1	0	0	0	0	0	0
ADAMTS6	ADAM metallopeptidase with thrombospondin type 1 motif; 6	-1.53542327797276	46.798827580001	-0.618636425531907	0.816851316678176	-0.757342753694352	0.448844543122939	1	0.0445796858064041	0.175412678278361	0	0.116369230418379	0.0280405147782938	0.0321013992497069
ADAMTS7	ADAM metallopeptidase with thrombospondin type 1 motif; 7	1.33362754308822	1221.51243958905	0.415355805377621	0.236527924128625	1.7560539919665	0.0790791899125984	0.797352166327736	0.601825758386455	0.818592498632349	1.14598222503241	1.07641538137	0.785134413792227	1.12354897373974
ADAMTS7P1	ADAMTS7 pseudogene 1	-1	14.8049832346081	0	1.71192326462169	0	1	1	0	0	0	0	0	0
ADAMTS8	ADAM metallopeptidase with thrombospondin type 1 motif; 8	-1.2311715524827	14.7554801273797	-0.300031802173272	1.20725025706169	-0.248524943704311	0.803728273053559	1	0.178318743225616	0.0877063391391803	0.229196445006482	0.087276922813784	0.140202573891469	0.160506996248535
ADAMTS9	ADAM metallopeptidase with thrombospondin type 1 motif; 9	1.3471947822303	256.627790152263	0.429958455879593	1.69454688599845	0.253730634089983	0.799703665763345	1	0	0	0	0	0	0.0321013992497069
ADAMTSL1	ADAMTS-like 1	2.50293280190885	649.893552404771	1.32361955844365	1.55925947364142	0.848877034784038	0.395949718894398	1	0	0	0	0	0	0.0642027984994139
ADAMTSL2	ADAMTS-like 2	-1.25326073793833	117.495932979686	-0.325686595184696	0.190522443902359	-1.7094395206877	0.087369565588186	0.826124632525484	2.1398249187074	2.48501294227678	2.75035734007778	1.97827691711244	1.90675500492398	1.79767835798359
ADAMTSL3	ADAMTS-like 3	-1	11.9329376117062	0	1.86991595593968	0	1	1	0	0	0	0	0	0
ADAMTSL4	ADAMTS-like 4	-1.0630245564636	3438.35198996571	-0.088174924318747	0.210924666115421	-0.418039890462581	0.675917952044311	1	1.76089758935296	1.34483053346743	1.03138400252917	1.28006153460217	1.71047140147592	1.21985317148886
ADAMTSL5	ADAMTS-like 5	-1.07083551198015	250.358980903943	-0.0987368887944749	0.490909398874566	-0.201130573219486	0.840596476473449	1	17.4083673074008	16.7226753292037	17.9919209330088	17.513569177966	16.9084304113112	15.2481646436108
ADAP1	ArfGAP with dual PH domains 1	-1.05510280498579	2951.9023399649	-0.0773835762000241	0.0817014800216988	-0.947150237418858	0.343562228496481	1	307.510672692575	340.24212496726	309.644397203757	319.899014420123	311.614240731179	293.406789142321
ADAR	adenosine deaminase; RNA-specific	-1.03096556482671	7562.2200185163	-0.0439961462041777	0.1507714148581	-0.291806946599163	0.7704342336759	1	263.599682173267	262.18348313339	247.761357052007	251.852106932976	253.962942347007	258.801480751137
ADARB1	adenosine deaminase; RNA-specific; B1	1.01121491307817	288.569485708072	0.0160896451953616	0.204885030368917	0.078530115969871	0.93740637510774	1	4.3688092090276	3.68366624384557	3.32334845259399	4.68386152433974	3.95371258373943	3.21013992497069
ADARB2	adenosine deaminase; RNA-specific; B2 (non-functional)	-1	16.0788255786865	0	1.72957123111782	0	1	1	0	0	0	0	0	0
ADAT1	adenosine deaminase; tRNA-specific 1	-1.01940428392108	496.181898405974	-0.0277263211170733	0.276779530000488	-0.100174753230574	0.92020558917877	1	12.682920611922	12.0742393548272	13.2933938103759	12.2187691939298	12.8986367980152	12.8405596998828
ADAT2	adenosine deaminase; tRNA-specific 2	1.19119943976087	183.715802173258	0.25241498051149	0.120204940527412	2.09987193042144	0.0357401085619029	0.65784574353035	11.9027761103099	10.6124670358408	7.90727735272363	12.4224153471619	11.552692088657	14.0604128713716
ADAT3	adenosine deaminase; tRNA-specific 3	-1.04929329320073	362.646817728748	-0.0694179891685239	0.1684804402863	-0.412024025166135	0.680321813817286	1	5.32727245386529	6.57797543543852	2.63575911757454	5.06206152319947	5.32769780787582	4.68680429045721
ADCK1	aarF domain containing kinase 1	-1.08484252644146	198.952078547677	-0.117485639158116	0.223256027167312	-0.526237256161822	0.598723371368022	1	9.18341527611924	10.6709379286003	10.0846435802852	9.51318458670246	9.00100524383231	9.50201417791326
ADCK2	aarF domain containing kinase 2	-1.05641411825411	1433.98824702017	-0.0791754873816343	0.0728680103791122	-1.08656030224657	0.277231177188331	1	44.4013670631785	47.9461320627519	49.0480392313871	44.6566921730528	46.0144847511801	44.0431197705979
ADCK3	aarF domain containing kinase 3	-1.03820699340659	1765.71773811941	-0.0540941109304416	0.229785261385648	-0.23541157776719	0.813889300796707	1	63.9718491321899	64.6395719455759	54.3195574665362	61.6465998141361	61.1563627314588	56.5626654779836
ADCK4	aarF domain containing kinase 4	-1.10171290537073	1149.35244291596	-0.139748321949025	0.177638060055155	-0.78670259011855	0.43145598750197	1	28.9099262454531	31.8958720002819	25.4408053957195	26.270353766949	27.3114613940582	26.2589445862603
ADCK5	aarF domain containing kinase 5	-1.03947210801556	836.450830545063	-0.0558510471164376	0.100792587630001	-0.554118595719168	0.579497684462783	1	63.3923132167066	71.3929600592928	55.9239325815816	64.3521844213634	64.4090624457409	58.5529522314655
ADCY1	adenylate cyclase 1 (brain)	1.34719479575203	702.066901731179	0.429958470359855	1.67455453982832	0.256759908461349	0.797364121093028	1	0	0	0	0	0.0280405147782938	0
ADCY10P1	adenylate cyclase 10 (soluble) pseudogene 1	1.40433485105291	22.6338924133053	0.489886974356784	0.361794150844002	1.35404890657841	0.175720775242926	0.949475034631653	1.20365151677291	0.730886159493169	0.802187557522687	1.19278461178838	1.26182316502322	1.54086716398593
ADCY2	adenylate cyclase 2 (brain)	-1	218.100432280714	0	1.68964910936523	0	1	1	0	0	0	0	0	0
ADCY3	adenylate cyclase 3	-1.05727206443406	1913.92549291672	-0.0803466685884586	0.211433602637211	-0.380008984316092	0.703938746035517	1	89.6497481566787	98.2603352822617	82.8545148698432	90.3316151122665	87.2060009604937	83.3352324522392
ADCY5	adenylate cyclase 5	-1.40924551856973	39.1689511184375	-0.494922979685972	0.640394095453486	-0.772841260092349	0.439616331563768	1	0.222898429032021	0.116941785518907	0.114598222503241	0.116369230418379	0.112162059113175	0.128405596998828
ADCY6	adenylate cyclase 6	-1.06323321330697	2404.30982305675	-0.088458077376115	0.165224531701122	-0.535381014340708	0.592386415814806	1	78.549406390884	85.1043844113846	75.1764339621261	76.1927536164334	76.9992535811948	75.695099430809
ADCY7	adenylate cyclase 7	-1.06188934657491	744.788719638628	-0.0866334389623261	0.625888341894439	-0.138416764083037	0.889911048721166	1	30.55937462029	29.527800843524	26.4721893982487	27.1140306874822	28.5732845590814	27.2861893622509
ADCY9	adenylate cyclase 9	-1.09243600906114	1215.28916670831	-0.127548774358398	0.236013023478507	-0.540431085024482	0.588899775287399	1	29.9129691760972	31.5450466437252	29.2225467383264	26.9976614570639	30.7043636822317	26.8688711720047
ADCYAP1R1	adenylate cyclase activating polypeptide 1 (pituitary) receptor type I	-4.53386978386996	259.80283452623	-2.18074295639348	1.52961286324259	-1.42568293507323	0.153959884550229	0.922036337318583	0	0.0584708927594535	0	0	0	0
ADD1	adducin 1 (alpha)	-1.04968503300808	6767.21220203471	-0.0699564998114202	0.199481590808757	-0.350691507561154	0.725819797412468	1	147.358151433069	152.725971887693	130.756571876198	139.003045734753	140.819465216592	138.06811817299
ADD2	adducin 2 (beta)	-2.76774271658563	313.883696929018	-1.46870983937724	1.62869303053932	-0.901772041654096	0.367177974482576	1	0	0.0292354463797268	0	0	0	0
ADD3	adducin 3 (gamma)	1.05831493220376	1839.56410764624	0.081769006959712	0.0735189055137574	1.11221741385161	0.266044682402704	1	146.288238973715	132.114982189985	124.568267861023	142.028645725631	136.865752632852	155.691786361079
ADGRA1	adhesion G protein-coupled receptor A1	1.3471947919708	137.109735650545	0.429958466310571	1.68016918914345	0.255901887196112	0.798026597362758	1	0	0	0	0.0290923076045947	0	0
ADGRA2	adhesion G protein-coupled receptor A2	1.02880099027016	1176.66623986742	0.0409639364421452	0.340424264474906	0.12033201130751	0.904220146984864	1	0.579535915483253	0.409296249316175	0.229196445006482	0.727307690114867	0.336486177339526	0.385216790996483
ADGRA3	adhesion G protein-coupled receptor A3	-1.01442823109716	2660.26111632916	-0.0206668007251491	0.146917606424336	-0.140669326353289	0.888131178122312	1	45.0254826644681	46.1042989408291	39.0779938736052	43.1729844852185	44.3040133497042	43.3689903863541
ADGRB1	adhesion G protein-coupled receptor B1	-1.0297707332305	169.302556489853	-0.0423231734775538	0.345790313948053	-0.12239548584901	0.902585813404059	1	2.07295538999779	2.0757166929606	2.06276800505834	2.00736922471703	2.07499809359374	2.02238815273154
ADGRB2	adhesion G protein-coupled receptor B2	1.37804537311202	616.186402376479	0.462623390571987	0.428119730975623	1.08059348144907	0.279877983429706	1	0.267478114838425	0.204648124658087	0.343794667509723	0.261830768441352	0.420607721674407	0.353115391746776
ADGRB3	adhesion G protein-coupled receptor B3	-1	12.6192628590757	0	1.85315438963395	0	1	1	0	0	0	0	0	0
ADGRD1	adhesion G protein-coupled receptor D1	-1	102.990411500485	0	1.78142910846101	0	1	1	0	0	0	0	0	0
ADGRE1	adhesion G protein-coupled receptor E1	-1	262.526367980405	0	1.66745404368619	0	1	1	0	0	0	0	0	0
ADGRE2	adhesion G protein-coupled receptor E2	-1.76897683170666	37.2106832850262	-0.822915153172076	1.32471573531728	-0.621201312276238	0.53446717612713	1	0.0222898429032021	0.0584708927594535	0	0	0.0560810295565876	0
ADGRE5	adhesion G protein-coupled receptor E5	-1.10974301185423	3307.05788440469	-0.150225623918701	0.0784874465897449	-1.9140082961793	0.0556190957205427	0.73955014290977	153.35411917403	160.590306963839	141.414206568999	138.799399581521	143.371152061416	135.917324423259
ADGRF1	adhesion G protein-coupled receptor F1	1.00960620370779	1336.03390553558	0.0137926803607553	0.0547944818005408	0.25171659458269	0.801260129304394	1	183.28937819303	168.717761057403	159.864520392021	172.895584094106	174.412001920987	179.254213410364
ADGRF5	adhesion G protein-coupled receptor F5	-2.30703688192383	56.9548409877446	-1.20604106814889	1.50176648271178	-0.803081625560792	0.42192755721775	1	0.0222898429032021	0.0292354463797268	0	0	0	0.0321013992497069
ADGRG1	adhesion G protein-coupled receptor G1	-1.12695388056229	971.166552771266	-0.172428475895657	0.167901892914372	-1.02695968998749	0.304439445580493	1	1.82776711806257	2.0757166929606	1.26058044753565	1.77463076388028	1.57026882758445	1.60506996248535
ADGRG2	adhesion G protein-coupled receptor G2	1.87710645252778	8.93407158282912	0.90851046912406	1.2465548857175	0.728817061754272	0.466113573432076	1	0	0.146177231898634	0	0.145461538022973	0.0841215443348814	0.0963041977491208
ADGRG3	adhesion G protein-coupled receptor G3	-1	50.4637443203191	0	1.6814044553344	0	1	1	0	0	0	0	0	0
ADGRG5	adhesion G protein-coupled receptor G5	-1.15545832856782	242.00531714025	-0.208465230162412	0.179145381740314	-1.16366510895938	0.244559754415993	1	3.07599832064188	3.09895731625104	3.66714312010371	2.29829230076298	2.55168684482474	3.49905251821806
ADGRG6	adhesion G protein-coupled receptor G6	1.15286241369828	556.572770797118	0.205220347404917	0.202492816926984	1.01346976410979	0.310835831225817	1	46.5634818247891	41.9236301085282	36.7860294235403	48.6714306224869	47.8090776969909	50.5597038182884
ADGRL1	adhesion G protein-coupled receptor L1	-1.05421808468248	1834.25360292212	-0.076173346239028	0.130856400244473	-0.582114028023977	0.560489876799741	1	25.6778990244888	28.8553855767903	25.5554036182227	25.8339691528801	25.9935571994784	25.4885110042673
ADGRL2	adhesion G protein-coupled receptor L2	-4.51444219638194	1816.29755118005	-2.17454773959355	1.50911235958608	-1.44094488775506	0.149600253316069	0.91695948856241	0.0222898429032021	0	0.114598222503241	0	0	0
ADGRL3	adhesion G protein-coupled receptor L3	-4.58535318350568	161.150028007452	-2.19703286064003	1.55795152810936	-1.41020617201501	0.158478813899281	0.928189109254388	0.0222898429032021	0	0.114598222503241	0	0	0
ADGRL4	adhesion G protein-coupled receptor L4	1.75513598897061	18.0909241155452	0.811582815722332	0.678485096882481	1.19616896443476	0.231630629447782	0.989510326135181	0.133739057419212	0.0292354463797268	0.114598222503241	0.116369230418379	0.140202573891469	0.224709794747949
ADGRV1	adhesion G protein-coupled receptor V1	-4.34013070818111	113.135451727434	-2.11773849179536	1.38164444501312	-1.53276662417678	0.125333366883206	0.900596635821164	0	0.0584708927594535	0.229196445006482	0.0290923076045947	0	0
ADH5	alcohol dehydrogenase 5 (class III); chi polypeptide	1.01361262962707	3630.5420034687	0.0195064057030704	0.0443133185699782	0.440192843428472	0.659797442582903	1	122.883903925353	125.244652290749	123.995276748507	123.78776885755	130.752920411184	126.993135431841
ADH6	alcohol dehydrogenase 6 (class V)	1.0056297082759	8.35263017388378	0.00809917554450568	0.532323753345173	0.0152147551064736	0.987860850152105	1	1.35968041709533	1.11094696242962	0.572991112516205	1.16369230418379	1.00945853201858	1.05934617524033
ADHFE1	alcohol dehydrogenase; iron containing; 1	1.15698363512824	32.2404421012563	0.21036845849354	0.300217403810751	0.70072039736294	0.483477524081462	1	0.668695287096062	0.643179820353989	0.802187557522687	0.698215382510272	0.729053384235639	0.930940578241501
ADI1	acireductone dioxygenase 1	1.02639843816434	2167.34658858736	0.0375908802418305	0.0969514033779401	0.387729098621627	0.698216519524708	1	115.706574510522	110.568458208127	99.0128642428002	113.343630427501	116.003609637801	110.846131609238
ADIPOR1	adiponectin receptor 1	-1.02736141002814	3543.51737686197	-0.0389437889915698	0.0732235127867524	-0.531848138793683	0.594831178749784	1	115.505965924393	116.854079179768	103.482194920427	112.674507352595	109.470169694459	111.102942803236
ADIPOR2	adiponectin receptor 2	-1.01126704750395	3614.07087564855	-0.0161640231913316	0.0600583695397571	-0.269138561622647	0.787823056956691	1	94.7095424957055	91.8285370787218	81.2501397547978	89.2842920385011	90.570862733889	90.6543514811724
ADIRF	adipogenesis regulatory factor	-1.00845780921249	181.373884763192	-0.0121507272695034	0.181425211064757	-0.0669737529761855	0.946602598363472	1	19.9271195554626	20.9910505006438	17.7627244880023	19.1136460962187	21.2547102019467	18.9719269565768
ADK	adenosine kinase	1.13012763757493	892.363679133303	0.176485721045249	0.101359969694764	1.74117772111336	0.0816524311780354	0.805005844723738	40.9910210989886	39.9648552010865	36.0984400885209	45.2967229403539	43.4347573915771	46.1939135203283
ADM	adrenomedullin	-1.04571249830199	660.128653538391	-0.0644862604884035	0.303501143181232	-0.212474522542066	0.831736852078795	1	3.47721549289952	3.33284088728885	2.97955378508426	2.64739999201812	3.70134795073478	3.21013992497069
ADM2	adrenomedullin 2	-1.07492739442864	440.935531874207	-0.104239216805216	0.0992514970165692	-1.05025334567815	0.293601648950514	1	41.258499213827	45.6365317987535	38.8487974285987	41.340169106129	41.2475972388702	36.6597979431653
ADM5	adrenomedullin 5 (putative)	-1.19724878282876	142.765186833064	-0.259722968872881	0.270451484380129	-0.960331090317966	0.336888607406132	1	0.98075308774089	1.11094696242962	0.687589335019446	1.07641538137	0.701012869457345	0.706230783493553
ADNP	activity-dependent neuroprotector homeobox	1.03345197392929	4972.83792909745	0.04747134610834	0.136476198827097	0.347836080696252	0.727963291174575	1	150.144381795969	143.312158153421	136.028090111347	150.814522622219	148.250201632839	153.059471622603
ADNP-AS1	ADNP antisense RNA 1	-1.15841002631103	23.7848281106599	-0.212145994452433	0.422978293189416	-0.501552911504683	0.615982049697464	1	1.49341947451454	1.16941785518907	2.17736622756158	1.6582615334619	1.26182316502322	1.15565037298945
ADNP2	ADNP homeobox 2	1.0387259320356	762.431737798176	0.054815049188012	0.111759862830508	0.490471693501836	0.623800155425604	1	27.3273473993257	22.5990000515288	20.7422782730866	24.2338922346274	25.4327469039125	25.5848152020164
ADO	2-aminoethanethiol (cysteamine) dioxygenase	1.01870217071822	1004.8599424197	0.0267323246811471	0.0526099275733599	0.50812319868472	0.611366947010071	1	37.7589938780243	37.3921359196705	34.264868528469	39.2746152662028	36.6769933300083	37.6549413199062
ADORA1	adenosine A1 receptor	-1.20049183501045	1193.27749304633	-0.263625591298453	0.453550336236336	-0.581248805779924	0.561072778402574	1	0.312057800644829	0.175412678278361	0.343794667509723	0.087276922813784	0.252364633004644	0.321013992497069
ADORA2A	adenosine A2a receptor	1.0459375644481	92.8955383776102	0.0647967348071304	0.19438689720908	0.33333900451858	0.738878399947187	1	1.87234680386897	2.28036481761869	1.83357156005186	2.03646153232163	2.13107912315033	2.21499654822978
ADORA2B	adenosine A2b receptor	-1.05722681909229	417.493317513138	-0.0802849279739706	0.153235003368556	-0.52393334557426	0.600324900908131	1	14.6444267874037	14.3838396188256	15.3561618154343	13.6442922665549	13.9922168743686	14.7987450541149
ADPGK	ADP-dependent glucokinase	-1.02941592713665	1374.42783357146	-0.0418260092262563	0.0806673247599185	-0.518500016589598	0.604109448510487	1	38.5837180654428	36.6904852065571	35.7546454210112	35.9289998916744	37.8266544359183	35.7930601634232
ADPRH	ADP-ribosylarginine hydrolase	1.82428123320733	35.5754200626726	0.867328154106691	0.520248099110999	1.66714334101131	0.0954859058110957	0.843978609580905	0.222898429032021	0.0877063391391803	0.114598222503241	0.203646153232163	0.336486177339526	0.321013992497069
ADPRHL1	ADP-ribosylhydrolase like 1	-1.0820965670772	216.559611969047	-0.113829252054596	0.141942241687858	-0.80194063938285	0.422587296549412	1	11.4792690951491	12.3373583722447	11.9182151403371	11.8987538102792	11.3003274556524	10.1761435621571
ADPRHL2	ADP-ribosylhydrolase like 2	-1.05512937913839	1398.36154235995	-0.0774199119155525	0.146378119063958	-0.528903584843338	0.59687233503949	1	25.5218701241663	22.6282354979085	20.0546889380672	22.3137999327241	22.0398446157389	21.7005458928019
ADPRM	ADP-ribose/CDP-alcohol diphosphatase; manganese-dependent	1.13117917221515	147.442964176258	0.177827461947938	0.160205329719439	1.10999716588306	0.26700024775467	1	4.05675140838277	3.59595990470639	3.43794667509723	3.86927691141109	4.5145228793053	4.46209449570927
ADRA1B	adrenoceptor alpha 1B	-1.0538863588442	37.8966933309256	-0.0757193087483929	0.643625100238241	-0.117645052562998	0.906348906006973	1	3.07599832064188	3.82984347574421	2.97955378508426	3.17106152890082	3.53310486206502	2.85702453322392
ADRA1D	adrenoceptor alpha 1D	-1.19720015855537	200.572880799819	-0.259664375017007	0.0892865521965872	-2.90821370776295	0.00363499836921752	0.29530124057493	17.0740196638528	16.4887917581659	17.4189298204926	14.6043384175065	14.1043789334818	13.9641086736225
ADRA2A	adrenoceptor alpha 2A	-1.06202529171267	39.7526114450779	-0.0868181237635046	0.201047725627035	-0.43182843025323	0.66586611475295	1	5.19353339644608	5.81785382956563	4.69852712263288	4.85841536996731	5.21553574876265	5.0720210814537
ADRA2B	adrenoceptor alpha 2B	-1.07152433119945	19.4432504412166	-0.0996646097925722	0.475575473970341	-0.209566336465004	0.834006155781234	1	0.222898429032021	0.555473481214809	0.458392890012964	0.232738460836757	0.392567206896113	0.481520988745604
ADRA2C	adrenoceptor alpha 2C	-1.16112646164191	241.90697460668	-0.215525108851152	0.22341005087332	-0.96470641320144	0.334691882144546	1	1.42654994580493	1.6371849972647	1.26058044753565	1.42552307262514	1.3459447093581	1.05934617524033
ADRB1	adrenoceptor beta 1	-1.26671069585535	25.3488110195538	-0.341087064878387	0.255371155916816	-1.33565227307618	0.181662955908261	0.949475034631653	2.1621147616106	2.0757166929606	2.29196445006482	2.00736922471703	1.71047140147592	1.41246156698711
ADRB2	adrenoceptor beta 2; surface	-1.1664817831402	44.9978275412008	-0.222163777036211	0.282198164471578	-0.787261594887471	0.431128746718859	1	0.86930387322488	0.877063391391803	0.802187557522687	0.93095384334703	0.644931839900758	0.642027984994139
ADRBK1	adrenergic; beta; receptor kinase 1	-1.0636241872554	5797.15935692377	-0.0889884901651737	0.0381510959590195	-2.33252775387533	0.01967294461414	0.560273677272845	204.576178165588	220.318323917621	190.691442245393	198.613184016568	198.52684463032	192.961510889988
ADRBK2	adrenergic; beta; receptor kinase 2	1.03784367284077	187.286374128998	0.0535891514008503	0.147473984720916	0.363380371814486	0.716320762159064	1	6.62008334225101	6.60721088181825	5.38611645765232	6.16756921217407	6.11283222166805	7.70433581992967
ADRM1	adhesion regulating molecule 1	-1.08935026864678	7855.02145403499	-0.123467911436993	0.138626644712033	-0.890650651564643	0.373116616753072	1	210.973363078807	240.78313638343	214.527872526067	211.995645514681	220.734932334729	190.939122737257
ADSL	adenylosuccinate lyase	-1.05978388767178	4995.54619150328	-0.0837700987774099	0.0652452678048665	-1.28392604698852	0.199167832510833	0.959592226039346	205.467771881717	214.091173838739	191.035236912903	196.693091714665	199.255898014556	191.035426935006
ADSS	adenylosuccinate synthase	1.04106342166597	1244.90438920776	0.0580579604105172	0.15372308788045	0.377678858856053	0.705669174779631	1	82.3386796844284	69.4926560446105	71.8530855095321	78.8401536084516	76.2982407117374	81.9869736837515
ADSSL1	adenylosuccinate synthase like 1	-1.09894232858411	165.599684369362	-0.136115677052516	0.368849843133023	-0.369027341577118	0.712107345229978	1	3.2766069067707	3.01125097711186	2.97955378508426	3.14196922129622	3.05641611083403	2.37550354447831
ADTRP	androgen-dependent TFPI-regulating protein	1.10502047211597	24.8461868839804	0.144073097894164	0.380647639349884	0.378494657526918	0.705063161788791	1	0.86930387322488	0.613944373974262	0.229196445006482	0.785492305324056	0.701012869457345	0.706230783493553
AEBP1	AE binding protein 1	1.1442851155827	1792.11129841926	0.194446565742091	0.441562339529512	0.440360393844446	0.659676105656369	1	0.222898429032021	0.175412678278361	0.343794667509723	0.261830768441352	0.252364633004644	0.224709794747949
AEBP2	AE binding protein 2	1.04286845100639	1044.74703152208	0.0605571856140553	0.117150747494785	0.516916766721878	0.605214262730747	1	22.8025092899757	17.015029793001	18.7941084905315	20.742815322076	18.7871449014569	22.6956892695428
AEN	apoptosis enhancing nuclease	-1.05254320473127	2476.84283242116	-0.0738794541679178	0.0768867706814932	-0.960886424453521	0.336609277363103	1	42.6181796309223	47.5660712598154	39.7655832086246	40.9619691072693	43.2104332733508	41.8602246216179
AES	amino-terminal enhancer of split	-1.14231607741715	17589.5539549551	-0.191961897836188	0.0748565095505466	-2.56439819313999	0.0103354895228767	0.453676436775677	451.681376590486	496.856411223456	456.100925562899	424.078567952177	434.964465240894	394.494095379649
AFAP1	actin filament associated protein 1	-1.08770952750598	3729.67925378467	-0.121293336756444	0.156208610347962	-0.776483040763618	0.437463830481423	1	45.8502068518866	46.7182433148034	45.3808961112834	43.2311691004277	42.4533393743368	43.4652945841032
AFAP1-AS1	AFAP1 antisense RNA 1	-1.00080550046451	654.180320429379	-0.00116162374412962	0.625927779364413	-0.00185584308993151	0.998519252301258	1	86.2394021924887	85.4844452143211	77.5829966346941	83.5240151327913	83.8411391870985	86.320662582462
AFAP1L1	actin filament associated protein 1-like 1	-1.15191219815803	224.356609869685	-0.204030754879635	0.285034910021581	-0.715809705078537	0.474108858963294	1	0.690985129999264	0.760121605872896	0.687589335019446	0.698215382510272	0.560810295565876	0.609926585744432
AFAP1L2	actin filament associated protein 1-like 2	-1.01167068909315	321.654860009944	-0.0167397519606591	0.414132489611001	-0.040421247742197	0.967757290842036	1	0.312057800644829	0.497002588455355	0.916785780025928	0.407292306464325	0.504729266009289	0.513622387995311
AFF1	AF4/FMR2 family; member 1	-1.0037688620212	561.739159288018	-0.00542709796800999	0.0935867345335998	-0.057990034539153	0.953756566455144	1	46.2068443383379	40.4033868967824	40.7969672111538	40.2346614171544	42.3131368004454	46.6112317105745
AFF2	AF4/FMR2 family; member 2	-4.33021781508951	34.4292854714824	-2.11443959604807	1.44484599045547	-1.46343597173393	0.143348121733856	0.916537666108731	0.0668695287096062	0	0.114598222503241	0.0290923076045947	0	0
AFF3	AF4/FMR2 family; member 3	-1	190.28526506517	0	1.69880003699169	0	1	1	0	0	0	0	0	0
AFF4	AF4/FMR2 family; member 4	1.09621789782243	1707.83000369499	0.132534594706025	0.16330032364499	0.81160031865063	0.417021008392494	1	78.326507961852	66.2767569428406	62.799825931776	75.2327074654818	74.251283132922	81.9548722845018
AFG3L1P	AFG3-like AAA ATPase 1; pseudogene	1.09917482601285	246.857164754089	0.136420868145731	0.11802739296172	1.15584073088843	0.247746309312136	1	10.2087480496665	10.1154644473855	9.74084891277548	10.2986768920265	12.0854618694446	11.0749827411489
AFG3L2	AFG3-like AAA ATPase 2	1.00461042857314	2827.3187618943	0.00663615640414991	0.256288386090304	0.0258933169207739	0.979342430585687	1	96.4927299279617	91.7408307395826	89.8450064425409	92.804461258657	94.3282917141804	97.5561523198594
AFMID	arylformamidase	-1.05703165225208	542.627070118512	-0.0800185781050862	0.26232271085352	-0.305038697735052	0.760336679416099	1	16.6282228057887	17.4535614886969	13.9809831453954	15.4480153380398	16.2354580566321	14.6703394571161
AFTPH	aftiphilin	1.06264679826505	575.801866823815	0.0876621546620115	0.178111176650794	0.49217660738878	0.622594499870262	1	37.9818923070563	34.4101203889384	36.0984400885209	39.8273691106901	36.9293579630129	40.6082700508793
AGA	aspartylglucosaminidase	-1.10864929643148	248.390962497523	-0.148803064041892	0.178169746367701	-0.835175820112562	0.403618721818378	1	10.5653855361178	10.9632923923975	12.2620098078468	9.42590766388867	11.356408485209	9.88723096890974
AGAP1	ArfGAP with GTPase domain; ankyrin repeat and PH domain 1	-1.07503146280393	2972.80899880251	-0.104378883597965	0.157744450208282	-0.661696075266959	0.508166020506546	1	173.994513702395	179.417934432383	161.23969906206	160.822276438199	163.840727849571	163.043006789262
AGAP2	ArfGAP with GTPase domain; ankyrin repeat and PH domain 2	1.18154523025387	1473.91447360214	0.240674857592737	0.43070696294448	0.558790264144769	0.576304867697387	1	0.200608586128818	0.409296249316175	0	0.232738460836757	0.252364633004644	0.449419589495897
AGAP2-AS1	AGAP2 antisense RNA 1	-1.16990577997572	614.804328669028	-0.226392344992167	0.0792324267800039	-2.85731933493299	0.00427235772132371	0.315973097701106	23.493494419975	25.4933092431217	22.2320551656287	21.819230703446	21.282750716725	18.843521359578
AGAP3	ArfGAP with GTPase domain; ankyrin repeat and PH domain 3	-1.05241248186236	4171.43727567868	-0.0737002644242453	0.0748857599266016	-0.984169279933619	0.325032287624419	1	117.534341628584	128.928318534595	114.254427835731	117.998399644236	121.667793623017	109.401568643001
AGAP4	ArfGAP with GTPase domain; ankyrin repeat and PH domain 4	1.06400123342446	236.417049623417	0.0894998232585814	0.185981811758846	0.481228903042581	0.630353820914155	1	10.2756175783761	10.7294088213597	12.6058044753565	12.2478615015344	11.4405300295439	12.2627345133881
AGAP5	ArfGAP with GTPase domain; ankyrin repeat and PH domain 5	-1.03128782510302	122.798171263868	-0.044447034837521	0.344201360837423	-0.12913090967852	0.897254064369973	1	6.26344585579978	6.25638552526153	4.92772356763936	6.25484613498786	5.15945471920606	5.87455606269637
AGAP6	ArfGAP with GTPase domain; ankyrin repeat and PH domain 6	1.09038773074035	315.823275114298	0.124841233855506	0.1167360160366	1.069432023587	0.284875043869338	1	15.6474697180478	15.3193739029768	12.0328133628403	15.5352922608536	15.4783641576182	17.4631611918406
AGAP7P	ArfGAP with GTPase domain; ankyrin repeat and PH domain 7; pseudogene	1.03130588717761	63.4719466978369	0.0444723021165653	0.38046936752381	0.116887996544905	0.906948810314916	1	1.71631790354656	1.78336222916333	2.29196445006482	1.97827691711244	1.73851191625422	2.21499654822978
AGAP9	ArfGAP with GTPase domain; ankyrin repeat and PH domain 9	1.14237693179167	129.49415431015	0.19203875219168	0.42865896803702	0.447998914081031	0.654153980316674	1	9.54005276257048	9.61846185893011	9.39705424526576	11.4332768886057	10.7955981896431	11.0107799426495
AGBL2	ATP/GTP binding protein-like 2	1.3627584305628	21.5052877188626	0.446529845403091	0.383753603152934	1.16358476307293	0.244592329185494	1	1.42654994580493	0.935534284151257	2.29196445006482	1.83281537908946	2.10303860837204	2.08659095123095
AGBL5	ATP/GTP binding protein-like 5	-1.082178867866	2919.23119837835	-0.113938974632416	0.0549236798783129	-2.07449637178092	0.0380332353708986	0.664987652195757	74.1137276531468	76.5383986221247	79.1873717497395	70.9561382476064	73.6624323225778	69.1464139838688
AGER	advanced glycosylation end product-specific receptor	1.2341041992029	106.516848789901	0.303464210797545	0.29537955907319	1.02737038321041	0.304246091879156	1	1.53799916032094	1.37406597984716	1.9481697825551	1.86190768669406	1.93479551970227	2.02238815273154
AGFG1	ArfGAP with FG repeats 1	1.05673400713131	1358.01764227009	0.0796122784373699	0.0645257354033197	1.23380660351643	0.217274978171033	0.973386091104374	71.0600191754081	67.2415266733716	57.6429059191302	72.1198305517902	67.6337216452447	72.5491623043377
AGFG2	ArfGAP with FG repeats 2	-1.18756737761233	820.419952153611	-0.248009368255889	0.0730449786625855	-3.39529660760819	0.000685542885341758	0.12145168664928	52.3142612938152	57.8277129390995	51.3400036814519	46.1403998608872	45.5658365147274	46.6112317105745
AGGF1	angiogenic factor with G patch and FHA domains 1	1.1357683837611	681.275719337564	0.183668657317463	0.0757555199705508	2.42449206854975	0.0153298181846677	0.519127903493316	25.0092037373927	25.2886611184637	25.670001840726	27.8995229928063	26.3300433768179	32.6150216377023
AGK	acylglycerol kinase	-1.01200635126613	555.475822763757	-0.0172183442924986	0.101889252796835	-0.16899077988953	0.865803893679429	1	8.22495203128156	8.65369212839912	7.90727735272363	8.52404612814624	7.7111415640308	8.60317499892146
AGL	amylo-alpha-1; 6-glucosidase; 4-alpha-glucanotransferase	1.05583135050434	242.990386747673	0.0783794092966327	0.209367366679936	0.374363065933063	0.708134217552535	1	18.7457578815929	16.4595563117862	16.7313404854732	18.6772614821498	17.9739699728863	19.164535352075
AGMAT	agmatine ureohydrolase (agmatinase)	-1.1552606102007	452.086179807175	-0.208218339635273	0.0910014852577575	-2.28807627749705	0.0221330794626861	0.58448664966774	61.5645460986441	65.0196327485123	59.0180845891691	58.6500921308629	53.6415047708761	51.265934601782
AGO1	argonaute RISC catalytic component 1	-1.01805961973168	1061.84113320985	-0.0258220511706071	0.110841584853501	-0.232963568725006	0.815789695417891	1	25.0537834231991	23.1837089791233	23.1488409456547	24.262984542232	24.0307211649978	22.9203990642908
AGO2	argonaute RISC catalytic component 2	-1.10794618701515	1293.16277786055	-0.147887811340414	0.175258451811667	-0.843826987010783	0.398766092736799	1	65.4652686067044	74.8135072857208	62.6852277092728	62.4902767346694	63.9884547240665	60.1901235932005
AGO3	argonaute RISC catalytic component 3	-1.042428606931	203.91091087898	-0.0599485808367857	0.173877842297594	-0.344774124434919	0.730264187386304	1	5.21582323934928	5.17467400921164	5.27151823514908	5.55663075247758	4.00979361329601	5.58564346944901
AGO4	argonaute RISC catalytic component 4	1.17359441664676	306.130345990961	0.230933912545894	0.244927976923029	0.942864573688403	0.345750177339394	1	11.8581964245035	10.3493480184233	8.02187557522687	11.1423538125598	10.8516792191997	14.349325464619
AGPAT1	1-acylglycerol-3-phosphate O-acyltransferase 1	-1.07664039166162	4527.40712673752	-0.106536456196155	0.0985865646607511	-1.08063869111131	0.279857864645527	1	113.655908963427	118.900560426349	105.430364702982	105.925091988329	111.629289332388	102.275058009566
AGPAT2	1-acylglycerol-3-phosphate O-acyltransferase 2	-1.05805684385758	3388.70771489923	-0.0814171379892354	0.167583288048237	-0.485830890045555	0.62708707107317	1	233.775872368783	255.020798770357	231.144614789037	237.422322361097	237.110592965252	219.220455476249
AGPAT3	1-acylglycerol-3-phosphate O-acyltransferase 3	-1.03328440757217	1935.72605765362	-0.0472374051421582	0.0627177415879212	-0.753174523606501	0.451345046436631	1	110.40159189956	107.791090802053	102.221614472891	105.052322760191	106.273551009734	104.233243363798
AGPAT4	1-acylglycerol-3-phosphate O-acyltransferase 4	1.10397827995479	351.701779578391	0.142711788321002	0.165872212810339	0.860371884495089	0.389584078980514	1	3.78927329354435	3.12819276263076	3.32334845259399	4.01473844943407	4.0939151576309	3.33854552196952
AGPAT5	1-acylglycerol-3-phosphate O-acyltransferase 5	1.09648991406051	1586.82811791853	0.132892541604021	0.228594280423009	0.581346748300552	0.561006779647675	1	60.0711266241295	52.536097144369	49.9648250114131	58.5919075156537	58.4925138275209	64.3633054956624
AGPS	alkylglycerone phosphate synthase	1.09881161838748	1152.86991861869	0.135944070078085	0.317783994274646	0.427787656166833	0.668805724680567	1	60.2271555244519	53.0038642864446	50.9962090139422	60.1337998186972	58.7448784605255	64.8127250851583
AGR2	anterior gradient 2; protein disulphide isomerase family member	-1.03810620295841	1007.74716350975	-0.053954045471979	0.0564259928664011	-0.956191335431619	0.338975576653858	1	138.018707256627	129.45455656943	128.464607426133	131.904522679232	129.687380849609	126.126397652099
AGRN	agrin	-1.06698248726345	14141.107784	-0.0935364969256752	0.175321116319645	-0.533515294045582	0.593676926893237	1	505.355318301397	562.723871916981	460.684854463029	488.343475450726	498.672514817177	471.730061974444
AGT	angiotensinogen (serpin peptidase inhibitor; clade A; member 8)	-1.31465047348827	51.3479068190145	-0.394679280739563	0.510647194430665	-0.772900125652511	0.439581490374174	1	0.289767957741627	0.321589910176994	0.343794667509723	0.203646153232163	0.308445662561232	0.192608395498242
AGTPBP1	ATP/GTP binding protein 1	1.12193332501179	327.30529705927	0.165986941068761	0.226072289343187	0.734220640446498	0.46281427575112	1	18.3445407093353	15.7871410450525	15.4707600379375	18.4736153289176	18.1141725467778	20.0954759303165
AGTR2	angiotensin II receptor; type 2	-1	270.848416824152	0	1.68240964957785	0	1	1	0	0	0	0	0	0
AGTRAP	angiotensin II receptor-associated protein	-1.1002478723246	1167.39400804616	-0.137828581830425	0.216568915354243	-0.636419042894398	0.524503332237218	1	27.7508544144866	29.3231527188659	28.7641538483135	27.6667845319695	27.3114613940582	24.4933676275264
AGXT	alanine-glyoxylate aminotransferase	-1.07952609935966	13.9893113344403	-0.110398123361883	0.402389083510627	-0.274356655997521	0.783810548933005	1	0.579535915483253	0.584708927594535	0.802187557522687	0.581846152091893	0.420607721674407	0.73833218274326
AHCTF1	AT hook containing transcription factor 1	1.10644848438704	1534.08982181588	0.145936281640956	0.112079853683844	1.30207416270023	0.192891034565431	0.951414630494733	68.3183684983143	57.4768875825428	57.2991112516205	67.3195997970321	67.5496001009098	71.4577147298477
AHCY	adenosylhomocysteinase	-1.06179133038549	21682.5278674812	-0.086500266897386	0.0360178798218211	-2.40159241258228	0.0163238853322874	0.527516406204751	698.47451721474	758.250537304593	644.156608690717	677.850767187056	687.188895671646	651.626303369801
AHCYL1	adenosylhomocysteinase-like 1	1.01817917044795	3683.49323106191	0.0259914568675558	0.0806469769622168	0.322286809085638	0.747235425291217	1	116.553588540844	107.527971784635	106.576346928014	113.867291964384	112.694828893963	116.11076108619
AHCYL2	adenosylhomocysteinase-like 2	-1.02351657433381	2473.04991955828	-0.0335344648582368	0.168248779864143	-0.199314758094026	0.842016535486726	1	98.6771345324755	94.7228462703147	91.5639797800895	91.2916612632181	96.1789656895478	96.175792152122
AHDC1	AT hook; DNA binding motif; containing 1	-1.10898025939649	2117.80268523178	-0.149233684774403	0.20267065800832	-0.736335916806844	0.461526293356267	1	26.0122466680368	26.3411371881338	27.1597787332681	24.2047999270228	24.7597745492334	24.0118466387808
AHI1	Abelson helper integration site 1	1.15653636234393	155.525471170108	0.209810626067982	0.140204672632534	1.49645958389617	0.13453393245994	0.910151847151636	8.62616920353919	7.8643350761465	7.21968801770418	9.22226151065651	8.77668112560596	10.1119407636577
AHNAK	AHNAK nucleoprotein	1.03619877051544	17833.8443047865	0.0513007768956375	0.197650769401968	0.259552629371787	0.7952088804777	1	1097.46270518206	1100.07137637636	950.363059219377	1086.27767364796	1113.65708493472	1119.37579183728
AHNAK2	AHNAK nucleoprotein 2	-1.04640279906347	5434.72981100136	-0.0654383050747732	0.253501068194237	-0.258138182773389	0.796300264302995	1	603.007120060325	647.945198113884	553.73861113566	575.067644420023	604.497417590458	576.733738920235
AHR	aryl hydrocarbon receptor	1.02314212347521	901.886488108511	0.0330065620834588	0.112038889949009	0.294599153012678	0.768300109268922	1	59.2464024367111	49.2617271498396	44.0057174412445	52.1625075350383	50.865493807825	56.3379556832357
AHRR	aryl-hydrocarbon receptor repressor	-1.040859208133	856.83281978555	-0.0577749356256122	0.51360082835724	-0.112489958029091	0.910434931538577	1	42.6850491596319	40.9003894852377	35.6400471985079	40.0891998791315	38.4435457610408	38.008056711653
AHSA1	AHA1; activator of heat shock 90kDa protein ATPase homolog 1 (yeast)	-1.04611620498895	3716.48044755364	-0.0650431183626341	0.124082826673581	-0.524191139953154	0.600145602713006	1	125.58097491664	133.342870937934	114.139829613228	118.056584259445	126.126235472766	119.096191216413
AHSA2	AHA1; activator of heat shock 90kDa protein ATPase homolog 2 (yeast)	1.11962666542254	981.285186762963	0.163017752165253	0.0682438914595414	2.388752292385	0.0169056964331517	0.535815980553053	50.0406973176886	48.3261928656883	46.4122801138126	53.6462152228726	53.9499504334373	57.1725920637281
AIDA	axin interactor; dorsalization associated	1.08259990768881	2226.67664269035	0.114500170149397	0.0608828140002412	1.88066488104415	0.0600175198078538	0.747448355495674	119.518137646969	99.1666341200332	97.1792926827483	114.187307348034	115.86340706391	118.807278623165
AIF1L	allograft inflammatory factor 1-like	-1.01902893259128	537.75422988904	-0.02719501353846	0.0903715606304393	-0.300924465050126	0.763472094085888	1	7.86831454483032	7.77662873700732	7.44888446271066	7.85492305324056	7.12229075368663	7.96114701392732
AIFM1	apoptosis-inducing factor; mitochondrion-associated; 1	-1.05652163900198	2016.69402387717	-0.0793223159346146	0.0488662979679264	-1.62325200052351	0.104535545798263	0.85767285325535	82.0043320408803	85.0751489650049	81.7085326448108	77.5600920738494	82.2147893299574	78.4879211655335
AIFM2	apoptosis-inducing factor; mitochondrion-associated; 2	1.05903161433374	454.16909031733	0.0827456574716387	0.0983170432501667	0.841620686874128	0.400000306109755	1	17.2300485641752	19.3831009497588	16.3875458179635	19.7827691711244	18.89930696057	18.5546087663306
AIFM3	apoptosis-inducing factor; mitochondrion-associated; 3	-1.27131199534942	15.680192970426	-0.346318128617571	0.359429456667499	-0.963521832151735	0.335285713323805	1	1.1367819880633	1.46177231898634	1.37517867003889	1.01823076616081	0.925336987683696	1.18775177223916
AIG1	androgen-induced 1	1.09565843195962	473.799024874746	0.131798112786508	0.0852376441817073	1.5462430250365	0.12204588616049	0.889612947052687	15.9149478328863	13.7114243520919	14.4393760354084	15.2734614924122	16.1513365122972	17.4631611918406
AIM1	absent in melanoma 1	1.02420818131414	585.620284250995	0.0345089884077971	0.0838134170742248	0.411735848655783	0.680533046286924	1	33.6799526267383	30.6387478059536	32.0875023009075	32.2924614411001	31.7418627290286	35.9214657604221
AIM1L	absent in melanoma 1-like	-1.11523581639072	46.4910878611806	-0.157348799980673	0.599467543195364	-0.262480932899137	0.792950683519348	1	4.3465193661244	3.91754981488339	3.09415200758751	3.49107691255136	4.12195567240919	2.7607203354748
AIM2	absent in melanoma 2	-1	11.2772881369653	0	1.71217292201155	0	1	1	0	0	0	0	0	0
AIMP1	aminoacyl tRNA synthetase complex-interacting multifunctional protein 1	1.17102661987162	715.387248812468	0.227773871671973	0.112795378967083	2.01935463808712	0.0434503727372671	0.687849518891105	39.1855438238292	35.7257154760261	30.3685289633589	44.569415250239	38.9763155418284	42.6306582036108
AIMP2	aminoacyl tRNA synthetase complex-interacting multifunctional protein 2	-1.07033636424343	2082.24836675643	-0.0980642496799066	0.0882457479254316	-1.1112631711476	0.266455086986603	1	75.4065385415325	76.1291023728085	66.3523708293765	69.0069536380986	73.3539866600166	65.2300432754045
AIP	aryl hydrocarbon receptor interacting protein	-1.14562638899347	5004.52157384935	-0.196136629935068	0.141394290402314	-1.38716089155364	0.165392707783999	0.935927108160535	115.528255767296	131.764156833429	115.515008283267	112.616322737386	112.41442374618	97.7808621146074
AJAP1	adherens junctions associated protein 1	-2.75754326505252	27.1974774893341	-1.46338352146019	1.63367863980236	-0.895759720306579	0.370381106943088	1	0.0222898429032021	0	0	0	0	0
AJUBA	ajuba LIM protein	1.02033939262748	1537.32463611636	0.0290491116259315	0.075444024066469	0.38504191664456	0.700206360181335	1	63.9049796034803	64.7272782847151	59.5910757016853	65.0794921114783	65.3904804629812	65.0374348799063
AK1	adenylate kinase 1	-1.11514042547275	1802.74987956329	-0.157225394788493	0.210547919427968	-0.746743996405449	0.455218106750543	1	26.3020146257784	29.9078616464605	26.1283947307389	25.048476847556	25.4047063891342	24.7822802207738
AK2	adenylate kinase 2	-1.01200555566203	5663.9177923561	-0.0172172100955203	0.032169944317428	-0.535195520565227	0.5925146634709	1	188.616650646896	187.369975847669	177.51264665752	183.950660983852	187.310638719003	184.165727495569
AK3	adenylate kinase 3	1.11132636665015	652.838344325507	0.152282559664258	0.298372830665931	0.510376763609417	0.609787532693956	1	18.0101930657873	13.9745433695094	15.0123671479246	17.3099230247338	17.0766734999809	18.7793185610786
AK4	adenylate kinase 4	1.07161819942984	838.416443705572	0.0997909879766024	0.0822785959702095	1.21284262085286	0.225189996743896	0.981738696586481	41.9940640296327	37.5967840443286	36.5568329785339	42.7947844863588	40.3783412807431	43.6579029796014
AK5	adenylate kinase 5	-4.49504211722953	101.04259191832	-2.1683346334335	1.51664371789546	-1.42969281964411	0.15280520199645	0.92076585784102	0.0445796858064041	0.0292354463797268	0.114598222503241	0	0.0280405147782938	0
AK6	adenylate kinase 6	-1.00566772420562	436.031824156058	-0.00815371287191694	0.109369517907601	-0.0745519686646643	0.940571191164403	1	19.0355258393346	17.3658551495577	16.9605369304797	18.735446097359	17.6935648251034	17.5594653895897
AK7	adenylate kinase 7	1.05639411452193	78.7215516995304	0.0791481689674436	0.247707038434084	0.319523294403705	0.749329730049925	1	11.0111823941818	10.7586442677395	7.10508979520094	10.5895999680725	10.2067473792989	10.5292589539039
AK8	adenylate kinase 8	2.0680582858943	21.9936507634185	1.0482768469612	0.532124902655038	1.96998268964828	0.0488403544917539	0.718622660665708	0.11144921451601	0.263119017417541	0.229196445006482	0.320015383650541	0.36452669211782	0.481520988745604
AK9	adenylate kinase 9	1.3056437851903	39.8056820241386	0.384761344482173	0.326196266714327	1.17953938700082	0.238183462574797	0.996064980505885	0.423507015160839	0.497002588455355	0.572991112516205	0.814584612928651	0.420607721674407	0.609926585744432
AKAP1	A kinase (PRKA) anchor protein 1	-1.05273149385767	2567.18795202891	-0.0741375143534209	0.104135949986093	-0.711930071827471	0.476508079377651	1	173.905354330782	171.962895605553	149.321483921723	161.084107206641	157.363368935785	160.635401845534
AKAP10	A kinase (PRKA) anchor protein 10	-1.0167930969873	687.502120296414	-0.0240261410259281	0.142498804681105	-0.16860591272815	0.866106629467903	1	21.844046045138	19.6462199671764	21.6590640531125	21.4119383969817	20.8621429950506	20.6411997175616
AKAP11	A kinase (PRKA) anchor protein 11	1.16814632876282	499.642088154817	0.224221005859727	0.140409664802876	1.59690578404639	0.110286710300037	0.868204407533188	25.2766818522311	19.8216326454547	18.564912045525	24.8739230019284	23.4979513842102	27.7356089517468
AKAP12	A kinase (PRKA) anchor protein 12	-1.05145787674757	4077.59009655173	-0.072391054325833	0.258853404769033	-0.279660429386375	0.779738040117051	1	477.203246714653	469.521268858412	429.62873616465	436.879183298198	444.3860782064	451.859295838875
AKAP13	A kinase (PRKA) anchor protein 13	-1.03168853101292	2024.1725729017	-0.0450074837584366	0.225484488685585	-0.199603458405491	0.841790722798691	1	122.817034396643	119.105208551007	106.805543373021	110.521676589855	116.536379418589	117.041701664432
AKAP17A	A kinase (PRKA) anchor protein 17A	-1.05111301814527	1551.54225036605	-0.0719177996060874	0.0887709508942909	-0.810150154769972	0.417853881370176	1	21.5319882444932	24.3238913879327	19.3670996030477	22.2265230099103	20.4976163029328	20.9301123108089
AKAP2	A kinase (PRKA) anchor protein 2	-1.03201578986233	2021.00609802516	-0.0454650441931601	0.174451096978415	-0.26061770307346	0.794387336281321	1	150.077512267259	145.300168507242	128.35000920363	138.130276506616	138.688386093441	141.117751101712
AKAP3	A kinase (PRKA) anchor protein 3	1.37801194680703	19.1256010309799	0.462588395679757	0.598971362804588	0.77230469502542	0.439933985320664	1	0.133739057419212	0.146177231898634	0.114598222503241	0.174553845627568	0.196283603448057	0.192608395498242
AKAP5	A kinase (PRKA) anchor protein 5	1.15777978729984	26.2631255700137	0.21136087510418	0.338617023754347	0.624188567842099	0.532503753830249	1	1.1367819880633	1.14018240880934	1.03138400252917	1.80372307148487	1.00945853201858	1.09144757449004
AKAP6	A kinase (PRKA) anchor protein 6	1.04094189529109	581.761897565605	0.057889540573024	0.278696214840064	0.207715560852684	0.835451066869772	1	1.27052104548252	1.52024321174579	1.14598222503241	1.22187691939298	1.3739852241364	1.63717136173505
AKAP7	A kinase (PRKA) anchor protein 7	1.03008104375943	64.6245194980301	0.042757848894118	0.3814832964837	0.11208314830095	0.910757478932468	1	1.0922023022569	0.789357052252623	0.802187557522687	0.785492305324056	1.00945853201858	1.05934617524033
AKAP8	A kinase (PRKA) anchor protein 8	1.01377678518915	1153.66312751802	0.0197400326660348	0.101353846080312	0.194763528267028	0.84557807569441	1	42.7519186883415	40.0233260938459	35.0670560859917	40.0601075715269	42.0327316526624	39.9983434651349
AKAP8L	A kinase (PRKA) anchor protein 8-like	-1.05247998594153	2440.1934063294	-0.0737927991278339	0.0825717106428384	-0.893681365607436	0.371492398337127	1	34.749865086092	41.2219793954147	38.1612080935792	36.9181383502306	36.7611148743432	35.9535671596718
AKAP9	A kinase (PRKA) anchor protein 9	1.10288033453565	507.858812384966	0.141276263152654	0.138154950984013	1.0225928361337	0.306500398175031	1	19.860250026753	18.9153338076832	16.158349372957	20.6555383992622	20.0489680664801	21.3153291018054
AKIP1	A kinase (PRKA) interacting protein 1	-1.02360984759388	945.235606444795	-0.0336659319414525	0.103146894985395	-0.326388224737347	0.74413064546709	1	30.9160121067412	33.5330569975466	32.6604934134237	33.7179845137252	32.9756453792735	29.3727803134819
AKIRIN1	akirin 1	1.09171868130369	2009.18122409826	0.126601144375831	0.0604472915846653	2.09440557313486	0.0362238667330746	0.65784574353035	48.7033067434965	39.7602070764284	39.9947796536311	46.9840767814204	46.4350924728545	49.949777232544
AKIRIN2	akirin 2	-1.02588411738452	1327.32022820406	-0.0368677750807025	0.104855807804173	-0.351604511497888	0.725134881313803	1	35.9312267599617	31.6619884292441	29.9101360733459	31.3905999053577	32.8915238349386	32.7113258354514
AKNA	AT-hook transcription factor	-1.198290316015	448.067651645972	-0.260977479691036	0.19229512587307	-1.35717157939459	0.174726698899282	0.949475034631653	13.7974127570821	14.2084269405472	12.37660803035	12.3933230395573	10.9358007635346	11.0428813418992
AKR1A1	aldo-keto reductase family 1; member A1 (aldehyde reductase)	-1.06540421092192	3076.77653770948	-0.0914008881556515	0.102706135615427	-0.889926269817929	0.373505477148708	1	64.3507764615443	73.614853984152	64.9771921593376	66.0977228776391	64.8296701674153	63.0471481264244
AKR1B1	aldo-keto reductase family 1; member B1 (aldose reductase)	-2.67956726748576	10029.4251164769	-1.42200003372041	0.999808959845102	-1.42227174473483	0.154947378130304	0.922036337318583	0.0668695287096062	0.116941785518907	0	0	0.0280405147782938	0.0642027984994139
AKR1B10	aldo-keto reductase family 1; member B10 (aldose reductase)	1.25807558767989	22.5285551306027	0.331218604804557	0.849034333149093	0.390112144907094	0.696453622588064	1	1.80547727515937	1.60794955088497	1.83357156005186	2.12373845513541	1.96283603448057	2.63231473847597
AKR1C1	aldo-keto reductase family 1; member C1	1.01309885324372	1005.88996000286	0.0187749521513165	0.21969672612969	0.085458497639302	0.931896888808876	1	122.72787502503	125.537006754547	117.577776288325	130.799014990258	126.014073413652	120.990173772145
AKR1C2	aldo-keto reductase family 1; member C2	1.02906584030228	446.646464212538	0.0413352897526289	0.103412140594163	0.399714090774385	0.689367112479766	1	48.7255965863997	50.28496777313	44.8079049987672	50.1260460027166	48.7344146846746	51.9721653852755
AKR1C3	aldo-keto reductase family 1; member C3	1.0369485455808	4563.78493032465	0.0523443079629664	0.0448157838743605	1.16798822731098	0.242811513660945	1	321.486404192883	327.846295702256	304.831271858621	334.794275913676	342.234482869076	330.259195480985
AKR1C4	aldo-keto reductase family 1; member C4	-1.06076273973624	15.0520525456513	-0.0851020054671329	0.331610999259683	-0.256632034694633	0.79746284289522	1	1.89463664677217	2.28036481761869	1.71897333754861	1.83281537908946	1.85067397536739	2.02238815273154
AKR7A2	aldo-keto reductase family 7; member A2	-1.04205267587424	3198.92415371245	-0.0594282078484097	0.128830349008715	-0.461290435876948	0.644590245799564	1	75.8523353995966	87.6771036928006	79.7603628622557	78.2583074563597	84.3458684531078	75.2777812405628
AKR7A3	aldo-keto reductase family 7; member A3 (aflatoxin aldehyde reductase)	-1.04557372434479	887.560831813779	-0.0642947912404548	0.0955048966147479	-0.673209369565731	0.500814101194268	1	112.296228546332	122.730403902093	110.931079383137	117.940215029027	114.209016691991	104.907372748042
AKR7L	aldo-keto reductase family 7-like (gene/pseudogene)	1.05545238988655	69.2000765907251	0.077861502016438	0.507407533162291	0.153449637476183	0.878043703312427	1	6.82069192837983	6.57797543543852	7.67808090771714	7.33126151635786	7.09425023890833	8.25005960717468
AKT1	v-akt murine thymoma viral oncogene homolog 1	-1.0596830412858	5680.77387147914	-0.0836328089909419	0.0314016054693793	-2.66332907954324	0.00773717071316395	0.405722741176246	184.604478924319	193.275536016374	168.344788857261	174.146553321104	178.758281711623	173.251251750668
AKT1S1	AKT1 substrate 1 (proline-rich)	-1.10820148950677	3889.30099978698	-0.148220211246891	0.113044793215714	-1.31116353996115	0.18980251747927	0.949475034631653	76.9668275447567	82.6193714691078	63.4874152667955	69.8215382510272	70.4097326082958	65.1337390776554
AKT2	v-akt murine thymoma viral oncogene homolog 2	-1.08395014031263	3747.18755817198	-0.116298396933429	0.103752678018914	-1.12091947074588	0.26232214212718	1	76.0306541428222	80.3097712051094	67.1545583868992	72.1198305517902	69.9891248866213	68.1512706071278
AKT3	v-akt murine thymoma viral oncogene homolog 3	1.12021465202449	745.484899867929	0.163775203478996	0.664661779029845	0.246403823186653	0.805369646987903	1	0.0891593716128082	0.146177231898634	0.114598222503241	0.087276922813784	0.196283603448057	0.0963041977491208
AKTIP	AKT interacting protein	1.08655149810351	252.674006842224	0.119756553992598	0.281668351626204	0.425168654203382	0.670713732975249	1	7.6454161157983	5.70091204404672	5.95910757016853	7.36035382396245	7.85134413792227	6.16346865594373
ALAD	aminolevulinate dehydratase	-1.00493957993272	831.330396566857	-0.00710876473577345	0.0964724568000089	-0.0736869876809522	0.941259452965479	1	31.4955480222245	31.7496947683833	28.7641538483135	30.3141845239876	31.9661868472549	31.0099516752169
ALAS1	5'-aminolevulinate synthase 1	-1.06364106078642	2680.23322591028	-0.0890113771648515	0.0505229214516742	-1.76180186353617	0.0781027797900933	0.795347143910115	160.66518764628	173.044607121603	146.227331914135	155.440199531349	153.577899440715	151.454401660117
ALCAM	activated leukocyte cell adhesion molecule	1.08561916683434	490.110549811056	0.11851809717813	0.100754730946085	1.17630304865337	0.239473797955727	0.998059779025822	21.6880171448156	18.4475666656076	18.2211173780153	20.5391691688438	20.3013326994847	23.8513396425323
ALDH16A1	aldehyde dehydrogenase 16 family; member A1	-1.09794566709352	1618.15743770584	-0.13480666294584	0.0621511137555458	-2.16901443594503	0.0300815879438577	0.620824940427467	91.3660660602252	98.9912214417548	81.5939344223076	86.5787074312738	88.7482292732999	77.7174875835405
ALDH18A1	aldehyde dehydrogenase 18 family; member A1	-1.09815155973068	5742.31722248916	-0.135077179463808	0.155807710039691	-0.866947979848996	0.385970512937811	1	319.992984718369	311.152855819432	272.399974890204	279.897091463805	278.778797925797	278.672246886706
ALDH1A1	aldehyde dehydrogenase 1 family; member A1	1.02282040805015	597.162321023642	0.0325528516709009	0.0664210637839801	0.49009831846072	0.62406432793543	1	80.0205360224954	74.4919173755438	73.1136659570677	79.3347228377297	76.4945243151855	80.9597289077609
ALDH1A2	aldehyde dehydrogenase 1 family; member A2	-4.49324502934556	1114.3515445938	-2.16775773824301	1.49880197338689	-1.44632698430765	0.148085510615475	0.916537666108731	0.0222898429032021	0.0292354463797268	0	0	0	0
ALDH1A3	aldehyde dehydrogenase 1 family; member A3	1.01337990356757	7754.19559883462	0.0191751240353687	0.0361905387624988	0.529838037538094	0.596224229924299	1	972.929352881866	929.424075857894	849.975016306538	929.033751045126	940.87143287087	971.292037098383
ALDH1B1	aldehyde dehydrogenase 1 family; member B1	-1.07875940116875	1687.75395705776	-0.109373132252839	0.14025506285076	-0.779815929847888	0.435499228492268	1	27.5948255141641	27.8029095071202	27.1597787332681	25.1648460779744	26.9749752167186	25.6490180005158
ALDH1L2	aldehyde dehydrogenase 1 family; member L2	1.01472454017512	102.54688554105	0.021088142722092	0.578832883733048	0.0364321781203738	0.970937756773529	1	0.156028900322414	0.0877063391391803	0.229196445006482	0.0290923076045947	0.140202573891469	0.256811193997656
ALDH2	aldehyde dehydrogenase 2 family (mitochondrial)	-1.03269465479193	3872.84693166286	-0.0464137439056959	0.0446198773704109	-1.04020330491707	0.298245456400906	1	431.932575778249	425.434215717784	389.29016184351	414.419921827451	412.924620625155	402.487343792826
ALDH3A1	aldehyde dehydrogenase 3 family; member A1	1.02583068362438	2898.94163725552	0.0367926295285626	0.0837164628034819	0.43949097102837	0.660305822888416	1	357.685109067683	401.548856025547	342.877881729697	384.396660379509	402.549630157186	365.089213666917
ALDH3A2	aldehyde dehydrogenase 3 family; member A2	1.09908743043778	2849.72579214597	0.136306154660166	0.0678239303853636	2.00970592364226	0.044462322646481	0.69373865957257	281.275527595507	265.253205003261	268.045242435081	303.723691391968	303.482491445474	304.449670484221
ALDH3B1	aldehyde dehydrogenase 3 family; member B1	-1.04417455165339	3059.67088526056	-0.0623629032441382	0.0609192684337682	-1.02369750733201	0.305978173117271	1	201.500179844947	213.038697769069	186.68050445778	200.504184010866	199.564343677117	186.669636637046
ALDH4A1	aldehyde dehydrogenase 4 family; member A1	-1.05401311952083	858.844578755693	-0.0758928246125459	0.0831705523017835	-0.91249634049765	0.36150749507876	1	9.67379181998969	11.1679405170556	9.511652467769	10.0077538159806	9.75809914284624	9.40570998016413
ALDH5A1	aldehyde dehydrogenase 5 family; member A1	1.05217714762108	635.324811568693	0.0733776214353219	0.116948710601885	0.627434206479733	0.53037465124036	1	3.45492564999632	4.23913972506038	4.24013423261991	4.24747691027082	3.89763155418284	4.01267490621337
ALDH6A1	aldehyde dehydrogenase 6 family; member A1	1.02996936722777	379.775607819304	0.0426014302184211	0.107756591119149	0.395348718588505	0.692585549426942	1	14.3546588296621	11.5480013199921	12.0328133628403	12.7715230384171	13.3192445196896	13.7393988788746
ALDH7A1	aldehyde dehydrogenase 7 family; member A1	1.00240403767116	3476.74790919496	0.00346413094202744	0.0436109241264211	0.0794326424265967	0.936688505757378	1	69.9678168731512	72.2992588970643	65.2063886043441	68.8033074848664	72.8492573940073	69.9810503643611
ALDH9A1	aldehyde dehydrogenase 9 family; member A1	1.0166089661061	2063.83331012054	0.0237648599790254	0.0569027602921791	0.417639844833533	0.676210460091361	1	96.0246432269944	86.3615086057129	82.5107202023335	90.1861535742435	90.7671463373371	93.6718830106449
ALDOA	aldolase A; fructose-bisphosphate	-1.10229835691258	85084.2731336134	-0.140514768174072	0.0530352154031956	-2.64946162857681	0.00806201266196606	0.411128013570205	1946.90632838018	2150.32555212166	1836.55111383694	1857.39837901535	1889.06144009888	1737.90555258063
ALDOC	aldolase C; fructose-bisphosphate	-1.16661497950267	8916.32497342797	-0.222328503793268	0.2600574741442	-0.854920646003001	0.392595080008458	1	30.0244183906132	32.743699945294	28.1911627357973	25.7175999224617	27.6199070566194	26.0984375900117
ALG1	ALG1; chitobiosyldiphosphodolichol beta-mannosyltransferase	-1.07842030339361	943.34879076326	-0.1089195634736	0.0593384144639929	-1.83556578748314	0.0664219009737296	0.761278498075371	46.7640904109179	49.115549917941	38.7341992060954	44.0166614057517	42.5935419482283	42.1491372148652
ALG10	ALG10; alpha-1;2-glucosyltransferase	1.01409347041625	93.9226938377308	0.0201906336934954	0.291553404003097	0.0692519223451802	0.94478909421932	1	4.43567873773721	3.15742820901049	3.32334845259399	4.21838460266623	3.53310486206502	3.56325531671747
ALG10B	ALG10B; alpha-1;2-glucosyltransferase	1.38841276696682	116.924735332571	0.473436536452514	0.256180919884002	1.84805541594153	0.0645943265680864	0.756096630181953	5.90680836934854	4.70690686713601	2.40656267256806	6.08029228936029	6.75776406156881	6.25977285369285
ALG11	ALG11; alpha-1;2-mannosyltransferase	-1.04860998592332	94.3402727004408	-0.0684781898315355	0.241004099476772	-0.284137033271235	0.776305367560162	1	2.40730303354582	3.68366624384557	3.09415200758751	2.7346769148319	3.1685781699472	2.88912593247362
ALG12	ALG12; alpha-1;6-mannosyltransferase	-1.14235268472497	842.817490993723	-0.192008130517557	0.0935856596913524	-2.05168325094683	0.0402004555404901	0.677745099375639	33.1895760828679	36.0473053862031	28.6495556258102	29.2086768350131	30.5641611083403	28.0245215449942
ALG13	ALG13; UDP-N-acetylglucosaminyltransferase subunit	1.1346013149575	431.812780938207	0.182185441148229	0.0900235872696362	2.023752292858	0.0429956451188167	0.687849518891105	23.827842063523	20.0555162164926	22.6904480556417	24.3211691574411	24.6756530048985	27.1256823660024
ALG14	ALG14; UDP-N-acetylglucosaminyltransferase subunit	1.08970705623469	156.849619057762	0.123940350305352	0.312642500094744	0.39642834952955	0.691789055677997	1	7.40022784386308	7.45503882683033	5.15692001264584	8.02947689886813	7.57093899013933	6.74129384243846
ALG1L	ALG1; chitobiosyldiphosphodolichol beta-mannosyltransferase-like	2.39739492325464	24.7109347406869	1.26146758395184	0.866451127727455	1.45590160089056	0.14541982306631	0.916537666108731	0.0668695287096062	0.0292354463797268	0	0.0290923076045947	0.168243088669763	0.128405596998828
ALG1L9P	asparagine-linked glycosylation 1-like 9; pseudogene	1.16395184608693	17.3464194608366	0.219031373668345	0.586621765666173	0.373377509134205	0.708867496273198	1	0.468086700967243	0.789357052252623	0.343794667509723	0.785492305324056	0.420607721674407	0.770433581992967
ALG2	ALG2; alpha-1;3/1;6-mannosyltransferase	-1.00895495616506	677.231670891243	-0.0128617681332218	0.0878757436603311	-0.14636312135163	0.883634738645453	1	30.0244183906132	28.6215020057525	27.8473680682876	28.568646067712	28.0405147782938	30.4963292872216
ALG3	ALG3; alpha-1;3- mannosyltransferase	-1.01513154198927	1641.26189783609	-0.0216666857153061	0.0792484838030058	-0.273401895854117	0.784544295603537	1	72.6871777073419	78.2632899585285	62.3414330417631	73.5162613168107	70.8864213595268	70.4625713531067
ALG5	ALG5; dolichyl-phosphate beta-glucosyltransferase	-1.01909839946381	775.336360315624	-0.027293358240453	0.148409986324159	-0.18390513277751	0.854087878115287	1	27.7508544144866	26.8673752229689	26.0137965082357	26.5612768429949	27.8442311748457	26.0984375900117
ALG6	ALG6; alpha-1;3-glucosyltransferase	1.08227429914367	179.694863840126	0.114066192197785	0.215608187783498	0.529043879874934	0.596775010650469	1	6.88756145708943	5.55473481214809	4.58392890012964	7.06943074791651	5.4118193522107	6.58078684618992
ALG8	ALG8; alpha-1;3-glucosyltransferase	1.07457357814964	1157.31083855014	0.103764270292302	0.0900426996982042	1.15238959560396	0.249161014486385	1	46.2960037099507	43.1807543028564	37.3590205360565	46.1985844760963	45.621917544284	47.7026792850645
ALG9	ALG9; alpha-1;2-mannosyltransferase	1.04814486900316	571.67003159196	0.0678381322839613	0.111692940794703	0.607362755437257	0.543610199727939	1	23.9170014351358	22.3943519268707	22.2320551656287	25.6594153072525	23.8063970467714	23.4982242507855
ALKBH1	alkB homolog 1; histone H2A dioxygenase	1.00748102751356	254.684231771652	0.0107526707434872	0.578148606333	0.0185984548361842	0.985161435485833	1	8.09121297386234	7.60121605872896	6.53209868268473	7.18579997833488	7.09425023890833	8.50687080117234
ALKBH2	alkB homolog 2; alpha-ketoglutarate-dependent dioxygenase	-1.07990174870158	960.379690184139	-0.110900059510069	0.1480821791469	-0.748908883897866	0.453912125384825	1	24.1844795499742	25.142483886565	26.3575911757454	23.7975076205584	23.385789325097	23.883441041782
ALKBH3	alkB homolog 3; alpha-ketoglutarate-dependent dioxygenase	1.0382208681004	670.801180108537	0.0541133911109102	0.149086025377539	0.362967561673711	0.716629116246082	1	15.3577017603062	16.8396171147226	14.6685724804148	16.6407999498282	15.9550529088492	16.981640203095
ALKBH4	alkB homolog 4; lysine demthylase	-1.13765045134432	779.370440975279	-0.186057350634591	0.0608708809101682	-3.05659040665389	0.00223869957955273	0.22968857799232	18.4337000809481	18.6229793438859	16.3875458179635	16.3498768737822	15.8709313645143	15.8901926286049
ALKBH5	alkB homolog 5; RNA demethylase	-1.06279187619206	3904.85856316263	-0.0878591052573745	0.0629838591955183	-1.39494636212489	0.163032014921391	0.933682596935791	55.2119408712315	50.1972614339909	49.0480392313871	51.3479229221096	48.2016449038871	48.3447072700587
ALKBH6	alkB homolog 6	-1.06624316640063	360.844153475171	-0.0925364952771932	0.159110330993496	-0.581586969867947	0.560844921796753	1	8.42556061741038	9.03375293133557	6.53209868268473	8.37858459012327	7.31857435713468	7.60803162218055
ALKBH7	alkB homolog 7	-1.11128451546726	2404.97493960938	-0.152228228521991	0.220556012558345	-0.6902021248762	0.490067087293269	1	81.8928828263643	99.1081632272737	84.0004970948756	82.7676151350718	84.0654633053248	76.3050260165534
ALKBH8	alkB homolog 8; tRNA methyltransferase	1.19809941974511	132.621567473807	0.260747629680941	0.22895047548731	1.13888223698139	0.254752275337734	1	5.79535915483253	5.08696767007246	5.0423217901426	6.89487690228894	5.60810295565876	6.9339022379367
ALMS1	Alstrom syndrome protein 1	1.01234763096045	411.203729586227	0.0177047834543678	0.155244469063124	0.114044536086943	0.90920248903365	1	13.1510073128892	13.272892656396	13.8663849228922	12.8297076536263	13.6276901822508	14.7666436548652
ALOX12	arachidonate 12-lipoxygenase	-1.31070946130583	14.5511800337699	-0.390347925692171	0.455506242339742	-0.856954064311216	0.39147027184935	1	0.534956229676849	0.321589910176994	0.916785780025928	0.407292306464325	0.308445662561232	0.481520988745604
ALOX12-AS1	ALOX12 antisense RNA 1	1.07336666780904	17.4687166691692	0.102142992652295	0.570695986338144	0.17897969338753	0.857953646553723	1	0.490376543870445	0.409296249316175	0.916785780025928	0.465476921673515	0.925336987683696	0.41731819024619
ALOX12B	arachidonate 12-lipoxygenase; 12R type	-1.41407245716781	17.8739035587032	-0.499856045832233	1.65230974495832	-0.302519577432403	0.762256011551636	1	0.0222898429032021	0	0	0	0	0.0321013992497069
ALOX15B	arachidonate 15-lipoxygenase; type B	2.50114657813835	13.7146222426407	1.32258960824128	1.57939029433497	0.837405176532495	0.402364857008604	1	0	0	0	0.0581846152091893	0	0
ALOX5	arachidonate 5-lipoxygenase	-1.06337237544925	873.485401593693	-0.0886468933313646	0.0851939319994812	-1.0405306017793	0.298093454269443	1	116.999385398908	125.21541684437	104.284382477949	114.361861193662	114.321178751104	103.559113979555
ALOX5AP	arachidonate 5-lipoxygenase-activating protein	-3.49900524157848	27.4487132054759	-1.80694482576485	1.00827242556614	-1.79211964935991	0.0731138019838322	0.783049922848907	0.0668695287096062	0.146177231898634	0.114598222503241	0.087276922813784	0	0
ALOXE3	arachidonate lipoxygenase 3	-1.94663026057541	10.859927971802	-0.96097888719657	0.676102071431749	-1.42135178666374	0.155214515342284	0.922170665423142	0.156028900322414	0.350825356556721	0	0.087276922813784	0.168243088669763	0.0642027984994139
ALPK1	alpha-kinase 1	1.08816816286058	249.245224745023	0.12190152439896	0.366940046986842	0.332211012125725	0.73972992905633	1	16.7173821774015	15.728670152293	15.3561618154343	17.1353691791063	17.5533622512119	18.297797572333
ALPK2	alpha-kinase 2	-2.30609906168802	426.198158229394	-1.20545448728996	0.895306409169366	-1.34641556783709	0.178168533060239	0.949475034631653	0.0668695287096062	0.116941785518907	0.114598222503241	0.0290923076045947	0.0560810295565876	0.0321013992497069
ALPK3	alpha-kinase 3	1.0752986369236	1780.84260457842	0.104737387419805	0.609911392730391	0.171725579597599	0.863653274931701	1	0.133739057419212	0.116941785518907	0.229196445006482	0.087276922813784	0.196283603448057	0.160506996248535
ALPL	alkaline phosphatase; liver/bone/kidney	1.96685051040906	126.024326373309	0.97588731039368	1.47746178583423	0.660516109283096	0.508922684184445	1	0	0.0292354463797268	0	0	0	0.0963041977491208
ALPP	alkaline phosphatase; placental	-1.35779594038506	162.349152974033	-0.441266676993987	1.59271276261318	-0.277053519851248	NA	NA	14.2209197722429	15.3778447957363	14.2101795904019	10.8514307365138	11.0760033374261	10.9786785433998
ALPPL2	alkaline phosphatase; placental-like 2	-1.32764755552894	151.219721577347	-0.408872211914359	0.159911538454903	-2.55686497587956	0.010562020617703	0.456343527348674	19.6819312835274	22.5697646051491	23.6072338356676	17.8626768692211	16.5439037191933	15.8259898301055
ALS2	amyotrophic lateral sclerosis 2 (juvenile)	1.03301103124378	664.95014640458	0.0468556604331057	0.302003878439002	0.155149200981435	0.876703694981631	1	30.8491425780316	28.7969146840309	28.534957403307	30.7505691380566	30.3398369901139	31.7161824587105
ALS2CL	ALS2 C-terminal like	-1.1388043065164	387.915460405445	-0.187519853916475	0.0811478796141814	-2.31084108183776	0.02084163440884	0.573291203326672	31.7407362941597	35.6964800296464	32.4312969684172	28.8304768361533	30.7043636822317	29.3406789142321
ALX1	ALX homeobox 1	-1	54.1797401674834	0	1.67556266697498	0	1	1	0	0	0	0	0	0
ALX3	ALX homeobox 3	1.09913416273069	36.5196600376548	0.136367495561777	0.465756942118115	0.292786823405403	0.769685100530363	1	1.18136167386971	1.25712419432825	0.802187557522687	0.93095384334703	1.14966110591005	1.63717136173505
ALX4	ALX homeobox 4	1.34719478963912	1033.12288584335	0.429958463813609	1.68362211196301	0.255377059233501	0.798431887575484	1	0	0	0	0	0.0280405147782938	0
ALYREF	Aly/REF export factor	-1.01655218784449	5191.91829082524	-0.0236842822871704	0.0918560485126483	-0.257841292660321	0.796529394725544	1	78.8391743486257	80.2220648659702	65.7793797168603	78.7528766856378	75.877632990063	71.20090353585
AMACR	alpha-methylacyl-CoA racemase	-1.00445328758124	501.483470982512	-0.00641047264073223	0.158476940969034	-0.0404505071938815	0.967733964255264	1	26.3020146257784	23.6222406748192	20.6276800505834	25.3103076159974	21.8435610122909	24.5896718252755
AMBRA1	autophagy/beclin-1 regulator 1	-1.05334350136906	2321.62498280286	-0.0749759842355751	0.0930908080421993	-0.805406954912106	0.420584879637992	1	103.670059342793	105.510725984434	88.5844259950052	95.5973227886981	98.0857206944717	94.5707221896367
AMD1	adenosylmethionine decarboxylase 1	1.08633990763378	1396.83916076621	0.11947558226844	0.120495727857362	0.991533761345216	0.321425015241153	1	48.8593356438189	41.3681566273134	35.9838418660177	45.1512614023309	44.7246210713786	50.2386898257914
AMDHD2	amidohydrolase domain containing 2	-1.1682865755585	623.215876713453	-0.224394204376571	0.119054367501602	-1.88480447282668	0.0594562408735116	0.747448355495674	29.3780129464203	34.2054722642803	36.9006276460436	29.499599911059	31.2932144925759	26.0021333922626
AMER1	APC membrane recruitment protein 1	-1.09336807568176	700.695619585994	-0.128779157247912	0.207292783011353	-0.621242840088931	0.534439856275565	1	21.0193218577195	21.3418758572005	15.241563592931	17.6299384083844	17.6935648251034	18.5225073670809
AMFR	autocrine motility factor receptor; E3 ubiquitin protein ligase	-1.03181025468767	3066.18853284161	-0.0451776899570955	0.0860176941561162	-0.525213915582311	0.599434492335766	1	93.3721519215134	95.5414387689471	89.2720153300247	92.804461258657	92.19721259103	89.4665997089333
AMH	anti-Mullerian hormone	1.03587049000152	215.078300786256	0.050843640947114	0.279633977935689	0.181822113759034	0.855722329515194	1	6.33031538450938	7.27962614855196	5.50071468015557	6.92396920989353	6.39323736945099	6.9339022379367
AMIGO1	adhesion molecule with Ig-like domain 1	1.09823123466259	280.876129299965	0.135181848494631	0.441568083488585	0.306140442548823	0.759497716500094	1	1.64944837483695	1.95877490744169	0.916785780025928	1.48370768783433	1.68243088669763	2.05448955198124
AMIGO2	adhesion molecule with Ig-like domain 2	1.12784412259217	1815.06225631395	0.17356768909936	0.0434830074455509	3.99162107903184	6.56231688484947e-05	0.0309757867527411	185.65210154077	172.927665336084	168.573985302267	197.74041478843	200.629883238692	206.476199974115
AMIGO3	adhesion molecule with Ig-like domain 3	1.07322686043529	172.979869948199	0.101955067549181	0.264650006614285	0.385244908373554	0.700055974055905	1	1.67173821774015	2.36807115675787	0.802187557522687	1.60007691825271	1.96283603448057	2.18289514898007
AMMECR1	Alport syndrome; mental retardation; midface hypoplasia and elliptocytosis chromosomal region gene 1	1.07320205878144	390.969856295321	0.101921727313505	0.363250825728454	0.2805822316002	0.779030845912233	1	30.7599832064188	24.0900078168949	25.8991982857325	29.645061449082	28.9938922807558	29.5974901082298
AMMECR1L	AMMECR1-like	1.03307131854496	896.325870461837	0.0469398547445998	0.170850667487383	0.274742003850037	0.783514458059069	1	44.2230483199529	39.2047335952136	35.8692436435144	41.1656152605015	41.5560429014314	42.8232665991091
AMN	amnion associated transmembrane protein	-1.11501278690215	52.6106734834602	-0.157060254983732	0.181563991506338	-0.865040769817234	0.387016412080042	1	6.97672082870224	7.60121605872896	6.53209868268473	6.77850767187056	5.83242707388511	6.70919244318875
AMN1	antagonist of mitotic exit network 1 homolog	1.39533176163296	97.5655016259682	0.480608185823058	0.219237702686657	2.19217853468371	0.0283666177664768	0.617687633158591	3.09828816354509	2.60195472779568	2.75035734007778	3.72381537338812	3.81351000984796	4.42999309645956
AMOT	angiomotin	-1.13781745693861	124.733312520898	-0.186269120831156	0.799004312308051	-0.233126552587792	0.815663136893985	1	0.11144921451601	0.0584708927594535	0	0.0581846152091893	0.0560810295565876	0.0963041977491208
AMOTL1	angiomotin like 1	-1.07638443608651	3375.09722815788	-0.106193435682991	0.168386413420369	-0.630653231017423	0.528267285377292	1	86.8412279508752	87.5016910145222	77.8121930797006	80.5565997571227	79.0181706452319	79.0336449527785
AMOTL2	angiomotin like 2	-1.0050957451423	1117.42750816477	-0.00733293868043615	0.256549839525616	-0.028582901061234	0.977197249489559	1	59.6699094518719	59.9326650784399	45.1516996662769	57.777322902725	54.594882273338	54.2834661312544
AMPD2	adenosine monophosphate deaminase 2	-1.08788405953847	3276.21561633322	-0.121524810594003	0.151808769211586	-0.800512455407799	0.423413950026701	1	61.341647669612	64.1718048035003	52.2567894614779	55.7117690627988	55.9688674974744	54.8291899184995
AMPD3	adenosine monophosphate deaminase 3	-1.20479773288493	332.124888240083	-0.26879096034928	0.135604030208175	-1.98217530803945	0.0474596232358997	0.714147220434895	10.4093566357954	9.88158087634765	8.13647379773011	7.1276153631257	9.25336987683696	7.96114701392732
AMPH	amphiphysin	-1	291.398377580506	0	1.67570185584706	0	1	1	0	0	0	0	0	0
AMT	aminomethyltransferase	-1.12996398292849	144.917495504385	-0.176276788146155	0.176038294667139	-1.00135478180737	0.316655316913021	1	10.3870667928922	11.7818848910299	10.1992418027884	9.65864612472543	9.33749142117184	10.1761435621571
AMZ2	archaelysin family metallopeptidase 2	1.03066301282573	2719.01791860154	0.0435727040000055	0.0692267996087246	0.629419592502931	0.52907439451069	1	54.7438541702642	49.6710233991558	49.3918338988968	53.9953229141277	53.7817073447675	53.3525255530129
AMZ2P1	archaelysin family metallopeptidase 2 pseudogene 1	1.10941072222504	280.757010046094	0.149793573992295	0.181521277788283	0.825212205518991	0.409251125142012	1	3.14286784935149	3.88831436850366	4.24013423261991	3.8110922962019	4.34627979063554	4.04477630546307
ANAPC1	anaphase promoting complex subunit 1	1.00101365634987	2114.25051125222	0.00146165630561562	0.106035741871314	0.0137845624486647	0.989001858746323	1	128.946741195024	125.390829522648	117.004785175809	123.584122704318	123.462386568828	131.583635524549
ANAPC10	anaphase promoting complex subunit 10	-1.03082516295261	229.049721322137	-0.0437996596402591	0.124075885594199	-0.353007028162665	0.724083171600431	1	8.11350281676555	7.13344891665333	9.05325957775604	8.05856920647273	7.2624933275781	7.8648428161782
ANAPC11	anaphase promoting complex subunit 11	1.00702820935113	3006.09472370815	0.010104097367491	0.232760326214037	0.0434098780141754	0.965374803608584	1	58.466257935099	65.165809980411	52.4859859064844	58.8828305916996	62.1377807486991	59.5801970074561
ANAPC13	anaphase promoting complex subunit 13	1.14460221945826	763.411580122208	0.194846309481889	0.109363009474395	1.78164729023399	0.0748067674802433	0.78507048682914	17.7204251080456	15.6994347059133	14.6685724804148	19.6373076331014	18.7310638719003	17.9446821805862
ANAPC15	anaphase promoting complex subunit 15	-1.08294726056146	1139.15525575216	-0.11496298553246	0.177908493998608	-0.646191662627191	0.518155238318947	1	36.622211889961	43.6485214449321	35.7546454210112	35.8708152764652	37.4060467142439	35.9214657604221
ANAPC16	anaphase promoting complex subunit 16	1.03707176982308	2060.06336215945	0.0525157383025232	0.188848710349166	0.278083648045178	0.78094814784654	1	118.983181417293	107.323323659977	106.461748705511	121.780399632833	112.610707349628	117.17010726143
ANAPC2	anaphase promoting complex subunit 2	-1.04739938937442	1545.5405746733	-0.0668116688203177	0.0958854110440503	-0.696786592379773	0.485936358049115	1	38.8066164944748	46.4843597437656	36.3276365335274	41.0783383376877	40.7709084876392	36.7882035401642
ANAPC4	anaphase promoting complex subunit 4	1.05596189444898	283.17307894054	0.0785577743920192	0.0895369746720159	0.87737802935363	0.380281342613294	1	13.5968041709533	12.4543001577636	13.4079920328792	13.7606614969733	14.2726220221515	13.7072974796249
ANAPC5	anaphase promoting complex subunit 5	1.01207464334863	4268.61817426347	0.0173156967690622	0.0317972525743224	0.544565815193901	0.586052171308448	1	150.634758339839	145.5048166319	137.747063448896	152.734614924122	149.175538620523	144.55260082143
ANAPC7	anaphase promoting complex subunit 7	-1.00722691453724	2203.06879069793	-0.0103887395502423	0.0917949837102467	-0.113173281701695	0.909893177667097	1	66.8918185525094	69.5803623837497	59.1326828116723	65.9522613396161	67.9421673078059	64.2348998986636
ANG	angiogenin; ribonuclease; RNase A family; 5	1.1383743220491	100.724054020852	0.186975024926578	0.170460624015972	1.09688103047809	0.272693402138561	1	3.72240376483474	3.94678526126311	3.89633956511019	3.66563075817893	4.90709008620142	4.6226014919578
ANGEL1	angel homolog 1 (Drosophila)	-1.06780993536188	865.744203591257	-0.0946548776312985	0.0889587572804169	-1.0640310243198	0.287314645424287	1	29.3780129464203	30.5802769131942	28.99335029332	28.6268306829212	28.0965958078504	27.7356089517468
ANGEL2	angel homolog 2 (Drosophila)	1.10686899383055	645.334234628899	0.146484478546344	0.136827974472571	1.0705740482602	0.284360997537053	1	22.5796108609437	20.6402251440871	22.0028587206223	24.1466153118136	24.142883224111	24.9106858177726
ANGPT1	angiopoietin 1	2.62410095059555	40.518288473993	1.39182322228911	1.41499284558391	0.983625625127993	0.325299620884551	1	0.0222898429032021	0	0	0	0.0841215443348814	0.0321013992497069
ANGPTL1	angiopoietin-like 1	1.34234739420408	22.2141661912612	0.424758083637697	1.04976728356079	0.404621186323245	0.685755982885369	1	0.0668695287096062	0.0292354463797268	0	0.0581846152091893	0.0280405147782938	0.0963041977491208
ANGPTL2	angiopoietin-like 2	-1.18946572076623	1193.907713868	-0.250313695308086	0.180916025447798	-1.38359050663708	0.166483876819933	0.935927108160535	21.6434374590092	22.0727620166937	19.7108942705574	18.2699691756855	18.2824156354476	17.7841751843376
ANGPTL4	angiopoietin-like 4	-1.26426553921655	291.449986212227	-0.338299510885905	0.228036318499886	-1.48353347006904	0.137932730695376	0.916537666108731	1.1144921451601	1.16941785518907	0.687589335019446	0.93095384334703	0.841215443348814	0.802534981242674
ANGPTL6	angiopoietin-like 6	1.51882696471925	16.4517135357657	0.602957517396878	0.917092738254256	0.657466243320872	0.510881169518451	1	0.222898429032021	0.0292354463797268	0	0.290923076045947	0.168243088669763	0.0321013992497069
ANK1	ankyrin 1; erythrocytic	-1.20558647994335	2109.61701469199	-0.269735143027093	0.0605422292077236	-4.45532228589762	8.37672607842022e-06	0.00820866801147192	53.7408112396202	56.3659406201132	52.4859859064844	45.7621998620274	44.5283374679306	46.5470289120751
ANK2	ankyrin 2; neuronal	2.43423442688394	323.765260225638	1.28346811226571	1.1715684207222	1.09551272427992	0.273292074078375	1	0.0445796858064041	0	0	0.0581846152091893	0.0841215443348814	0.0321013992497069
ANK3	ankyrin 3; node of Ranvier (ankyrin G)	1.04568099192061	215.516501893943	0.064442792723595	0.196613029947128	0.327764608179451	0.743089648942835	1	7.31106847225027	7.19191980941278	5.84450934766529	7.38944613156705	7.62702001969592	6.83759804018758
ANKAR	ankyrin and armadillo repeat containing	1.20917136311112	18.5280850533341	0.274018717036582	0.460988689976687	0.594415270904889	0.552234397150103	1	0.958463244837688	0.672415266733716	1.71897333754861	1.36733845741595	1.26182316502322	1.18775177223916
ANKDD1A	ankyrin repeat and death domain containing 1A	1.56479302504985	72.552622510326	0.645971844709778	0.406978475026481	1.58723835374278	0.112458671248669	0.871596394714721	0.267478114838425	0.409296249316175	0.343794667509723	0.552753844487299	0.58885081034417	0.41731819024619
ANKEF1	ankyrin repeat and EF-hand domain containing 1	1.03395448927217	263.090622671902	0.0481726851244786	0.654431620717496	0.0736099595427002	0.941320746072208	1	19.7710906551402	18.301389433709	18.564912045525	19.9864153243565	19.9368060073669	19.7744619378195
ANKFN1	ankyrin-repeat and fibronectin type III domain containing 1	-1	15.7277146408936	0	1.76133813878215	0	1	1	0	0	0	0	0	0
ANKFY1	ankyrin repeat and FYVE domain containing 1	-1.03752717535292	1523.83857253492	-0.0531491246363689	0.161818107468501	-0.328449797540209	0.742571596384678	1	46.0731052809186	46.9521268858412	47.2144676713353	44.8894306338896	45.3695529112794	47.3816652925675
ANKH	ANKH inorganic pyrophosphate transport regulator	-1.02443769344028	1527.47058381525	-0.0348322419399656	0.107525629475653	-0.32394362264908	0.745980717084236	1	15.1570931741774	15.085490331939	14.3247778129051	14.7497999555295	14.6091081994911	14.7987450541149
ANKHD1	ankyrin repeat and KH domain containing 1	-1.04476575109397	2038.89178980266	-0.063179509178492	0.874139990874925	-0.0722761912714413	0.942382111745807	1	124.577931985996	107.527971784635	102.680007362904	109.154338132439	110.984357492487	105.902516124783
ANKHD1-EIF4EBP3	ANKHD1-EIF4EBP3 readthrough	1.09500351882152	1335.77206918407	0.130935505970917	0.279479336446493	0.468497984987828	0.639428511634381	1	36.0872556602841	57.9446547246185	40.4531725436441	48.2059537008134	46.8276596797507	55.1181025117468
ANKIB1	ankyrin repeat and IBR domain containing 1	1.14283930151249	1026.67458427396	0.19262255559957	0.0766860174256772	2.51183412655712	0.0120105527385851	0.471401679156947	65.5544279783172	60.137313203098	53.5173699090135	68.1050921023561	68.1104103964757	73.2232916885815
ANKLE1	ankyrin repeat and LEM domain containing 1	1.19311799501702	69.3482105310734	0.254736727365098	0.496447068377609	0.513119612525016	0.607867653157892	1	0.156028900322414	0.263119017417541	0.229196445006482	0.232738460836757	0.308445662561232	0.192608395498242
ANKLE2	ankyrin repeat and LEM domain containing 2	1.01064194213667	2351.70204347717	0.0152719588632505	0.0860958333869611	0.177383251458989	0.859207362106115	1	60.8066914399352	62.3592071279572	57.2991112516205	60.7156459707891	63.1191987659394	61.8272949549356
ANKMY1	ankyrin repeat and MYND domain containing 1	-1.02265190090076	366.436425563048	-0.0323151516265022	0.509376488522048	-0.0634406030797855	0.949415655768622	1	31.7184464512565	36.6027788674179	29.6809396283394	31.8269845194266	34.4057116329665	31.3630670669637
ANKMY2	ankyrin repeat and MYND domain containing 2	1.06323060169124	639.47264419197	0.0884545336853816	0.0983131998282175	0.899721846506247	0.368268294305109	1	38.0264719928627	36.5735434210382	31.5145111883913	38.4309383456696	38.3033431871493	38.6821860958969
ANKRA2	ankyrin repeat; family A (RFXANK-like); 2	1.02423820961741	263.88027128931	0.0345512855207761	0.109360234363798	0.315940119567024	0.752047959364103	1	12.9949784125668	12.308122925865	12.37660803035	13.062446114463	12.8705962832369	13.0973708938804
ANKRD1	ankyrin repeat domain 1 (cardiac muscle)	8.75855509101108	351.878249688	3.13069288638241	1.30132660320326	2.40577029523265	0.0161384085056037	0.527154389498666	0	0	0	0.0581846152091893	0.0841215443348814	0.0642027984994139
ANKRD10	ankyrin repeat domain 10	1.03730115556381	1193.67143891794	0.0528348069404728	0.121386330566448	0.435261587477929	0.663372563444489	1	34.2817783851248	34.5270621744573	27.1597787332681	35.172599893955	32.3867945689293	34.3805985964361
ANKRD11	ankyrin repeat domain 11	1.00535992095918	5101.06468108652	0.00771208172702295	0.0721359031840032	0.106910448010211	0.914860024386731	1	174.23970197433	182.195301838457	168.917779969777	180.89596868537	183.805574371716	173.154947552919
ANKRD12	ankyrin repeat domain 12	1.13557771677963	314.26212057047	0.183426444728889	0.141120041616757	1.29979018307708	0.193672891040362	0.951613055036616	10.810573808053	10.4078189111827	10.8868311378079	11.986030733093	11.5807326034353	13.2257764908793
ANKRD13A	ankyrin repeat domain 13A	1.05979481378173	871.132781788962	0.0837849725300394	0.116277467818939	0.720560690747967	0.471179846542155	1	19.9494093983658	17.8628577380131	18.6795102680283	20.3646153232163	19.5442388004708	20.7696053145604
ANKRD13B	ankyrin repeat domain 13B	1.00933897325617	995.57666726691	0.013410766028487	0.140961380991068	0.0951378734671786	0.924205315817149	1	20.0831484557851	22.686706390668	17.6481262654991	21.4119383969817	21.6753179236211	19.2929409490739
ANKRD13C	ankyrin repeat domain 13C	1.0989762224377	343.302157491725	0.136160172326891	0.0973862317007407	1.39814602073627	0.162069222514396	0.933682596935791	14.1540502435333	12.8635964070798	11.8036169178338	15.1279999543892	13.7678927561423	14.895049251864
ANKRD13D	ankyrin repeat domain 13 family; member D	-1.04411761365707	1220.07932253006	-0.0622842321019324	0.137235009754002	-0.453850895726819	0.64993614844131	1	34.3709377567376	36.6320143137976	31.6291094108945	34.4161998962355	34.3496306034099	31.4272698654631
ANKRD16	ankyrin repeat domain 16	-1.07576639670999	485.91723212624	-0.105364829848766	0.135113363883747	-0.77982537641075	0.435493667372535	1	19.3921633257858	20.8156378223655	16.6167422629699	18.9681845581957	19.2638336526878	15.8259898301055
ANKRD17	ankyrin repeat domain 17	1.02144767823774	1886.6118147906	0.0306153065868626	0.137441589167447	0.222751401321209	0.823728993772962	1	84.1441569595877	82.0346625415133	69.446522836964	81.1966305244237	81.2053307979389	82.7574072657445
ANKRD18A	ankyrin repeat domain 18A	1.1973261541953	29.1284029075248	0.259816199020018	0.522418630228041	0.49733333381814	0.618954008969635	1	3.58866470741553	3.33284088728885	2.63575911757454	4.30566152548001	3.58918589162161	3.78796511146542
ANKRD18B	ankyrin repeat domain 18B	1.46361420296902	133.459562314091	0.549535320826224	0.681763606571432	0.806049656404836	0.420214217871924	1	0.133739057419212	0.0877063391391803	0.229196445006482	0.087276922813784	0.252364633004644	0.224709794747949
ANKRD19P	ankyrin repeat domain 19; pseudogene	-1.48878735459398	11.9843367091588	-0.574137706652886	0.592077485666933	-0.969700285100624	0.332195908324737	1	0.289767957741627	0.292354463797268	0.114598222503241	0.145461538022973	0.22432411822635	0.160506996248535
ANKRD2	ankyrin repeat domain 2 (stretch responsive muscle)	-1.42909578018122	25.6754319194265	-0.515102611298516	0.612981476931079	-0.84032328982827	0.400727146529324	1	0.200608586128818	0.146177231898634	0.114598222503241	0.145461538022973	0.168243088669763	0.0321013992497069
ANKRD20A12P	ankyrin repeat domain 20 family; member A12; pseudogene	1.70758026623993	34.1107488827572	0.771953395197427	0.818565269238088	0.943056618949828	0.345651943339659	1	0.0445796858064041	0.0292354463797268	0.229196445006482	0.203646153232163	0.0280405147782938	0.0642027984994139
ANKRD20A5P	ankyrin repeat domain 20 family; member A5; pseudogene	1.14845234195786	15.8144072094699	0.199690989543322	0.402388046371566	0.496264715972518	0.619707656909218	1	1.60486868903055	0.90629883777153	1.26058044753565	1.22187691939298	1.62634985714104	1.54086716398593
ANKRD22	ankyrin repeat domain 22	-1.0845247804292	43.6176289705776	-0.117063017688725	0.480798353805994	-0.243476327990842	0.80763642096857	1	6.24115601289657	5.028496777313	5.61531290265881	5.06206152319947	4.87904957142312	5.90665746194608
ANKRD23	ankyrin repeat domain 23	1.01933518343475	64.2464801280136	0.0276285244828478	0.442329170751336	0.0624614570093089	0.95019535483011	1	2.51875224806183	2.77736740607404	1.83357156005186	2.53103076159974	2.91621353694256	2.02238815273154
ANKRD24	ankyrin repeat domain 24	-1.02112019711025	40.6521464975443	-0.0301526973307747	0.303751183746432	-0.099267752503463	0.920925681696832	1	2.22898429032021	2.42654204951732	3.09415200758751	2.15283076274001	3.1685781699472	2.15079374973037
ANKRD26	ankyrin repeat domain 26	1.27719429648797	180.19485881571	0.352978015453388	0.164957477553676	2.13981215455075	0.0323699505461408	0.634861993245922	7.04359035741185	6.9872716847547	5.84450934766529	9.2804461258657	8.01958722659203	8.7957833944197
ANKRD27	ankyrin repeat domain 27 (VPS9 domain)	1.03829239458379	995.681456598455	0.0542127797396999	0.068012529570489	0.797099888536173	0.425393021096508	1	40.2331664402797	45.4026482277157	38.3904045385857	45.936753707655	44.0796892314779	41.2502980358734
ANKRD28	ankyrin repeat domain 28	1.0158649431269	812.99260260004	0.02270861192047	0.143943941491805	0.157760109144732	0.874645833234633	1	34.9058939864144	31.457340304586	33.3480827484431	34.3871075886309	34.7141572955277	33.8669762084408
ANKRD29	ankyrin repeat domain 29	1.07155881721575	48.6131739327127	0.0997110408465783	0.428878434003475	0.232492550198433	0.816155472795915	1	0.624115601289657	0.877063391391803	0.687589335019446	0.785492305324056	0.729053384235639	0.866737779742088
ANKRD30B	ankyrin repeat domain 30B	-1	8.0441062289578	0	1.70837243026217	0	1	1	0	0	0	0	0	0
ANKRD33B	ankyrin repeat domain 33B	1.30938501867237	431.343843453784	0.388889377539363	1.50924373725069	0.257671685454718	0.79666030008965	1	0	0.0292354463797268	0	0	0.0280405147782938	0.0321013992497069
ANKRD34A	ankyrin repeat domain 34A	-1.10288983167149	472.250660228895	-0.141288686451318	0.147429565392144	-0.958347032194715	0.337887794957836	1	4.59170763805962	5.32085124111027	4.12553601011667	4.65476921673515	4.14999618718748	4.30158749946073
ANKRD36	ankyrin repeat domain 36	1.23519892114161	89.3143806702283	0.304743397627696	0.353461361408651	0.862168912644936	0.388594573984105	1	4.88147559580125	4.44378784971847	3.78174134260695	6.28393844259245	4.68276596797507	5.58564346944901
ANKRD36B	ankyrin repeat domain 36B	1.26763376498219	75.7329647327996	0.342137993298861	0.368037256552878	0.929628691680306	0.352563366684934	1	3.34347643548031	2.68966106693486	2.17736622756158	3.89836921901569	3.92567206896113	2.88912593247362
ANKRD36BP1	ankyrin repeat domain 36B pseudogene 1	1.1043936064226	36.0146346584235	0.143254440984013	0.363586311153314	0.394003945114444	0.693578126571802	1	2.98683894902907	2.01724580020115	2.5211608950713	3.02559999087785	2.35540324137668	3.04963292872216
ANKRD36C	ankyrin repeat domain 36C	1.0251556782072	148.623373719527	0.035843011314386	0.406218032365646	0.088235894171539	0.929689189138382	1	4.03446156547957	3.47901811918749	4.35473245512316	4.04383075703866	4.23411773152236	4.04477630546307
ANKRD37	ankyrin repeat domain 37	1.19673018897644	219.831433949465	0.259097923457285	0.496216464669833	0.522146969931117	0.601568005351583	1	0.445796858064041	0.672415266733716	0.802187557522687	0.640030767301083	0.701012869457345	0.866737779742088
ANKRD39	ankyrin repeat domain 39	-1.02691050694565	328.696893595279	-0.0383104593470307	0.162850154962435	-0.23524975678327	0.814014889093532	1	12.0588050106323	12.9805381925987	12.6058044753565	11.5787384266287	13.5716091526942	11.9738219201407
ANKRD40	ankyrin repeat domain 40	1.06980833927068	1522.11708029593	0.0973523548030235	0.100500578889121	0.968674567640347	0.332707585607362	1	36.4884728325418	31.8958720002819	32.5458951909204	37.1217845034628	36.2563856083339	36.4029867491677
ANKRD42	ankyrin repeat domain 42	1.07971898136328	253.667128206634	0.110655870769362	0.253441552409045	0.436612977302033	0.662392049595619	1	7.19961925773426	6.13944373974262	6.87589335019446	7.53490766959002	7.90742516747885	6.67709104393904
ANKRD44	ankyrin repeat domain 44	-1.02588953064691	85.5430189394394	-0.0368753877009503	0.460727673231875	-0.0800372754739906	0.936207609511808	1	0.289767957741627	0.321589910176994	0.229196445006482	0.232738460836757	0.280405147782938	0.353115391746776
ANKRD46	ankyrin repeat domain 46	1.09373588806212	567.398228514722	0.12926440267833	0.151056923245532	0.855733056790916	0.392145451035876	1	8.24724187418476	8.7413984675383	8.48026846523983	9.92047689316678	7.93546568225715	10.3045491591559
ANKRD49	ankyrin repeat domain 49	1.03043164978715	252.509000488589	0.0432488117345413	0.214585333183138	0.20154598216473	0.840271678446151	1	7.26648878644387	6.49026909629934	7.79267913022038	6.95306151749813	7.90742516747885	7.47962602518172
ANKRD50	ankyrin repeat domain 50	1.28778531196614	643.904764437483	0.364892100301907	0.289914515368329	1.25861963081883	0.20816775296535	0.964365105854329	34.9950533580272	28.5922665593728	22.9196445006482	34.8234922026998	36.4246286970037	41.956528819367
ANKRD52	ankyrin repeat domain 52	-1.05289402770491	2155.17613685771	-0.0743602384546054	0.214265368127661	-0.347047397833798	0.728555710695897	1	64.3953561473507	65.7505189080055	55.1217450240589	59.6683228970237	61.2404842757937	58.2319382389684
ANKRD54	ankyrin repeat domain 54	-1.05425705445631	1104.2558771983	-0.0762266752998455	0.126122359922996	-0.604386687232826	0.545586584611861	1	25.4104209096503	25.4348383503623	23.4926356131644	23.826599928163	23.6101134433234	24.3649620305276
ANKRD55	ankyrin repeat domain 55	-1.4142677348204	10.3524201864998	-0.500055262391989	1.65013367274468	-0.303039245032946	0.761859953684918	1	0.0222898429032021	0	0	0	0.0280405147782938	0
ANKRD65	ankyrin repeat domain 65	-1.38226422274348	117.979369688869	-0.467033416309732	0.639491004402786	-0.730320541015099	0.465194275286432	1	0.356637486451233	0.613944373974262	0.229196445006482	0.320015383650541	0.476688751230995	0.128405596998828
ANKRD9	ankyrin repeat domain 9	-1.0493232835949	660.636669383997	-0.0694592229921929	0.185448987162531	-0.374546251532328	0.707997952712821	1	24.6748560938447	29.7032135218024	21.5444658306093	27.7831537623879	23.7783565319931	22.3104724785463
ANKS1A	ankyrin repeat and sterile alpha motif domain containing 1A	-1.07391916234441	1772.69198062495	-0.102885400703135	0.134784310334847	-0.763333658402339	0.44526443371877	1	47.4773653838204	47.6537775989546	39.9947796536311	44.8021537110758	41.8364480492144	41.6997176253693
ANKS3	ankyrin repeat and sterile alpha motif domain containing 3	-1.08606306674595	567.197902870124	-0.119107881631995	0.172016182144525	-0.692422539246468	0.488672015328466	1	15.001064273855	14.9685485464201	15.4707600379375	14.7788922631341	14.4689056255996	13.1615736923798
ANKS4B	ankyrin repeat and sterile alpha motif domain containing 4B	-1.02720743335598	251.218908247146	-0.0387275476303014	0.0797078173174328	-0.485868876274339	0.627060136592194	1	33.5016338835127	34.2054722642803	30.3685289633589	32.7870306703782	32.6111186871557	32.0050950519578
ANKS6	ankyrin repeat and sterile alpha motif domain containing 6	-1.04778820953788	1931.66405149276	-0.0673471329747979	0.0659691671847238	-1.02088802767838	0.307307492010214	1	97.4511931727994	102.060943311626	84.9172828749015	93.5899535639811	90.3465386156627	93.4471732158969
ANKZF1	ankyrin repeat and zinc finger domain containing 1	-1.00681697590039	1673.25460381894	-0.00980144703945864	0.0454518438152531	-0.215644651937517	0.829264747361237	1	61.2524882979992	63.3824477512476	60.0494685916983	62.4320921194602	61.0722411871239	61.9878019511841
ANLN	anillin actin binding protein	1.03299755773403	2096.29400200175	0.0468368433131706	0.277118491661197	0.169013778302579	0.865785803793786	1	88.3123575824865	80.0466521876919	73.228264179571	83.0585382111178	82.0185057265094	88.8566731231888
ANO1	anoctamin 1; calcium activated chloride channel	-1.04710098862424	4072.03892701696	-0.066400591037835	0.0506077440540552	-1.31206384080095	0.189498595078196	0.949475034631653	551.18323531038	560.268094421084	489.678204756349	505.798860013483	525.535327974782	526.462947695194
ANO10	anoctamin 10	-1.03025430417221	655.365386385088	-0.0430004908884276	0.109470686429787	-0.392803701984708	0.694464470216107	1	20.9301624861067	18.1259767554306	17.8773227105056	19.2300153266371	20.6097783620459	16.43591641585
ANO2	anoctamin 2; calcium activated chloride channel	-1	34.0945313408897	0	1.68094221345544	0	1	1	0	0	0	0	0	0
ANO6	anoctamin 6	1.10914852596338	2041.61277111325	0.149452569578273	0.199664542068448	0.748518329944824	0.454147573067777	1	166.616575701435	151.147257783187	140.153626121464	170.044537948856	168.803898965329	178.066461638124
ANO7	anoctamin 7	-1.28688176388458	34.999148213416	-0.363879507720746	0.257735896733943	-1.41183091812924	0.157999752421992	0.928189109254388	2.1621147616106	1.66642044364443	1.37517867003889	1.16369230418379	1.23378265024493	1.89398255573271
ANO8	anoctamin 8	-1.07053413870856	743.43697185945	-0.0983308031594162	0.216280280492816	-0.454645254460368	0.649364472019992	1	15.8926579899831	16.5180272045456	17.4189298204926	15.5352922608536	15.4503236428399	16.3075108188511
ANO9	anoctamin 9	-1.04327690894425	584.712192315985	-0.0611221321035975	0.0758185325933744	-0.806163480258898	0.420148592862728	1	77.7246822034656	80.572890222527	71.2800943970159	77.7928305346862	75.5131062979452	70.9761937411021
ANP32A	acidic (leucine-rich) nuclear phosphoprotein 32 family; member A	1.00139983821956	5090.00748015731	0.0020181274607578	0.0732908093420481	0.027535887226176	0.978032316824042	1	127.921408421477	121.297867029486	114.025231390725	119.191184256024	125.22893899986	126.094296252849
ANP32B	acidic (leucine-rich) nuclear phosphoprotein 32 family; member B	-1.03359012228155	9532.12002742013	-0.0476641877958701	0.156210051230776	-0.305128814825453	0.760268045938517	1	317.674841056436	306.738303416093	284.432788253044	291.010352968761	305.108841302615	299.409750802017
ANP32E	acidic (leucine-rich) nuclear phosphoprotein 32 family; member E	1.07085308548284	1793.40288288199	0.098760564696948	0.112652001796907	0.876687170415287	0.380656577132008	1	59.6030399231623	49.9341424165733	51.9129947939682	56.991830597401	55.6043408053566	63.3681621189215
ANPEP	alanyl (membrane) aminopeptidase	-1.23576235098609	4687.02032690882	-0.305401325751273	0.0772172664275121	-3.9550911328617	7.65054832597272e-05	0.0320193192146559	40.4560648693117	43.7946986768307	39.5363867636181	32.9324922084012	35.5553727388765	33.2891510219461
ANTXR1	anthrax toxin receptor 1	1.31032804993234	3203.82205297599	0.389928045931883	1.51265589331304	0.257777097656928	0.796578940710906	1	0.0222898429032021	0	0	0	0.0560810295565876	0
ANTXR2	anthrax toxin receptor 2	-1.08008977632683	2380.3455950528	-0.111151233202224	0.112413183196888	-0.98877400355745	0.322773726081981	1	243.182186073934	227.013241138578	221.632962321268	213.944830124189	216.164328425867	222.39849400197
ANXA1	annexin A1	1.05901805783314	3576.37322531892	0.0827271896363903	0.0429520056462972	1.92603787393854	0.054099644922542	0.737546569017258	71.2160480757306	69.2587724735727	62.5706294867696	71.9452767061626	74.1952021033654	73.7048126773271
ANXA11	annexin A11	-1.06679843850102	10255.6146588955	-0.0932876182949928	0.092564912596905	-1.00780755556087	0.313546857994713	1	640.476345980608	669.374780310224	618.944999740004	624.495475040229	620.536592043642	597.952763824291
ANXA13	annexin A13	-1.0781690074807	1300.66655988185	-0.10858334427121	0.074635273440014	-1.45485290354676	0.145709988515122	0.916537666108731	169.670284179174	187.340740401289	162.958672399609	162.189614895615	168.523493817546	160.667503244783
ANXA2	annexin A2	-1.0244409234326	16463.8641185609	-0.0348367906661527	0.106196056112043	-0.328042226251771	0.742879735630412	1	1884.62850730864	1991.98637452906	1824.05990758409	1888.99262507394	1934.73943867272	1849.00849538387
ANXA2P2	annexin A2 pseudogene 2	1.11379153758795	46.2888016181196	0.155479236420319	0.193177096911944	0.80485336463665	0.420904302622245	1	5.28269276805889	4.61920052799683	4.69852712263288	5.70209229050056	5.01925214531459	5.81035326419696
ANXA2R	annexin A2 receptor	-1.15902870773445	100.67145795477	-0.212916300592186	0.152882939829519	-1.39267534251769	0.163717988203576	0.933682596935791	6.79840208547663	7.01650713113442	6.76129512769122	5.64390767529137	6.19695376600293	6.09926585744432
ANXA3	annexin A3	1.06964516122046	305.339869748215	0.0971322834958102	0.0789817388465878	1.22980685047309	0.218769442308222	0.975564870861948	40.1885867544733	37.5383131515692	35.7546454210112	39.9146460335039	42.1729342265539	41.5392106291208
ANXA4	annexin A4	1.01472279189296	8069.13107372366	0.0210856570818288	0.737996756205025	0.0285714766420611	0.977206361135935	1	1025.19903448988	997.396488690758	913.462431573334	1013.45962771366	991.372399986578	1029.01035294936
ANXA5	annexin A5	-1.03114996941403	6334.07345412755	-0.0442541720809439	0.0544960490836285	-0.812062026974329	0.416756040919383	1	130.707638784377	131.822627726188	117.806972733332	122.740445783785	127.36001812301	125.96589065585
ANXA6	annexin A6	-2.17125703555015	15573.855045791	-1.11853052372525	0.595168613123181	-1.87935065637231	0.0601966291361695	0.747448355495674	0.133739057419212	0.263119017417541	0.229196445006482	0	0.196283603448057	0.0642027984994139
ANXA7	annexin A7	1.0185257109856	1979.47227290439	0.026482399197511	0.0512878391971105	0.516348507016124	0.605611023117802	1	130.551609884054	134.746172364161	114.025231390725	132.893661137788	132.014743576207	129.946464162814
ANXA8	annexin A8	1.61874397121424	39.5381902158459	0.694874819693082	0.631119986436304	1.10101856164749	0.270888578748005	1	0.0891593716128082	0.0877063391391803	0.229196445006482	0.174553845627568	0.22432411822635	0.0963041977491208
ANXA9	annexin A9	-1.07311556715336	247.388213007672	-0.101805452777554	0.152383435881825	-0.668087395381377	0.504077807218862	1	4.10133109418918	4.56072963523738	4.92772356763936	4.18929229506163	3.98175309851772	4.26948610021102
AOAH	acyloxyacyl hydrolase (neutrophil)	-1.21795739051174	56.0500307408275	-0.284463662330708	0.176976831796065	-1.6073497273276	0.107977671542868	0.865113070718157	3.90072250806036	3.56672445832667	4.35473245512316	3.46198460494677	2.88817302216426	3.21013992497069
AOC1	amine oxidase; copper containing 1	-1.12104999260751	495.227017203901	-0.164850615769335	0.087313303767649	-1.88803548435209	0.059021186889128	0.747448355495674	66.9363982383158	71.5683727375711	63.258218821789	64.0903536529221	61.9134566304727	57.3330990599766
AOC2	amine oxidase; copper containing 2 (retina-specific)	1.57390921252988	19.6285229974227	0.654352324574462	0.56359069783276	1.16104174020387	0.245624925344583	1	0.312057800644829	0.555473481214809	0	0.901861535742435	0.392567206896113	0.353115391746776
AOX1	aldehyde oxidase 1	-1.16552756858268	34.1550338244324	-0.220983129380662	0.253166966345035	-0.872875053846834	0.382731184826273	1	1.35968041709533	1.16941785518907	1.14598222503241	1.28006153460217	0.953377502461989	0.995143376740915
AP1AR	adaptor-related protein complex 1 associated regulatory protein	1.13629512157722	368.554406107533	0.184337584085569	0.154965673251151	1.18953817460474	0.23422795824119	0.992020571924263	29.7123605899683	23.8268887994773	27.7327698457843	30.721476830452	30.9286878004581	32.1335006489567
AP1B1	adaptor-related protein complex 1; beta 1 subunit	-1.11941232679206	4335.25425558246	-0.162741539664015	0.10913870862741	-1.49114408362297	0.135923670501356	0.913612375818565	116.575878383747	129.016024873734	118.150767400841	112.849061198223	113.115436615637	105.13208254279
AP1G1	adaptor-related protein complex 1; gamma 1 subunit	1.02909770828946	1379.87223994803	0.0413799662673811	0.153143374540787	0.270204090718664	0.787003245772994	1	57.9758813912285	52.7115098226474	50.0794232339163	55.3044767563345	56.0529890418093	57.1404906644784
AP1G2	adaptor-related protein complex 1; gamma 2 subunit	-1.07235984746335	996.014060715292	-0.100789106389477	0.0682482877106376	-1.47680051427529	0.139729118688504	0.916537666108731	95.422817468608	104.224366343726	88.8136224400117	90.4770766502894	93.2627521526052	90.5580472834233
AP1M1	adaptor-related protein complex 1; mu 1 subunit	-1.10140789615592	4069.9202043677	-0.139348856532378	0.075842451349006	-1.83734642082089	0.0661587710709158	0.760854778929769	55.1450713425219	58.0615965101374	53.9757627990265	50.7951690776223	54.0901530073288	49.3077492475499
AP1M2	adaptor-related protein complex 1; mu 2 subunit	1.30945473608231	88.2369554682047	0.388966190915527	1.50709721473404	0.258089648838061	0.796337720062922	1	0	0.0292354463797268	0	0.0290923076045947	0.0280405147782938	0
AP1S1	adaptor-related protein complex 1; sigma 1 subunit	-1.10533171972542	5833.98959517339	-0.14447940000952	0.260571507061414	-0.554471214596259	0.57925640037465	1	328.864342193843	360.853114664967	328.323907471785	312.21864521251	329.784494307513	297.258957052286
AP1S2	adaptor-related protein complex 1; sigma 2 subunit	-1.04664680474746	507.436814984756	-0.0657746810413839	0.204458301295969	-0.32170217899918	0.747678326935686	1	9.60692229128008	7.89357052252623	6.64669690518797	7.73855382282218	8.88884318471914	7.09440923418523
AP1S3	adaptor-related protein complex 1; sigma 3 subunit	-1.02106429949934	321.580485670013	-0.0300737199355278	0.15973985010885	-0.188266859616026	0.850667462988025	1	38.8511961802812	31.8666365539022	32.6604934134237	33.3397845148655	33.5364556748394	36.2103783536694
AP2A1	adaptor-related protein complex 2; alpha 1 subunit	-1.09424663107123	6040.78440781954	-0.129937942264087	0.168892138254863	-0.769354592858586	0.441682836551355	1	157.94582681209	165.443391062874	141.643403014006	149.796291856058	149.904592004759	133.092401289285
AP2A2	adaptor-related protein complex 2; alpha 2 subunit	-1.05656110133592	3562.95697933575	-0.0793762012959303	0.0524619194274278	-1.51302510777811	0.130273281313388	0.906297899760635	142.788733637912	149.510072785923	131.329562988714	135.977445743876	139.838047199351	132.899792893787
AP2B1	adaptor-related protein complex 2; beta 1 subunit	-1.02542160486155	9622.47610711876	-0.0362171996669016	0.0886858280773294	-0.408376405250702	0.6829973530836	1	356.949544251878	357.578744670438	328.323907471785	348.758583563881	335.953407558738	351.349814788043
AP2M1	adaptor-related protein complex 2; mu 1 subunit	-1.07096812421189	11862.7863791113	-0.0989155410351435	0.0783662481353919	-1.26222121625944	0.206869196427382	0.964365105854329	245.790097693609	262.768192060984	224.727114328855	235.473137751589	234.36262251698	227.79152907592
AP2S1	adaptor-related protein complex 2; sigma 1 subunit	-1.09120113025164	4017.31166142357	-0.125917043799856	0.222540314053104	-0.565816779470391	0.57151833870744	1	55.9920853728436	59.4648979363642	53.0589770190006	50.6206152319947	55.4921787462434	51.2338332025323
AP3B1	adaptor-related protein complex 3; beta 1 subunit	-1.00253663714087	1751.80557975845	-0.00365496012721421	0.0783673836762963	-0.0466387922596901	0.962801113903345	1	90.6082114015163	81.3330118283999	80.5625504197784	82.4475997514213	82.2989108742923	91.6494948579133
AP3B2	adaptor-related protein complex 3; beta 2 subunit	-6.30716654771795	69.2713239511142	-2.6569920296724	1.45348351475462	-1.82801662536982	0.0675470565400964	0.767051760124919	0.0668695287096062	0	0	0	0	0
AP3D1	adaptor-related protein complex 3; delta 1 subunit	-1.07762097883278	7439.06801866777	-0.107849842181789	0.0579987573578536	-1.85951987757864	0.0629534843967507	0.751681543276828	170.33897946627	189.971930575465	162.958672399609	166.087984114631	169.28058771656	159.447650073294
AP3M1	adaptor-related protein complex 3; mu 1 subunit	1.08848400121593	1284.03579282385	0.122320202623904	0.108241547397926	1.13006701737384	0.258447986364533	1	52.6931886231697	48.5016055439667	51.4546019039552	55.624492139985	55.6323813201349	57.5257074554748
AP3M2	adaptor-related protein complex 3; mu 2 subunit	1.00147917202473	957.079797504351	0.00213241742710743	0.0662251254940605	0.0321995226313113	0.974312936868079	1	25.7670583961016	25.464073796742	22.4612516106352	25.2230306931836	25.9094356551435	24.4612662282767
AP3S1	adaptor-related protein complex 3; sigma 1 subunit	1.13287524323222	1176.59379649708	0.179988994538636	0.0958665747179339	1.87749478969301	0.0604503107838967	0.747448355495674	68.6081364560559	55.9858798171768	57.4137094741237	68.5705690240297	70.3536515787392	71.0403965396015
AP3S2	adaptor-related protein complex 3; sigma 2 subunit	-1.00402953546726	486.180767724974	-0.00580170957295059	0.601718011349961	-0.00964190777659188	0.992306989847115	1	22.4458718035245	23.4175925501611	21.6590640531125	21.9065076262598	23.9465996206629	22.6956892695428
AP4B1	adaptor-related protein complex 4; beta 1 subunit	-1.03142541753134	336.241716953755	-0.0446395035822672	0.504101380215577	-0.0885526311456979	0.929437454989645	1	12.8389495122444	13.7698952448513	11.9182151403371	11.9569384254884	13.1229609162415	12.9689652968816
AP4E1	adaptor-related protein complex 4; epsilon 1 subunit	1.15325990663105	180.33802907141	0.205717685367885	0.17620509557712	1.16748999053689	0.243012548204519	1	6.24115601289657	5.08696767007246	4.69852712263288	6.31303075019704	5.97262964777658	6.77339524168817
AP4M1	adaptor-related protein complex 4; mu 1 subunit	-1.06830311205864	1032.9423463915	-0.0953210442353413	0.175127783060354	-0.544294243720833	0.586239007448065	1	27.5056661425513	26.9843170084878	21.0860729405963	23.2156614684665	25.1803822709078	23.8513396425323
AP4S1	adaptor-related protein complex 4; sigma 1 subunit	-1.04923159313256	142.099949992623	-0.06933315397502	0.305320475911751	-0.227083210741031	0.820359038937387	1	4.68086700967243	4.1514333859212	4.58392890012964	4.24747691027082	4.62668493841848	4.07687770471278
AP5B1	adaptor-related protein complex 5; beta 1 subunit	-1.04654372896209	1771.78816209702	-0.0656325946693028	0.0595582897582249	-1.10198924340736	0.270466348024862	1	102.823045312471	110.24686829795	97.6376855727613	100.572107389084	101.646866071315	100.156365659086
AP5M1	adaptor-related protein complex 5; mu 1 subunit	1.15333323579898	248.128111566107	0.205809415135928	0.121757291174043	1.69032518013018	0.0909657603564751	0.837422068494486	12.0810948535355	10.5247606967016	9.74084891277548	13.3242768829044	12.2256644433361	12.7442555021337
AP5S1	adaptor-related protein complex 5; sigma 1 subunit	-1.20676673917638	715.397046213974	-0.271146838681632	0.0939452730577078	-2.88622119938993	0.00389898020750619	0.305660553367448	20.0831484557851	19.9385744309737	16.6167422629699	16.4662461042006	16.1513365122972	15.665482833857
AP5Z1	adaptor-related protein complex 5; zeta 1 subunit	-1.05790255480672	1367.38701586358	-0.08120674449201	0.0737630558461725	-1.10091350691003	0.270934302919125	1	67.9840208547663	75.7782770162518	59.8202721466918	68.9487690228894	69.2600715023857	58.6171550299649
APAF1	apoptotic peptidase activating factor 1	1.08489300860908	605.636148049576	0.117552772107466	0.132212276129632	0.889121460946697	0.373937806251559	1	16.5167735912727	14.6177231898634	12.37660803035	16.3207845661776	14.9455943768306	17.3347555948418
APBA1	amyloid beta (A4) precursor protein-binding; family A; member 1	1.5927815809801	24.2301015675547	0.671548442857194	1.22319655256636	0.54901106567725	0.582997855865365	1	0	0.0584708927594535	0	0.0581846152091893	0.0280405147782938	0.0321013992497069
APBA2	amyloid beta (A4) precursor protein-binding; family A; member 2	-2.76074241956069	1258.57415211998	-1.4650562891003	1.61629827400775	-0.906426934100206	0.36470992206195	1	0.0222898429032021	0	0	0	0	0
APBA3	amyloid beta (A4) precursor protein-binding; family A; member 3	-1.08139789539403	544.612019284955	-0.112897453776352	0.23833937318795	-0.473683606138055	0.635725545565382	1	13.01726825547	14.3253687260661	12.1474115853435	13.062446114463	13.1790419457981	10.9786785433998
APBB1	amyloid beta (A4) precursor protein-binding; family B; member 1 (Fe65)	-1.17181866899274	917.006557391043	-0.228749339739076	0.0967144308004045	-2.36520380511943	0.0180201512635719	0.546530080487439	7.17732941483106	8.18592498632349	5.84450934766529	5.81846152091893	6.44931839900758	6.70919244318875
APBB2	amyloid beta (A4) precursor protein-binding; family B; member 2	1.06250630014861	773.437466312512	0.0874713957597111	0.523929400518745	0.166952638414842	0.867407314856917	1	33.4570541977063	33.6207633366858	26.3575911757454	34.2125537430033	33.3682125861696	33.3212524211958
APBB3	amyloid beta (A4) precursor protein-binding; family B; member 3	-1.02870481459727	353.347785164393	-0.040829062298792	0.116337913993527	-0.350952332711274	0.725624109541469	1	7.51167705837909	7.92280596890595	5.27151823514908	7.24398459354407	7.48681744580445	6.58078684618992
APC	adenomatous polyposis coli	1.05621063373636	280.230111862973	0.078897571386108	0.324593356327234	0.243065884893123	0.807954358692663	1	14.666716630307	11.6064722127515	13.8663849228922	13.8770307273917	13.9641763595903	15.3123674421102
APC2	adenomatosis polyposis coli 2	1.06083511906592	383.498689448711	0.0852004419352885	0.253721254242836	0.335803329482769	0.737019179265582	1	2.54104209096503	2.30960026399841	1.71897333754861	2.67649229962271	2.7199299334945	1.89398255573271
APCDD1	adenomatosis polyposis coli down-regulated 1	-1	36.8948103997755	0	1.69825776344741	0	1	1	0	0	0	0	0	0
APEH	acylaminoacyl-peptide hydrolase	-1.10222928119725	5514.90607562659	-0.14042435860944	0.0588711403651983	-2.38528348080806	0.0170659650297454	0.536221073235157	215.988577732028	238.239652548393	199.630103600646	205.217137842811	201.723463315046	197.873024975194
APEX1	APEX nuclease (multifunctional DNA repair enzyme) 1	-1.06494057680574	7900.31377582793	-0.0907729309774335	0.0862203986070888	-1.05280110558397	0.292432158165474	1	245.500329735867	245.723926821603	226.560685888907	230.905645457668	233.100799351956	222.623203796718
APEX2	APEX nuclease (apurinic/apyrimidinic endonuclease) 2	-1.12745159310934	1611.50264602515	-0.173065493010332	0.091940946416336	-1.88235492189345	0.0597878420729499	0.747448355495674	30.1804472909356	31.9543428930414	24.6386178381968	26.4449076125766	26.5263269802659	26.2268431870106
APH1A	APH1A gamma secretase subunit	-1.06693344281148	7575.63395735514	-0.0934701811100812	0.0591747155708934	-1.57956282862231	0.114207017499596	0.879010459599248	276.817559014866	286.887435324259	253.835062844679	264.536353048579	261.337597733698	254.885110042673
APH1B	APH1B gamma secretase subunit	-1.09732183321617	163.972121563669	-0.133986715431207	0.120387341576096	-1.11296348666786	0.265724111620198	1	7.04359035741185	6.2271500788818	6.9904915726977	6.19666151977867	5.8885081034417	6.35607705144198
API5	apoptosis inhibitor 5	1.10125715204422	1818.12793890223	0.139151388666896	0.0595177053590561	2.33798308969455	0.0193881253878449	0.555733853667314	90.897979359258	80.1635939732108	73.4574606245775	92.1644304913559	88.4117430959604	94.9559389806331
APIP	APAF1 interacting protein	1.23915133099385	544.040565365022	0.309352386947778	0.109449895411787	2.82642926047478	0.00470701392856694	0.325115732977978	19.7710906551402	18.0675058626711	13.5225902553824	23.4193076216987	21.3668722610599	21.3795319003048
APITD1	apoptosis-inducing; TAF9-like domain 1	1.18988585647787	351.885748264589	0.250823185136976	0.139250154685351	1.80124169846515	0.0716647926400103	0.780670008477139	7.66770595870151	7.95204141528568	6.53209868268473	9.2804461258657	9.02904575861061	8.7957833944197
APITD1-CORT	APITD1-CORT readthrough	-2.63495190927952	52.4357726402832	-1.39777663135885	0.45273429170597	-3.08741055618258	0.0020190852368736	0.223442717315331	1.22594135967611	0.701650713113442	1.14598222503241	0.087276922813784	0.560810295565876	0.513622387995311
APLF	aprataxin and PNKP like factor	-1.1947939685056	46.8094417075389	-0.25676185984452	0.241706464710422	-1.06228792908843	0.288104992596873	1	1.56028900322414	1.78336222916333	1.83357156005186	1.60007691825271	1.26182316502322	1.41246156698711
APLN	apelin	-2.36088840241637	175.884260821793	-1.23932984796824	0.390958310166438	-3.16997954958583	0.00152449666763943	0.183866025014758	0.401217172257637	0.584708927594535	0.572991112516205	0.378199998859731	0.140202573891469	0.0963041977491208
APLNR	apelin receptor	-1	536.575093663595	0	1.68341909327823	0	1	1	0	0	0	0	0	0
APLP1	amyloid beta (A4) precursor-like protein 1	1.04136029713212	1355.88656270502	0.0584693087464059	0.0998715902884953	0.585444855514044	0.558248635435232	1	47.767133341562	53.0330997328244	49.5064321214001	55.2462921411253	54.594882273338	49.2114450498007
APLP2	amyloid beta (A4) precursor-like protein 2	1.00053631931035	12832.8525745476	0.000773537796288167	0.0789417197389403	0.00979884652685869	0.992181776756979	1	1051.27815068662	1067.29844098468	979.241811290194	1042.05736608898	1049.66863021065	1066.24797607902
APMAP	adipocyte plasma membrane associated protein	-1.04371491165867	4391.89729796739	-0.0617276968662685	0.0764710155251416	-0.807203833274243	0.41954905763	1	169.113038106594	172.927665336084	161.812690174576	162.131430280406	167.317751682079	162.17626900952
APOA1BP	apolipoprotein A-I binding protein	-1.03756570920545	4603.53094660055	-0.0532027054648448	0.16342298942992	-0.325552149366717	0.744763220666054	1	145.441224943393	158.134529467942	139.809831453954	147.177984171644	149.315741194415	138.999058751231
APOBEC1	apolipoprotein B mRNA editing enzyme; catalytic polypeptide 1	1.21044557599127	10.6340269314856	0.275538214394582	0.434403216278342	0.634291377387115	0.525890682699704	1	1.1367819880633	1.22788874794852	1.37517867003889	1.30915384220676	1.54222831280616	1.66927276098476
APOBEC2	apolipoprotein B mRNA editing enzyme; catalytic polypeptide-like 2	-1.41752931001768	136.729368959364	-0.50337856584122	0.714476993138213	-0.704541322779646	0.481095725460027	1	0.11144921451601	0.146177231898634	0.114598222503241	0.145461538022973	0.112162059113175	0
APOBEC3B	apolipoprotein B mRNA editing enzyme; catalytic polypeptide-like 3B	-1.1149401736776	1127.33480726081	-0.156966298975827	0.0807071317812273	-1.94488758938076	0.0517885090461704	0.727520394002868	29.1774043602915	25.9903118315771	24.0656267256806	24.8448306943239	25.3766658743559	22.5351822732943
APOBEC3C	apolipoprotein B mRNA editing enzyme; catalytic polypeptide-like 3C	-1.16712327564293	1369.89975530871	-0.222956951590134	0.23376689750059	-0.953757584901735	0.340206363911215	1	31.5401277080309	31.8666365539022	29.4517431833329	29.5577845262682	25.6009899925822	25.9058291945135
APOBEC3D	apolipoprotein B mRNA editing enzyme; catalytic polypeptide-like 3D	-1.4711669738137	334.081958183196	-0.556960998205334	0.545984802849606	-1.02010348144937	0.307679385819383	1	0.891593716128082	1.1986533015688	2.5211608950713	1.30915384220676	1.06553956157516	0.674129384243846
APOBEC3F	apolipoprotein B mRNA editing enzyme; catalytic polypeptide-like 3F	-1.05352087314327	543.744307010386	-0.0752188981912612	0.121036671138309	-0.621455443906819	0.534300001902073	1	4.16820062289878	3.53748901194694	3.55254489760047	3.78199998859731	3.47702383250843	3.6916609137163
APOBEC3G	apolipoprotein B mRNA editing enzyme; catalytic polypeptide-like 3G	-1.36273780769217	927.22070733606	-0.446508012672027	0.174884638142265	-2.55315742660486	0.0106751234085536	0.457309453340744	2.07295538999779	1.66642044364443	1.60437511504537	1.16369230418379	1.45810676847128	1.47666436548652
APOBEC3H	apolipoprotein B mRNA editing enzyme; catalytic polypeptide-like 3H	-2.75698148302892	33.8420419090537	-1.4630895776738	1.63679277077589	-0.893875879583857	0.371388304522878	1	0.0222898429032021	0	0	0	0	0
APOC1	apolipoprotein C-I	-1.17290344583626	94.2095790481948	-0.230084254673662	0.134194821044967	-1.71455390664118	0.0864270457184876	0.821764493523448	6.508634127735	7.07497802389388	6.41750046018149	5.93483075133731	5.83242707388511	5.48933927169989
APOE	apolipoprotein E	-1.52294244277882	139.379772414848	-0.606861418459033	0.708594779492163	-0.85642942344842	0.391760295429324	1	0.423507015160839	0.555473481214809	0.458392890012964	0.320015383650541	0.22432411822635	0.41731819024619
APOL1	apolipoprotein L; 1	-1.06345709752837	361.627682867735	-0.0887618326107223	0.0862347690003231	-1.02930446314977	0.30333662667664	1	17.653555579336	16.3133790798875	13.9809831453954	15.9425845673179	15.8148503349577	14.8308464533646
APOL2	apolipoprotein L; 2	-1.09521323403801	405.382148662375	-0.131211784657369	0.394991496365006	-0.332188884735174	0.739746636368482	1	16.9625704493368	19.2661591642399	17.4189298204926	17.4553845627568	16.5999847487499	15.8901926286049
APOL3	apolipoprotein L; 3	-1.18827292896959	64.1810555717735	-0.248866240219308	0.499469503806892	-0.498261131705703	0.618299999720742	1	0.222898429032021	0.526238034835082	0.114598222503241	0.116369230418379	0.448648236452701	0.256811193997656
APOL6	apolipoprotein L; 6	1.04664171088525	385.275174537651	0.0657676596588165	0.0775590862710726	0.847968469212691	0.396455530922999	1	28.9767957741627	27.4813195969432	27.5035734007778	29.4123229882452	29.1340948546473	30.4321264887222
APOLD1	apolipoprotein L domain containing 1	1.11223197804054	170.722023146523	0.153457722112539	0.220158002144873	0.697034496214029	0.485781205720663	1	1.00304293064409	0.818592498632349	1.83357156005186	1.16369230418379	1.06553956157516	1.18775177223916
APOM	apolipoprotein M	-1.08682887698939	63.4218678954369	-0.1201248035175	0.399331815262123	-0.300814507951614	0.763555944774371	1	5.50559119709091	5.99326650784399	5.72991112516205	5.49844613726839	5.69222449999364	4.94361548445487
APOO	apolipoprotein O	1.00433293491712	560.331210508647	0.00623759989803706	0.112605505023367	0.0553933832696962	0.955825067131666	1	10.1641683638601	9.5015200734112	7.33428624020742	8.64041535856462	10.2628284088555	9.46991277866355
APOOL	apolipoprotein O-like	-1.03316130128478	411.920969142607	-0.0470655111216564	0.143647272393233	-0.327646396186452	0.74317903750752	1	24.5856967222319	19.2369237178602	21.2006711630996	20.2191537851933	20.5256568177111	23.2414130567878
APOPT1	apoptogenic 1; mitochondrial	1.01646067974914	664.173410768709	0.0235544077767299	0.239946029402144	0.0981654409344412	0.921800924024785	1	21.6657273019124	20.7279314832263	21.5444658306093	21.3246614741679	21.282750716725	23.5624270492849
APP	amyloid beta (A4) precursor protein	-1.00047052852077	14860.8088572619	-0.000678669509357065	0.156415796139758	-0.00433888089378562	0.99653808478596	1	622.198674799982	648.909967844415	579.867005866399	624.844582731484	627.714963826885	632.301261021478
APPBP2	amyloid beta precursor protein (cytoplasmic tail) binding protein 2	1.09652669498835	702.271874696096	0.132940934910289	0.336320359768071	0.395280663359084	0.692635768322812	1	15.9818173615959	12.8635964070798	13.6371884778857	14.7497999555295	15.7868098201794	16.8853360053459
APPL1	adaptor protein; phosphotyrosine interaction; PH domain and leucine zipper containing 1	1.14503959965319	878.86863849807	0.195397492850937	0.125808256699032	1.55313727395795	0.120390342885653	0.885365940949412	30.6262441489996	24.1484787096543	22.1174569431255	29.7905229871049	29.2182163989821	31.1704586714654
APPL2	adaptor protein; phosphotyrosine interaction; PH domain and leucine zipper containing 2	1.05105093999249	1192.05799403583	0.0718325923197199	0.0984153477453349	0.729892176021142	0.465456095122386	1	74.4480752966949	71.6560790767103	64.9771921593376	73.0507843951372	73.4381082043515	79.6435715385229
APRT	adenine phosphoribosyltransferase	-1.07917683991154	3142.18293749305	-0.109931292220822	0.194092246597922	-0.566386829704503	0.571130845818096	1	107.214144364402	117.848084356679	97.6376855727613	103.248599688707	106.750239760965	94.538620790387
APTR	Alu-mediated CDKN1A/p21 transcriptional regulator (non-protein coding)	1.01296174685799	210.347657835085	0.0185796937241351	0.177965018487138	0.104400819228852	0.916851272585628	1	6.01825758386455	7.33809704131142	3.89633956511019	6.13847690456948	5.94458913299829	6.38817845069168
APTX	aprataxin	-1.03142413034242	796.456524250411	-0.0446377031397065	0.0773949654649236	-0.576752026072509	0.56410698164352	1	28.4418395444858	30.170980663878	26.9305822882616	27.4340460711328	29.6107836058783	27.3182907615006
AQP1	aquaporin 1 (Colton blood group)	-1.3544512142472	772.571782482712	-0.437708430283254	0.320939387832324	-1.36383518782038	0.172619442878911	0.948913837841288	2.47417256225543	2.48501294227678	2.63575911757454	1.86190768669406	1.76655243103251	2.02238815273154
AQP11	aquaporin 11	-1.13531300315321	52.5066479577545	-0.183090100021086	0.300096881287828	-0.610103308089632	0.541793375410645	1	2.31814366193301	2.30960026399841	1.60437511504537	1.60007691825271	1.76655243103251	2.37550354447831
AQP2	aquaporin 2 (collecting duct)	-2.73878990466705	8.43222534520969	-1.45353859969778	1.74936987096205	-0.830892668168806	0.406034265917254	1	0.0222898429032021	0	0	0	0	0
AQP3	aquaporin 3 (Gill blood group)	-1.28743738822484	670.045489525854	-0.364502271601494	0.106085149427534	-3.43594059647797	0.000590500432337872	0.117195649096525	67.3821950963798	69.0541243489146	70.5925050619964	55.8572306008218	54.875287421121	52.7425989672685
AQP5	aquaporin 5	1.57836484432932	30.3376151532797	0.658430727699332	0.654260811616033	1.00637347676838	0.314235947356425	1	0.11144921451601	0.146177231898634	0	0.174553845627568	0.280405147782938	0.0642027984994139
AQP6	aquaporin 6; kidney specific	1.00009836037322	16.3568651557193	0.0001418970442556	0.554953307397119	0.000255691861575049	0.999795987413549	1	0.245188271935223	0.263119017417541	0	0.145461538022973	0.168243088669763	0.353115391746776
AQP7	aquaporin 7	1.01842300464005	20.5667699016232	0.0263369130255806	1.25742839211498	0.0209450599260624	0.983289481873785	1	1.76089758935296	2.10495213934033	1.71897333754861	2.03646153232163	2.18716015270692	1.57296856323564
AQP7P3	aquaporin 7 pseudogene 3	1.92379792972267	8.86158779695372	0.943957270471258	1.48576901650084	0.635332450729378	0.525211613486035	1	0	0.0292354463797268	0	0.0290923076045947	0.0560810295565876	0
AQR	aquarius intron-binding spliceosomal factor	1.01966005516905	981.078637227412	0.0280882517397639	0.191113866422664	0.146971291332909	0.883154680412626	1	46.5411919818859	39.263204487973	42.5159405487024	42.9984306395909	42.3692178300019	47.8631862813131
AR	androgen receptor	-4.49108400781288	349.605800567387	-2.16706370865089	1.49608370821578	-1.44849094789978	0.147479795772661	0.916537666108731	0.0445796858064041	0	0	0	0	0
ARAF	A-Raf proto-oncogene; serine/threonine kinase	-1.0671250819435	2083.07422078077	-0.0937292900547959	0.059035386301522	-1.58767979557338	0.112358764048164	0.871252750500084	57.9313017054221	62.6807970381342	57.8721023641367	56.5263536757274	58.6327164014124	54.3476689297539
ARAP1	ArfGAP with RhoGAP domain; ankyrin repeat and PH domain 1	-1.07864393465394	3809.99805541236	-0.109218703115093	0.05910482746735	-1.84788126105987	0.0646195219365914	0.756096630181953	194.211401215599	217.540956511547	180.950593332617	193.725676338996	185.179559595852	181.405007160094
ARAP2	ArfGAP with RhoGAP domain; ankyrin repeat and PH domain 2	1.2534328654632	123.72278386398	0.325884726720662	0.638763146402696	0.510180852724421	0.609924765157573	1	10.4316464786986	7.92280596890595	8.36567024273659	11.2587230429781	11.5246515738788	11.2996925358968
ARAP3	ArfGAP with RhoGAP domain; ankyrin repeat and PH domain 3	-1.14292369341312	765.51043497809	-0.192729086133885	0.0866792872660475	-2.22347336039272	0.0261838977705809	0.610430102110098	8.91593716128082	8.50751489650049	8.36567024273659	7.76764613042678	7.59897950491762	7.4154232266823
ARC	activity-regulated cytoskeleton-associated protein	-1.37538356936277	72.9608391506581	-0.459834016053611	0.332312284202815	-1.38374064972262	0.166437881843844	0.935927108160535	0.98075308774089	0.672415266733716	0.687589335019446	0.610938459696488	0.58885081034417	0.577825186494725
ARCN1	archain 1	1.00928012392849	4080.92307721173	0.013326647500774	0.157273742363499	0.0847353620540983	0.932471782200633	1	148.138295934681	132.465807546542	130.183580763682	137.78116881536	140.763384187035	143.685863041688
AREG	amphiregulin	1.0585433923544	263.010774827176	0.0820804102537505	0.112733832269915	0.728090304401504	0.466558308570114	1	29.0659551457755	30.9895731625104	31.9729040784042	32.2633691334955	33.0317264088301	33.2249482234467
AREL1	apoptosis resistant E3 ubiquitin protein ligase 1	1.01435489255833	1071.9929976948	0.0205624966769733	0.0830518773021532	0.247586175591966	0.804454608045319	1	47.1653075831755	44.1162885870077	41.1407618786635	45.1803537099355	45.0050262191616	46.8038401060727
ARF1	ADP-ribosylation factor 1	-1.0700834226028	16428.3870038236	-0.0977232720319525	0.0421661135068719	-2.31757835627954	0.0204722476176412	0.568381160641681	535.847823392977	561.349805937134	512.36865281199	515.312044600185	516.338039127502	500.428712903682
ARF3	ADP-ribosylation factor 3	-1.09587178354262	6543.35596313895	-0.132079013564932	0.0479997096092424	-2.75166276296597	0.00592935464051244	0.357978454676785	178.118134639488	189.124102630452	168.115592412254	167.135307188396	168.046805066315	162.400978804267
ARF4	ADP-ribosylation factor 4	-1.00233649236042	3743.03791154587	-0.00336691408685888	0.0732328073062838	-0.0459754884552947	0.963329786624329	1	112.028750431494	94.2550791282391	99.5858553553164	103.452245841939	98.5063284161461	108.40642526626
ARF5	ADP-ribosylation factor 5	-1.06805849858101	5535.45255714302	-0.0949906669706608	0.165501222230225	-0.573957495241462	0.56599656453391	1	155.070437077577	173.3369615854	152.644832374317	160.036784132875	159.354245485044	139.737390933974
ARF6	ADP-ribosylation factor 6	1.05240864542706	2249.83843588634	0.073695005254139	0.167624116904454	0.439644405680271	0.660194673679167	1	113.967966764072	109.954513834152	93.9705424526576	116.194676572751	113.143477130416	111.167145601735
ARFGAP1	ADP-ribosylation factor GTPase activating protein 1	-1.09938041573338	5170.28780386747	-0.136690684673872	0.061484018278197	-2.22319048919977	0.0262029578846327	0.610430102110098	108.796723210529	116.357076591313	107.49313270804	101.590338155245	107.142806967861	98.8723096890974
ARFGAP2	ADP-ribosylation factor GTPase activating protein 2	-1.08232600866405	3612.13269554936	-0.114135120459842	0.0516498642253773	-2.20978548872474	0.0271200533074733	0.610430102110098	93.2829925499006	98.7281024243373	89.6158099975344	88.9642766548505	88.467824125517	87.1552989629544
ARFGAP3	ADP-ribosylation factor GTPase activating protein 3	1.02835713164171	1420.98748262418	0.0403413759833907	0.0601132008316493	0.6710901337024	0.50216311185831	1	67.3821950963798	60.8681993625911	59.7056739241885	64.9340305734553	65.0539942856416	66.7388090401407
ARFGEF1	ADP-ribosylation factor guanine nucleotide-exchange factor 1 (brefeldin A-inhibited)	1.0806330216083	814.064700821608	0.111876673125224	0.25462783396243	0.439373305676124	0.66039106562765	1	57.6192439047773	49.8172006310544	48.7042445638774	56.0026921388448	55.7725838940264	59.9975151977023
ARFGEF2	ADP-ribosylation factor guanine nucleotide-exchange factor 2 (brefeldin A-inhibited)	1.05889720431603	1864.00111391357	0.0825625420953768	0.200814699552277	0.411137940994622	0.680971390644076	1	115.305357338264	107.177146428078	93.6267477851479	111.598091971225	106.049226891507	122.884156327878
ARFGEF3	ARFGEF family member 3	-1.47247341574461	213.541109606954	-0.558241587658701	0.386173270989958	-1.44557282855865	0.148297052289118	0.916537666108731	0.64640544419286	0.321589910176994	0.687589335019446	0.43638461406892	0.308445662561232	0.321013992497069
ARFIP1	ADP-ribosylation factor interacting protein 1	1.09243639397558	460.998728658846	0.127549282684787	0.106611421626891	1.19639416432483	0.231542777563278	0.989510326135181	24.4296678219094	19.792397199075	17.3043315979894	21.3246614741679	22.4604523374133	25.5848152020164
ARFIP2	ADP-ribosylation factor interacting protein 2	-1.10483861927871	2802.01510167106	-0.14383565453128	0.0650361976770987	-2.21162459781883	0.026992614367673	0.610430102110098	65.3983990779948	70.3989548823821	66.581567274383	61.7629690445545	62.6705505294867	61.2494697684409
ARFRP1	ADP-ribosylation factor related protein 1	-1.03783611031138	2098.35432784415	-0.0535786387738697	0.171866802543517	-0.311745130420423	0.755234226779188	1	61.9211835850953	67.9139419401053	59.2472810341756	63.3921382704118	64.4090624457409	57.8467214479719
ARG2	arginase 2	1.04392564530249	253.779011843993	0.0620189581017339	0.140584475280099	0.44115083104424	0.659103806370681	1	6.66466302805741	5.58397025852781	3.66714312010371	6.34212305780164	5.439859866989	6.13136725669403
ARGLU1	arginine and glutamate rich 1	1.08735733918291	1293.58418106642	0.12082613240574	0.0555680521342579	2.17438128142071	0.0296765126774447	0.620824940427467	49.5057410880118	46.3381825118669	43.6619227737348	50.387876771158	50.108399908811	54.2834661312544
ARHGAP1	Rho GTPase activating protein 1	-1.13430561566064	2968.11117266484	-0.181809397595426	0.0534327820586012	-3.4025815349841	0.000667524343563468	0.12145168664928	161.200143875957	165.648039187532	142.330992349025	139.061230349963	141.492437571271	141.599272090457
ARHGAP10	Rho GTPase activating protein 10	-1.09100402080637	808.327806157566	-0.125656418606269	0.0799521326197755	-1.57164561455598	0.116032761494582	0.881957834768555	31.4063886506117	33.4161152120277	24.9824125057065	26.270353766949	31.4334170664674	27.3503921607503
ARHGAP11A	Rho GTPase activating protein 11A	1.14943734263909	816.612328235982	0.200927824970749	0.0882824994153952	2.2759643904657	0.022848141004863	0.592125624488011	38.2047907360883	32.8898771771926	30.0247342958491	40.0601075715269	39.1165181157199	39.9341406666354
ARHGAP11B	Rho GTPase activating protein 11B	-1.01231289623329	36.7583432103805	-0.0176552821992643	0.369258773400839	-0.0478127629484895	0.961865464828493	1	1.53799916032094	1.84183312192279	2.06276800505834	1.54189230304352	1.3459447093581	2.47180774222743
ARHGAP12	Rho GTPase activating protein 12	1.11601228424309	862.860504799811	0.158352907381301	0.107076201084422	1.47888051478826	0.139172251936492	0.916537666108731	85.7490256486183	70.0188940794456	68.5297370569381	82.8548920578856	83.504653009759	88.6640647276906
ARHGAP15	Rho GTPase activating protein 15	-1	62.1619336416047	0	1.71962357269034	0	1	1	0	0	0	0	0	0
ARHGAP17	Rho GTPase activating protein 17	-1.0627773141532	1919.48904173275	-0.087839337769828	0.241218329798541	-0.364148685728771	0.715746982931129	1	59.4024313370335	60.6050803451736	60.5078614817112	59.4937690513961	57.3989337511674	56.3379556832357
ARHGAP18	Rho GTPase activating protein 18	1.00629613564648	1009.24052452986	0.00905492796521759	0.32819750397201	0.0275898745591613	0.977989257524028	1	75.4065385415325	64.1718048035003	66.581567274383	69.7342613282134	64.521224504854	77.0754595985464
ARHGAP19	Rho GTPase activating protein 19	1.08686097860849	830.600136412638	0.120167415711297	0.0923071761467507	1.30182094965459	0.192977600479985	0.951414630494733	12.905819040954	11.6357076591313	13.6371884778857	13.3824614981135	13.0668798866849	14.7024408563658
ARHGAP21	Rho GTPase activating protein 21	1.08654768327643	1115.38506339859	0.119751488754758	0.116027557625333	1.03209522983712	0.302027508271852	1	84.0549975879749	75.2812744277964	70.8217015070029	84.1640459000924	84.2897874235512	86.2885611832123
ARHGAP22	Rho GTPase activating protein 22	3.7534660256767	169.832161909655	1.90822342456887	1.44579798559933	1.31984097610832	0.186888117515713	0.949475034631653	0	0	0	0.087276922813784	0	0
ARHGAP23	Rho GTPase activating protein 23	-1.10675221959443	2231.45224315688	-0.146332266767309	0.116944561022422	-1.25129604564724	0.210826487657319	0.965108724765801	89.6051684708722	96.0092059110227	81.4793361998043	81.4875536004697	84.6262736008907	79.8040785347715
ARHGAP24	Rho GTPase activating protein 24	-1.20954746039929	109.12993424312	-0.274467379106457	0.272211072204844	-1.00828881383604	0.313315831556117	1	1.1367819880633	1.05247606967016	1.03138400252917	0.843676920533246	0.841215443348814	1.02724477599062
ARHGAP26	Rho GTPase activating protein 26	-1.0512777852325	1058.03845147858	-0.0721439313602303	0.26774035593172	-0.26945482726791	0.787579699640897	1	72.2636706921811	72.650084253621	62.9144241542793	65.7777074939886	68.0543293669191	67.4129384243846
ARHGAP27	Rho GTPase activating protein 27	-1.12646431904032	1615.50170814639	-0.171801616672457	0.201237255732495	-0.853726692143096	0.393256440996866	1	194.211401215599	206.54842867277	183.013361337676	180.285030225673	179.010646344628	168.757055855709
ARHGAP28	Rho GTPase activating protein 28	-1	755.872744678853	0	1.66929883547639	0	1	1	0	0	0	0	0	0
ARHGAP29	Rho GTPase activating protein 29	1.11525089411559	639.295659461191	0.157368304745076	0.582315915064647	0.27024558435365	0.78697132560749	1	42.7519186883415	35.1410065484316	37.2444223135533	41.1074306452923	41.0793541502004	48.6015184640563
ARHGAP30	Rho GTPase activating protein 30	-1.20130149508755	83.808462973301	-0.264598275007445	0.486547795021987	-0.543827919301305	0.586559894430637	1	0.245188271935223	0.380060802936448	0.229196445006482	0.203646153232163	0.280405147782938	0.256811193997656
ARHGAP31	Rho GTPase activating protein 31	-1.1491108378025	111.883924942489	-0.200517960243306	0.699020469773311	-0.28685563429685	0.774222862124157	1	0.11144921451601	0.0877063391391803	0.114598222503241	0.116369230418379	0.0560810295565876	0.0963041977491208
ARHGAP32	Rho GTPase activating protein 32	1.00005009632701	1126.45257464543	7.22719122842805e-05	0.131038716575983	0.000551530983916294	0.999559941965439	1	96.7824978857033	91.4192408294056	83.6567024273659	89.7788612677792	93.5992383299447	93.5113760143963
ARHGAP33	Rho GTPase activating protein 33	1.00500031336096	394.967972029923	0.00719595123926712	0.219283382770245	0.0328157617251222	0.973821508943189	1	3.61095455031873	3.12819276263076	3.66714312010371	3.43289229734217	3.56114537684331	3.46695111896835
ARHGAP35	Rho GTPase activating protein 35	-1.05467691827694	4062.97937329268	-0.0768011223595462	0.15599734814685	-0.492323255952071	0.622490842323365	1	129.080480252443	127.729665233026	118.723758513358	120.791261174277	118.359012879178	123.590387111372
ARHGAP39	Rho GTPase activating protein 39	-1.02800275855525	1244.9744390256	-0.0398441358826074	0.0892341595094425	-0.446512144022505	0.655227342383196	1	33.0112573396422	34.7609457454951	29.9101360733459	30.8669383684749	32.2746325098162	33.8990776076905
ARHGAP4	Rho GTPase activating protein 4	-1.10307945090652	2233.33203172393	-0.141536706886483	0.331262030703884	-0.427265106676241	0.66918624475458	1	2.02837570419139	2.19265847847951	1.26058044753565	1.89099999429865	1.76655243103251	1.57296856323564
ARHGAP42	Rho GTPase activating protein 42	1.11214169933051	410.255944896792	0.153340615307469	0.155260631892797	0.987633590293169	0.323332129270863	1	26.7701013267457	21.3126404108208	21.7736622756158	26.0376153061122	24.3952478571156	28.7307523284877
ARHGAP44	Rho GTPase activating protein 44	1.73903198941742	146.131486110606	0.798284471200793	0.785286228343418	1.01655223584501	0.309366486141164	1	0.0445796858064041	0.116941785518907	0	0.0581846152091893	0.196283603448057	0.0963041977491208
ARHGAP5	Rho GTPase activating protein 5	1.12448477018375	652.570501752097	0.169264121650041	0.106789758324679	1.5850220499181	0.112961324510693	0.873764482981328	43.01939680318	34.4101203889384	31.858305855901	40.8746921844555	39.5371258373943	45.3592771398359
ARHGAP5-AS1	ARHGAP5 antisense RNA 1 (head to head)	-1.09871729507731	96.9369762642674	-0.135820222085845	0.258958744762091	-0.524485945476082	0.599940592645919	1	5.10437402483327	4.26837517144011	5.50071468015557	4.13110767985244	5.21553574876265	4.23738470096132
ARHGAP6	Rho GTPase activating protein 6	1.96625444348505	343.055417617335	0.975450025952009	1.40080351171967	0.696350357342064	0.486209443840125	1	0	0.0292354463797268	0	0	0	0.0963041977491208
ARHGAP9	Rho GTPase activating protein 9	1.77369923702964	79.1687275262173	0.82676139519008	1.06780389116802	0.774263328714528	0.438775084909264	1	0.0445796858064041	0.0877063391391803	0	0.174553845627568	0.0560810295565876	0.0642027984994139
ARHGDIA	Rho GDP dissociation inhibitor (GDI) alpha	-1.08928524093284	11970.1385058089	-0.123381788577026	0.0513713058026828	-2.40176469430106	0.0163162000296769	0.527516406204751	271.534866246807	285.162543987855	247.073767716987	249.233799248563	268.067321280489	234.757532713107
ARHGDIB	Rho GDP dissociation inhibitor (GDI) beta	-1.22447492536711	645.149224768385	-0.292163230889305	0.314268252702902	-0.929661931730363	0.35254615060339	1	10.587675379021	10.3493480184233	11.1160275828144	8.1749384368911	10.0104637758509	8.44266800267293
ARHGDIG	Rho GDP dissociation inhibitor (GDI) gamma	-1.20677051837348	163.820309630339	-0.271151356721618	0.29794877820927	-0.910060307517589	0.362790705913842	1	0.713274972902466	1.1986533015688	1.26058044753565	1.04732307376541	0.981418017240283	0.41731819024619
ARHGEF1	Rho guanine nucleotide exchange factor (GEF) 1	-1.12991425054878	3884.49914672893	-0.176213290337706	0.100831708298123	-1.74759798591042	0.0805336643562266	0.804149028075537	124.087555442126	137.932836019551	117.921570955835	120.55852271344	112.554626320071	109.56207563925
ARHGEF10	Rho guanine nucleotide exchange factor (GEF) 10	-1.02847169163868	1347.07402060104	-0.0405020846800087	0.123647290606592	-0.327561440944743	0.743243280396033	1	52.2251019222024	51.3959147355597	47.558262338845	49.3987383126018	49.5475896132452	50.7844136130364
ARHGEF10L	Rho guanine nucleotide exchange factor (GEF) 10-like	-1.12519802136761	1048.26169124099	-0.170178920824581	0.241645637618909	-0.70424991943353	0.481277148297723	1	68.7195856705719	81.1283637037418	69.1027281694543	66.6504767221264	70.241489519626	61.4741795631888
ARHGEF11	Rho guanine nucleotide exchange factor (GEF) 11	-1.04163609805845	1489.87279120624	-0.0588513513000455	0.152462399696892	-0.386005673641808	0.699492466888482	1	60.1379961528391	61.4529082901857	53.4027716865103	56.555445983332	57.3989337511674	57.2046934629778
ARHGEF12	Rho guanine nucleotide exchange factor (GEF) 12	1.04045252514744	2163.88694066273	0.0572111377816142	0.100347424229494	0.570130605951309	0.568589118083052	1	139.177779087594	127.466546215609	122.047106965952	133.47550728988	134.482308876697	143.910572836436
ARHGEF16	Rho guanine nucleotide exchange factor (GEF) 16	-1.08669963896596	758.250884196533	-0.119953238199321	0.0868911823430193	-1.38049955087253	0.167432887839073	0.936895163607718	46.4743224531763	54.2902239271526	46.1830836688061	47.7404767791399	46.7715786501941	43.1763819908558
ARHGEF17	Rho guanine nucleotide exchange factor (GEF) 17	-1.08867717165706	2247.77945591052	-0.122576211266416	0.165488046082786	-0.740695259675115	0.458878234199292	1	30.8491425780316	30.4048642349158	29.3371449608297	27.5795076091558	29.6107836058783	27.5108991569989
ARHGEF18	Rho/Rac guanine nucleotide exchange factor (GEF) 18	-1.13036440864057	2017.8429637368	-0.17678794590293	0.120570782170054	-1.46625859699232	0.14257785033559	0.916537666108731	74.4257854537916	81.1868345965012	72.0822819545386	67.5523382578688	71.9800014358802	65.6794628649004
ARHGEF19	Rho guanine nucleotide exchange factor (GEF) 19	-1.20535496754151	779.87154023966	-0.269458071350044	0.0951532178950875	-2.83183351347233	0.0046281939513353	0.323014354721631	43.8218311476952	49.9926133093328	45.6100925562899	40.1764768019452	42.1729342265539	35.1189307791794
ARHGEF2	Rho/Rac guanine nucleotide exchange factor (GEF) 2	-1.00796817072843	11761.3124116974	-0.0114500826302205	0.113909220976877	-0.10051936561435	0.91993200916434	1	316.604928597082	328.606417308129	284.547386475547	314.255106744832	320.671327004568	304.449670484221
ARHGEF25	Rho guanine nucleotide exchange factor (GEF) 25	1.16356905817653	1181.5576906355	0.218556837672543	0.259806170268125	0.841230358181978	0.400218896447702	1	0.557246072580051	0.964769730530983	0.458392890012964	0.727307690114867	0.785134413792227	0.963041977491208
ARHGEF26	Rho guanine nucleotide exchange factor (GEF) 26	1.15016328795463	115.950179358771	0.201838694212604	0.267722207939895	0.753910912978564	0.450902717263535	1	0.735564815805668	0.643179820353989	0.572991112516205	0.610938459696488	0.729053384235639	1.02724477599062
ARHGEF28	Rho guanine nucleotide exchange factor (GEF) 28	-1.09045915815205	586.326032257865	-0.124935736567462	0.110805744852205	-1.12752038925512	0.259522524885822	1	47.4996552267236	48.7354891150045	47.7874587838515	44.860338326285	43.6871220245818	45.7123925315827
ARHGEF3	Rho guanine nucleotide exchange factor (GEF) 3	1.03643910532816	486.118452451215	0.0516353552106142	0.150423708438071	0.343266069868717	0.731398304078978	1	26.8369708554553	26.2534308489946	22.346653388132	26.7358306886225	25.7131520516954	27.38249356
ARHGEF34P	Rho guanine nucleotide exchange factor (GEF) 34; pseudogene	-1.18355040026625	100.341808909153	-0.243121143052647	0.223305551019866	-1.08873757030347	0.276269628920626	1	13.0395580983732	13.1267154244973	15.699956482944	13.4406461133227	12.3658670172276	10.0156365659086
ARHGEF35	Rho guanine nucleotide exchange factor (GEF) 35	1.06848328771016	216.892826249435	0.0955643427883407	0.114639315971	0.833608801473616	0.404501464274661	1	29.2442738890011	28.563031112993	22.8050462781449	28.1031691460385	30.9286878004581	29.3406789142321
ARHGEF37	Rho guanine nucleotide exchange factor (GEF) 37	-1.43075280532497	98.1408706382107	-0.516774435630165	0.235106732596247	-2.19804184220293	0.0279461243201722	0.617687633158591	1.44883978870813	1.02324062329044	1.71897333754861	1.01823076616081	0.785134413792227	0.963041977491208
ARHGEF38	Rho guanine nucleotide exchange factor (GEF) 38	1.14837897865497	25.0260890925333	0.199598827030255	0.266445400985366	0.749117178574298	0.453786581901806	1	3.12057800644829	2.54348383503623	3.32334845259399	3.43289229734217	3.42094280295184	3.43484971971864
ARHGEF39	Rho guanine nucleotide exchange factor (GEF) 39	-1.07139810661812	629.723661075367	-0.0994946516321504	0.126374918395701	-0.787297455026766	0.431107759146403	1	41.1693398422142	41.9821010012876	37.7028152035663	38.5473075760879	37.5182087733571	38.8747944913951
ARHGEF4	Rho guanine nucleotide exchange factor (GEF) 4	-1.19504901946707	176.633697966243	-0.257069797027444	0.135756452459484	-1.89361015531961	0.0582767745584477	0.747448355495674	11.0780519228914	12.1911811403461	11.9182151403371	9.89138458556219	10.4591120123036	9.30940578241501
ARHGEF40	Rho guanine nucleotide exchange factor (GEF) 40	-1.21802096400909	3515.09760477496	-0.284538964452518	0.108195976113678	-2.62984793587483	0.00854230685828835	0.421178708273909	81.6476945544291	83.2917867358416	74.4888446271066	67.8723536415194	70.6901377560787	61.6988893579367
ARHGEF5	Rho guanine nucleotide exchange factor (GEF) 5	-1.0708367096484	452.245769193013	-0.098738502365423	0.0755292649229376	-1.30728800904081	0.191114915081444	0.950800348981497	63.0802554160618	62.7100324845139	54.0903610215297	56.6136305985412	55.5482597758	59.5480956082064
ARHGEF6	Rac/Cdc42 guanine nucleotide exchange factor (GEF) 6	-1	205.708739309468	0	1.6880066259818	0	1	1	0	0	0	0	0	0
ARHGEF7	Rho guanine nucleotide exchange factor (GEF) 7	1.02493673010447	1659.97458696464	0.0355348541387095	0.105964173980137	0.335347814303451	0.737362729106396	1	38.5837180654428	36.0473053862031	31.858305855901	36.9763229654398	36.2003045787773	38.3611721033998
ARHGEF9	Cdc42 guanine nucleotide exchange factor (GEF) 9	-1.06271084481953	450.51200907729	-0.0877491044013839	0.493341862347513	-0.177866731162524	0.858827638872428	1	35.8197775454457	33.9715886932425	33.3480827484431	33.0779537464241	33.7046987635092	32.1335006489567
ARID1A	AT rich interactive domain 1A (SWI-like)	-1.03167263036647	2740.7096218979	-0.0449852484036203	0.147231271757007	-0.305541396652913	0.75995384634465	1	46.6972208822083	48.4138992048275	37.4736187585598	41.776553720198	43.9114461428081	45.4234799383353
ARID1B	AT rich interactive domain 1B (SWI1-like)	-1.00760563261003	1304.75781778105	-0.0109310920079775	0.118101574892708	-0.0925566997553421	0.926255744609236	1	66.1562537367037	65.2827517659299	62.3414330417631	63.1303075019704	64.8296701674153	67.8623580138805
ARID2	AT rich interactive domain 2 (ARID; RFX-like)	1.16015050531399	595.18609398531	0.21431197706427	0.181401183626117	1.18142546140153	0.237433748245183	0.996064980505885	25.4995802812631	22.3066455877315	20.5130818280801	27.492230686342	25.9094356551435	27.4145949592497
ARID3A	AT rich interactive domain 3A (BRIGHT-like)	1.01226547596467	556.329075157686	0.0175876997462188	0.18791582057317	0.0935935020935107	0.925432071535076	1	8.09121297386234	8.79986936029776	7.33428624020742	9.54227689430705	8.18783031526179	7.31911902893318
ARID3B	AT rich interactive domain 3B (BRIGHT-like)	-1.1412397138026	465.218883413229	-0.190601856999984	0.259128295565912	-0.735550151262821	0.462004508641577	1	7.33335831515348	9.55999096617065	7.67808090771714	7.41853843917164	7.45877693102615	7.06230783493553
ARID4A	AT rich interactive domain 4A (RBP1-like)	1.1565678445092	247.251266037603	0.209849897246148	0.124967056224901	1.67924174246759	0.0931049397474172	0.842419420723071	13.5299346422436	12.6881837288014	12.835000920363	14.0224922654146	14.8334323177174	16.9174374045956
ARID4B	AT rich interactive domain 4B (RBP1-like)	1.17545198793705	606.369004807834	0.233215612423746	0.128261110396534	1.81828780136655	0.0690201562714494	0.770774238019982	28.2189411154538	23.5637697820598	24.2948231706871	29.0923076045947	30.4239585344488	31.4914726639625
ARID5A	AT rich interactive domain 5A (MRF1-like)	-1.21747125569661	603.241636079086	-0.283887710908447	0.185076960858448	-1.53389006168937	0.125056701358002	0.900422020263033	4.01217172257637	3.85907892212393	3.78174134260695	2.61830768441352	4.0658746428526	2.98543013022275
ARID5B	AT rich interactive domain 5B (MRF1-like)	-1.01909720013087	591.807121737453	-0.0272916603939005	0.19878558629505	-0.137291948086178	0.890800034667338	1	18.4114102380449	16.371849972647	18.6795102680283	17.1644614867109	17.6374837955468	18.4583045685815
ARIH1	ariadne RBR E3 ubiquitin protein ligase 1	1.02496768743091	1585.58637454834	0.0355784288351152	0.0846110062780291	0.420494098819787	0.674124539450304	1	51.957623807364	48.9401372396626	48.1312534513612	51.0279075384591	49.7438732166932	54.5402773252521
ARIH2	ariadne RBR E3 ubiquitin protein ligase 2	1.00222118483149	2333.10090201944	0.00320093871759337	0.0808970518473869	0.0395680515481822	0.968437498653668	1	65.2423701776724	65.9844024790433	60.2786650367047	65.3413228799196	65.1661563447548	64.9732320814069
ARIH2OS	ariadne homolog 2 opposite strand	1.03942110623121	46.0670725133707	0.0557802594291556	0.422417671615026	0.132050013949207	0.894944732666987	1	0.512666386773647	0.555473481214809	0.916785780025928	0.727307690114867	0.644931839900758	0.513622387995311
ARL1	ADP-ribosylation factor-like 1	1.0856782881781	958.623793171577	0.118596662249241	0.0663342646223083	1.78786427986355	0.0737979070894817	0.783049922848907	30.0467082335164	26.6042562055514	24.9824125057065	30.0523537555463	29.5547025763217	31.2988642684643
ARL10	ADP-ribosylation factor-like 10	1.8358383327333	126.577660249497	0.876439017992868	0.725792673514508	1.20756112589134	0.227216119702803	0.985549730712007	0.11144921451601	0	0.229196445006482	0.174553845627568	0.140202573891469	0.128405596998828
ARL13B	ADP-ribosylation factor-like 13B	1.10266245248754	132.545908837691	0.140991220075563	0.24004519913543	0.587352800986524	0.556966786201486	1	4.59170763805962	3.24513454814967	2.06276800505834	3.57835383536514	3.42094280295184	4.65470289120751
ARL14	ADP-ribosylation factor-like 14	-1.02001949319967	79.0286311398632	-0.0285967232494864	0.150764413182365	-0.189678204861885	0.84956130074818	1	10.4093566357954	9.44304918065174	10.4284382477949	10.0659384311898	9.70201811328966	10.1440421629074
ARL14EP	ADP-ribosylation factor-like 14 effector protein	1.23007522070573	305.031944370799	0.298746540947419	0.262117626040957	1.13974228082143	0.254393686723654	1	11.7244573670843	9.20916560961393	9.85544713527872	12.91698457644	13.2351229753547	12.3911401103869
ARL15	ADP-ribosylation factor-like 15	1.16139825927905	73.4782445771743	0.215862776822113	0.514031970485664	0.419940371837501	0.674529014125927	1	1.62715853193375	1.37406597984716	1.9481697825551	1.74553845627568	2.15911963792862	1.861881156483
ARL16	ADP-ribosylation factor-like 16	-1.15188661023991	1004.29649494286	-0.203998707321968	0.135206248275856	-1.50879644930135	0.131350808431813	0.906811610710745	17.4975266790136	18.4183312192279	19.481697825551	15.3898307228306	17.6935648251034	15.4086716398593
ARL17A	ADP-ribosylation factor-like 17A	1.10941945361763	326.173496841895	0.149804928386986	0.193269084750175	0.775110662838954	0.438274271416729	1	10.5430956932146	10.1739353401449	7.33428624020742	10.3277691996311	11.8050567216617	9.95143376740915
ARL17B	ADP-ribosylation factor-like 17B	-1.0003030819709	50.8170344525043	-0.000437188607757972	0.392071919741405	-0.00111507247967752	0.999110301068662	1	1.0922023022569	0.555473481214809	1.03138400252917	0.843676920533246	0.616891325122464	1.18775177223916
ARL2	ADP-ribosylation factor-like 2	-1.05075906570284	4349.10221055665	-0.0714319037781169	0.167394386988476	-0.426728190014128	0.669577315492709	1	75.9637846141126	82.6778423618673	72.4260766220483	73.7489997776475	81.0090471944908	69.3069209801173
ARL2BP	ADP-ribosylation factor-like 2 binding protein	-1.00969031999026	1448.21878037313	-0.0139128748366389	0.0830782354144527	-0.167467144279506	0.86700249749113	1	18.0993524374001	15.6409638131538	16.158349372957	16.8735384106649	16.319579600967	16.9495388038453
ARL3	ADP-ribosylation factor-like 3	1.00913720436544	1006.62861836561	0.013122339558799	0.106026727639674	0.123764449313144	0.901501780681747	1	10.1864582067633	8.85834025305721	7.90727735272363	10.0368461235852	8.91688369949743	9.21310158466589
ARL4A	ADP-ribosylation factor-like 4A	-1.00698963932181	443.605689528057	-0.0100488398730554	0.209975657780431	-0.0478571658223517	0.961830076971116	1	34.9281838293176	32.0128137858008	36.5568329785339	35.6380768156285	33.7046987635092	35.3436405739273
ARL4C	ADP-ribosylation factor-like 4C	-1.04432915126833	1624.06773173612	-0.0625764916595114	0.0391820644703342	-1.59706979469879	0.11025015028972	0.868204407533188	156.920494038542	151.030315997668	136.83027766887	145.577907253392	143.455273605751	145.932960989168
ARL4D	ADP-ribosylation factor-like 4D	-1.29976896380938	319.79669569693	-0.378255204493453	0.230914310726865	-1.63807606078113	0.10140582812105	0.853874839407377	1.0922023022569	1.60794955088497	0.687589335019446	1.13459999657919	0.869255958127108	0.866737779742088
ARL5A	ADP-ribosylation factor-like 5A	1.07626811690536	623.815979392983	0.106037522824936	0.105210851584858	1.00785728114187	0.313522982202572	1	28.352680172873	21.8388784456559	23.2634391681579	28.5104614525028	23.8063970467714	28.2492313397421
ARL5B	ADP-ribosylation factor-like 5B	1.20991025499751	197.304567712834	0.274900039671926	0.22801186462636	1.20563918953253	0.227956641614921	0.986176592814089	9.71837150579609	6.81185900647634	5.38611645765232	8.2040307444957	8.49627597782302	10.7218673494021
ARL6	ADP-ribosylation factor-like 6	-1.19230136305912	45.0728959128377	-0.253748933820178	0.326465398134038	-0.77726134307194	0.437004597137302	1	1.1144921451601	0.672415266733716	1.37517867003889	1.01823076616081	0.644931839900758	0.834636380492381
ARL6IP1	ADP-ribosylation factor-like 6 interacting protein 1	1.07583098496516	6726.97891578628	0.105451445640606	0.11142194508819	0.946415408177824	0.343936749518651	1	332.586745958678	298.113846734074	294.402833610826	334.416075914816	331.663208797659	347.593951075827
ARL6IP4	ADP-ribosylation factor-like 6 interacting protein 4	-1.06002700496151	7130.55818965633	-0.0841010189656203	0.199209161225223	-0.422174454469676	0.672897685987197	1	219.867010397185	251.161719848233	223.008140991307	228.432799311277	232.932556263287	206.347794377116
ARL6IP5	ADP-ribosylation factor-like 6 interacting protein 5	1.02894191304153	1818.12316147986	0.0411615399264282	0.107564188919415	0.382669551455137	0.701964793517718	1	60.3608945818712	53.6762795531783	50.881610791439	56.1190613692631	56.9222449999364	59.9012109999532
ARL6IP6	ADP-ribosylation factor-like 6 interacting protein 6	1.0658866650344	736.191551082496	0.092054045521705	0.102063287211137	0.901931027669862	0.367093507831125	1	27.7731442573898	28.0952639709174	27.5035734007778	31.0705845217071	28.5732845590814	30.4642278879719
ARL8A	ADP-ribosylation factor-like 8A	-1.0336792269158	1102.1023136721	-0.047788555541259	0.146967721479884	-0.32516361456825	0.745057244991401	1	48.3020895712388	49.0570790251815	43.2035298837218	47.1877229346526	46.8837407093072	44.4925393600938
ARL8B	ADP-ribosylation factor-like 8B	1.04176651970054	847.912816628545	0.0590319776033015	0.225679236033415	0.261574696196512	0.793649354450696	1	37.5806751347987	32.0420492321805	34.264868528469	37.2963383490904	33.2840910418347	39.6452280733881
ARMC1	armadillo repeat containing 1	1.22972281316799	1099.43863117085	0.298333160170999	0.142809867189493	2.08902344104237	0.0367056131193347	0.659324815449403	30.9828816354509	24.3823622806921	24.8678142832033	32.8161229779828	30.73240419701	37.0129133349121
ARMC10	armadillo repeat containing 10	1.02491575276998	1441.436781933	0.0355053262612674	0.054401228022935	0.65265670558574	0.513977619549399	1	89.248530984421	77.2108138888584	78.0413895247071	86.5205228160646	83.3364099210892	85.1008094109731
ARMC2	armadillo repeat containing 2	-1.01189367475122	43.1073418678067	-0.0170577060718663	0.460907283076221	-0.0370089749027582	0.970477849706577	1	0.490376543870445	0.789357052252623	0.687589335019446	0.727307690114867	0.560810295565876	0.642027984994139
ARMC4	armadillo repeat containing 4	-1	215.350487472919	0	1.67675493334197	0	1	1	0	0	0	0	0	0
ARMC5	armadillo repeat containing 5	-1.15338634124766	704.13760782657	-0.205875842774758	0.110906113854612	-1.8563074263394	0.0634097511771625	0.751683084694944	16.6950923344983	18.4475666656076	16.3875458179635	15.4189230304352	16.7401873226414	13.1936750916296
ARMC6	armadillo repeat containing 6	-1.1300998520721	2507.75320797527	-0.176450250273098	0.0637981133526223	-2.76575969100887	0.00567903673093672	0.347818816032644	50.7316824476879	54.991874640266	46.6414765588191	46.6349690901653	46.2668493841848	44.7814519533412
ARMC7	armadillo repeat containing 7	1.05443983750305	549.184505976248	0.076476782554946	0.0891448531611138	0.857893415525937	0.390951320394636	1	21.7994663593316	22.9205899617058	17.4189298204926	22.6047230087701	23.2455867512056	21.9252556875498
ARMC8	armadillo repeat containing 8	1.09228689264969	425.958919318761	0.127351834501651	0.387596641227978	0.328567951719544	0.742482275084559	1	16.3384548480471	14.2084269405472	13.1787955878727	16.3207845661776	16.1793770270755	16.1149024233529
ARMC9	armadillo repeat containing 9	1.0125363215281	657.297333855742	0.0179736610329117	0.100552979670531	0.178748169291489	0.85813544460214	1	7.66770595870151	7.80586418338705	6.87589335019446	7.44763074677624	8.04762774137032	7.64013302143025
ARMCX1	armadillo repeat containing; X-linked 1	1.4059955037372	1010.83644194448	0.491591980792799	0.512352571342117	0.959479874386235	0.337317053621883	1	0.11144921451601	0.233883571037814	0	0.203646153232163	0.196283603448057	0.224709794747949
ARMCX2	armadillo repeat containing; X-linked 2	3.75379935509545	1808.42169805415	1.90835153851592	1.44314112122931	1.32235961573206	0.186048429803698	0.949475034631653	0	0	0	0.0290923076045947	0.0560810295565876	0
ARMCX3	armadillo repeat containing; X-linked 3	1.17156596666412	993.217138321924	0.228438189454828	0.125228684495143	1.82416824368772	0.0681266409400495	0.767922369125453	7.71228564450791	4.97002588455355	5.38611645765232	7.27307690114867	7.15033126846492	7.57593022293084
ARMCX4	armadillo repeat containing; X-linked 4	1.03199465328736	84.9664942999143	0.0454354962497394	0.163606725749012	0.277711665224824	0.781233705160855	1	6.75382239967022	6.69491722095743	4.92772356763936	7.06943074791651	5.91654861821999	6.77339524168817
ARMCX5	armadillo repeat containing; X-linked 5	1.00191997062504	538.31234557907	0.00276727640395888	0.0873517723314647	0.0316796823933713	0.974727497854661	1	16.5390634341759	17.7459159524941	14.6685724804148	17.0771845638971	17.3009976182073	15.9222940278546
ARMCX5-GPRASP2	ARMCX5-GPRASP2 readthrough	1.04466780440794	229.271472614686	0.0630442503204851	0.246278544018136	0.255987587436129	0.797960421855132	1	7.06588020031505	5.84708927594535	8.93866135525279	7.68036920761299	6.72972354679051	8.44266800267293
ARMCX6	armadillo repeat containing; X-linked 6	-1.10448178600794	602.768065313524	-0.14336962742774	0.0924787808724944	-1.55029755015273	0.121070115078615	0.887451301691258	7.6454161157983	7.92280596890595	6.76129512769122	7.04033844031191	7.48681744580445	6.16346865594373
ARMT1	acidic residue methyltransferase 1	1.11159180996961	288.994760849855	0.15262711014431	0.130414416663384	1.17032391087758	0.241870643030618	1	15.7366290896606	12.2496520331055	11.2306258053176	16.3207845661776	12.8986367980152	15.7296856323564
ARNT	aryl hydrocarbon receptor nuclear translocator	-1.00396033661022	1480.77790967507	-0.00570227396392391	0.142598572936795	-0.0399882961413042	0.968102457157002	1	44.7802943925329	46.2797116191075	40.1093778761343	44.5112306350299	42.8178660664546	45.8407981285815
ARNT2	aryl-hydrocarbon receptor nuclear translocator 2	-2.89785417362041	363.717905021204	-1.53498499714189	1.24277456029028	-1.23512746896216	0.216783067717405	0.972973304273782	0.0668695287096062	0.0292354463797268	0.114598222503241	0	0.0560810295565876	0
ARNTL	aryl hydrocarbon receptor nuclear translocator-like	-1.14478857876473	204.819610030197	-0.195081183884348	0.130911032640314	-1.49018138463812	0.136176549670769	0.913612375818565	11.4569792522459	11.664943105511	12.4912062528533	9.92047689316678	9.0570862733889	12.2627345133881
ARNTL2	aryl hydrocarbon receptor nuclear translocator-like 2	-1.11554567003655	272.458532624053	-0.157749578204656	0.371076562489886	-0.425113289683866	0.670754090391298	1	15.6920494038542	15.2024321174579	14.6685724804148	14.3134153414606	12.7584342241237	14.5419338601172
ARPC1A	actin related protein 2/3 complex; subunit 1A; 41kDa	-1.01213023914666	16761.2753343694	-0.0173949454487052	0.0338648722650609	-0.513657494779685	0.607491474413789	1	1698.41915969529	1716.82235320307	1556.01466514901	1687.17928722086	1687.7585845055	1628.66449093388
ARPC1B	actin related protein 2/3 complex; subunit 1B; 41kDa	-1.06698894545456	25446.9576402846	-0.093545229189046	0.11117661971112	-0.841410985800008	0.400117733155736	1	2800.62960141573	3108.34189453893	2681.82760302084	2814.88440689777	2796.20013369146	2593.53624818232
ARPC2	actin related protein 2/3 complex; subunit 2; 34kDa	-1.0377598557722	7928.15454348013	-0.0534726335133422	0.106446243926815	-0.502344014600517	0.61542555324642	1	458.479778675963	458.762624590672	436.390031292342	442.901290972349	452.966475728558	433.593599665792
ARPC3	actin related protein 2/3 complex; subunit 3; 21kDa	-1.00667022293091	4817.88788035828	-0.00959114544746867	0.115816280803013	-0.0828134471334117	0.933999876590994	1	227.646165570403	225.75611694425	216.132247641112	228.549168541696	223.17445712044	226.058053516436
ARPC4	actin related protein 2/3 complex; subunit 4; 20kDa	-1.0395042554841	4149.2748914813	-0.0558956642600057	0.144835452548758	-0.385925291607653	0.699551998929116	1	142.63270473759	147.931358681417	125.943446531062	138.53756881308	138.744467122998	130.748999144056
ARPC4-TTLL3	ARPC4-TTLL3 readthrough	-1.13503372906185	207.834152076235	-0.182735169786888	0.310060223952934	-0.589353795392428	0.555623964702613	1	3.67782407902834	4.00525615402257	5.84450934766529	2.47284614639055	5.27161677831924	4.10897910396249
ARPC5	actin related protein 2/3 complex; subunit 5; 16kDa	1.0495885821273	3482.09502836827	0.0698239309014029	0.0862335853624621	0.809706921124929	0.418108639242226	1	197.354269064951	171.495128463477	156.65577016193	186.510784053056	177.075850824925	198.194038967691
ARPC5L	actin related protein 2/3 complex; subunit 5-like	1.01939057506755	1309.22747559239	0.0277069197585493	0.11733129090941	0.236142631209449	0.813321994269319	1	27.4387966138417	28.8261501304106	24.5240196156936	29.4705076034544	27.4236234531713	27.1898851645018
ARPIN	actin-related protein 2/3 complex inhibitor	-1.04541331863139	1437.97896723479	-0.0640734445530256	0.0953621048353245	-0.671896291128121	0.501649721696194	1	34.8390244577048	34.5855330672168	32.4312969684172	35.8417229688606	30.5922016231185	32.7113258354514
ARPP19	cAMP-regulated phosphoprotein; 19kDa	1.15911745176563	1752.85551177951	0.213026760041203	0.109187948434522	1.95100982384472	0.0510558771796863	0.727520394002868	43.3983241325344	37.8014321689867	36.2130383110241	46.1113075532826	44.1638107758127	48.5052142663072
ARPP21	cAMP-regulated phosphoprotein; 21kDa	-1	71.3907403696753	0	1.68126197270902	0	1	1	0	0	0	0	0	0
ARRB1	arrestin; beta 1	-1.09009914976532	5811.60535311657	-0.124459361029101	0.0567603866023304	-2.19271517477634	0.0283279067300307	0.617687633158591	291.707174074205	303.639346099842	280.307252242927	265.321845353903	278.386230718901	274.370659387245
ARRB2	arrestin; beta 2	-1.05913759921728	1109.29928711902	-0.0828900310797873	0.107876831681276	-0.76837658084627	0.442263489612862	1	20.4397859422363	21.1956986253019	20.6276800505834	19.5791230178922	20.5817378472677	19.3250423483236
ARRDC1	arrestin domain containing 1	-1.06019042384173	1821.83814652482	-0.0843234146551847	0.264412617597299	-0.318908437204798	0.749795946164901	1	147.380441275972	163.74773517285	139.466036786444	147.905291861759	149.736348916089	135.371600636014
ARRDC1-AS1	ARRDC1 antisense RNA 1	-1.1096912940479	776.153015832202	-0.150158387846396	0.140115786006964	-1.07167359314483	0.283866665630564	1	13.7528330712757	14.7054295290026	16.9605369304797	13.7606614969733	14.5249866551562	12.6479513043845
ARRDC2	arrestin domain containing 2	-1.04051703884188	1222.96398824251	-0.057300589918425	0.124171943956118	-0.461461648201906	0.644467430797732	1	68.8087450421847	75.9829251409099	67.7275494994154	69.5015228673767	74.3914857068135	64.1706971001642
ARRDC3	arrestin domain containing 3	1.05900790116867	459.337759894526	0.0827133531964755	0.344079875537749	0.240389976505327	0.810027948013535	1	24.0953201783614	19.8508680918345	21.4298676081061	23.8847845433722	23.1053841773141	23.5303256500352
ARRDC4	arrestin domain containing 4	1.10573652607316	687.284114170758	0.145007662416653	0.227015740624502	0.638755982372626	0.522981687593764	1	9.7406613486993	9.03375293133557	9.85544713527872	10.909615351723	10.4310714975253	10.7539687486518
ARSA	arylsulfatase A	-1.05279626338931	839.484990040432	-0.0742262737457429	0.0789215704469038	-0.940506800934482	0.346957662816671	1	60.5837930109032	64.1718048035003	47.3290658938385	57.0500152126102	57.5110958102806	53.4167283515124
ARSB	arylsulfatase B	1.01814447439904	592.693713151718	0.0259422939382403	0.110120640391166	0.235580667221778	0.813758076594656	1	8.29182155999116	8.56598578925994	6.53209868268473	8.02947689886813	7.85134413792227	8.98839178991794
ARSD	arylsulfatase D	-1.0719587061799	754.608023167278	-0.100249331600795	0.709301581598489	-0.141335271486173	0.887605086655349	1	54.5878252699418	58.0908319565171	52.8297805739941	52.7443536871301	54.9594089654559	49.6929660385464
ARSE	arylsulfatase E (chondrodysplasia punctata 1)	-1.14302186558504	419.277373945012	-0.192853002038288	0.101956102353291	-1.89152976219145	0.0585536619091521	0.747448355495674	46.9424091541435	46.8936559930817	42.9743334387154	44.0166614057517	42.1448937117756	35.7288573649238
ARSG	arylsulfatase G	-1.182671441979	139.00529169077	-0.24204933414796	0.192484901224733	-1.2574977705153	0.208573445838161	0.964365105854329	3.58866470741553	4.32684606419956	3.32334845259399	2.79286153004109	3.89763155418284	3.04963292872216
ARSI	arylsulfatase family; member I	-1	31.5074277568249	0	1.89652674213812	0	1	1	0	0	0	0	0	0
ARSJ	arylsulfatase family; member J	-1.00698859916525	319.577919211774	-0.0100473496596236	0.13072382147571	-0.0768593630923686	0.938735425431851	1	10.0081394635377	9.99852266186655	10.3138400252917	8.98952304981975	9.0570862733889	12.2948359126378
ARSK	arylsulfatase family; member K	1.04945527706277	137.322429460756	0.0696406869401744	0.483414880448394	0.144059874357982	0.885453189764317	1	3.94530219386676	2.28036481761869	3.20875023009075	2.90923076045947	3.64526692117819	3.49905251821806
ART5	ADP-ribosyltransferase 5	1.34719463328729	15.9599933282634	0.429958296378265	1.9009008432363	0.226186598795052	0.821056293158773	1	0	0	0	0	0.0280405147782938	0
ARTN	artemin	-1.12612362042461	137.318861741111	-0.171365208221137	0.152158474872712	-1.12622848227476	0.260068820558519	1	18.3891203951417	18.7399211294049	15.8145547054473	16.437153796596	15.8709313645143	15.7296856323564
ARV1	ARV1 homolog; fatty acid homeostatsis modulator	1.14613386068092	315.177823306513	0.196775550955671	0.0945654186246537	2.08084047866067	0.0374485097124149	0.663478130918014	14.6444267874037	13.9453079231297	14.2101795904019	16.8735384106649	16.4597821748585	16.1149024233529
ARVCF	armadillo repeat gene deleted in velocardiofacial syndrome	1.06449763657609	565.777115229405	0.0901727466866476	0.150452161342165	0.599344973726053	0.548942863004092	1	4.03446156547957	3.30360544090912	3.09415200758751	4.27656921787542	3.67330743595649	3.56325531671747
ARX	aristaless related homeobox	1.34719479296986	58.3609074760993	0.429958467380458	1.67868753411597	0.256127753761443	0.797852192175021	1	0	0	0	0	0.0280405147782938	0
AS3MT	arsenite methyltransferase	2.76707058199866	82.399585328349	1.46835944445409	1.7509652556377	0.83859998919243	0.401693816740432	1	0.824724187418476	0.613944373974262	0.458392890012964	0.814584612928651	2.07499809359374	2.43970634297773
ASAH1	N-acylsphingosine amidohydrolase (acid ceramidase) 1	1.13382069842537	1378.94117719141	0.181192511580842	0.059386550268902	3.05106982575016	0.00228027538510121	0.22968857799232	84.946591304103	78.8187634397434	80.4479521972751	90.1570612666389	93.5151167856098	97.1709355288629
ASAH2B	N-acylsphingosine amidohydrolase (non-lysosomal ceramidase) 2B	-1.00392182004174	33.2399482536007	-0.00564692443839734	0.430565404696242	-0.0131151373909875	0.989535934345574	1	1.93921633257858	1.98801035382142	2.17736622756158	2.09464614753082	2.2712816970418	1.76557695873388
ASAP1	ArfGAP with SH3 domain; ankyrin repeat and PH domain 1	1.01369835367177	2612.89210163843	0.0196284132838209	0.145622509223436	0.134789692805691	0.892778155414261	1	96.3589908705425	84.6950881620684	79.0727735272363	91.5534920316594	84.5701925713341	92.3557256414069
ASAP2	ArfGAP with SH3 domain; ankyrin repeat and PH domain 2	1.03324741330072	1528.25870800276	0.047185751979679	0.0785609696111408	0.600625886025058	0.548089192594366	1	95.5119768402208	89.1388760117869	80.3333539747719	89.9825074210113	92.9262659752657	96.40050194687
ASAP3	ArfGAP with SH3 domain; ankyrin repeat and PH domain 3	1.14216617480743	1176.00347289688	0.191772565000042	0.235973633146431	0.812686410947616	0.416397874324518	1	1.56028900322414	1.28635964070798	1.03138400252917	1.83281537908946	1.43006625369298	1.44456296623681
ASB1	ankyrin repeat and SOCS box containing 1	-1.03231459105932	1598.18505282406	-0.0458826895585587	0.230941211797952	-0.198676923886157	0.842515476234123	1	67.8057021115406	66.7737595312959	62.3414330417631	64.0030767301083	64.2969003866277	66.0325782566472
ASB13	ankyrin repeat and SOCS box containing 13	-1.07179313103587	1516.065378599	-0.100026475171693	0.100200002487247	-0.998268190506521	0.318149327968199	1	82.6730273279764	86.0106832491561	76.3224161871585	79.1310766844975	77.1674966698646	76.6260400090505
ASB16	ankyrin repeat and SOCS box containing 16	1.38441293826127	41.310272214749	0.469274329625349	0.428960021573879	1.09398150415872	0.273963090228966	1	0.490376543870445	0.847827945012076	0.343794667509723	1.1055076889746	0.701012869457345	0.706230783493553
ASB16-AS1	ASB16 antisense RNA 1	-1.00049777708251	176.519579258322	-0.000717961850750511	0.243211604661164	-0.00295200490844488	0.99764464428103	1	3.94530219386676	3.53748901194694	3.66714312010371	4.42203075589839	3.30878074383867	3.56325531671747
ASB3	ankyrin repeat and SOCS box containing 3	1.28071953213425	234.339060871306	0.356954570994771	0.290128216251687	1.23033386964718	0.218572106075433	0.975564870861948	6.79840208547663	5.20390945559136	8.82406313274955	8.46586151293705	6.3371563398944	12.0059233193904
ASB4	ankyrin repeat and SOCS box containing 4	-1.16371193007357	39.0080433505803	-0.218733971915157	0.969882006430699	-0.225526373790692	0.821569810472832	1	3.74469360773794	2.57271928141596	3.66714312010371	2.90923076045947	2.66384890393791	3.17803852572099
ASB5	ankyrin repeat and SOCS box containing 5	-1	160.255894875064	0	1.6693752843248	0	1	1	0	0	0	0	0	0
ASB6	ankyrin repeat and SOCS box containing 6	-1.03995963069247	1589.31320228733	-0.0565275267027486	0.0573540376350265	-0.985589315654855	0.324334683116021	1	35.3739806873817	40.8419185924783	34.1502703059658	35.4926152776055	37.8546949506966	34.7337139881829
ASB7	ankyrin repeat and SOCS box containing 7	1.1266972188924	403.046979232297	0.172099867336834	0.155554701172134	1.10636236667891	0.268569707494825	1	15.2908322315966	13.272892656396	12.6058044753565	16.0298614901317	15.0577564359438	16.2754094196014
ASB8	ankyrin repeat and SOCS box containing 8	-1.02675711242175	698.872708441638	-0.0380949410058376	0.0850933130436587	-0.447684308475477	0.654381047832128	1	12.3708628112771	11.4310595344732	12.7204026978597	11.2878153505827	11.3283679704307	12.7763569013834
ASB9	ankyrin repeat and SOCS box containing 9	1.00324248858541	91.2095118760278	0.00467035450200766	0.332754480327695	0.0140354368704767	0.988801709283189	1	0.579535915483253	0.321589910176994	0.458392890012964	0.465476921673515	0.36452669211782	0.577825186494725
ASCC1	activating signal cointegrator 1 complex subunit 1	-1.03568880902223	698.896862226347	-0.0505905849533599	0.0681170649029134	-0.742700599702382	0.45766296660038	1	35.3294010015752	34.2931786034195	32.0875023009075	34.2998306658171	33.1719289827216	32.4866160407034
ASCC2	activating signal cointegrator 1 complex subunit 2	-1.12984580638658	1603.11868068599	-0.176125896941132	0.179837240784493	-0.979362762533659	0.327400769381286	1	51.0883199341391	56.5121178520118	53.288173464007	46.3731383217239	51.3982635886126	47.3495638933177
ASCC3	activating signal cointegrator 1 complex subunit 3	1.02838903217424	898.433422919824	0.0403861289440558	0.2645176908219	0.15267836649628	0.878651921759943	1	28.0406223722282	26.1364890634757	23.9510285031774	27.201307610296	26.0496382290349	28.5702453322392
ASCL2	achaete-scute family bHLH transcription factor 2	-1.17747143935117	44.1486287243085	-0.23569206637211	1.20182352291904	-0.196112042972541	0.844522470359991	1	0.0222898429032021	0.0584708927594535	0	0.0290923076045947	0.0280405147782938	0.0321013992497069
ASF1A	anti-silencing function 1A histone chaperone	1.08477959443151	361.506327965017	0.11740194559892	0.131863020801811	0.890332595787979	0.373287323601092	1	10.8774433367626	8.79986936029776	12.6058044753565	11.4914615038149	11.7770162068834	11.2033883381477
ASF1B	anti-silencing function 1B histone chaperone	1.00276149478952	2006.44125627917	0.00397850405397907	0.0618489017180601	0.0643261875872135	0.94871050195238	1	38.606007908346	40.8126831460986	36.5568329785339	40.263753724759	41.2195567240919	36.7240007416647
ASGR1	asialoglycoprotein receptor 1	2.13298643552027	151.910451484922	1.09287479105595	0.58846655333315	1.85715702084642	0.0632888176985373	0.751681543276828	0.0891593716128082	0.146177231898634	0	0.145461538022973	0.22432411822635	0.288912593247363
ASH1L	ash1 (absent; small; or homeotic)-like (Drosophila)	1.00958504334504	1173.36232081938	0.0137624425609004	0.27604249092357	0.0498562468221998	0.960236943892206	1	54.9890424421995	49.8756715238139	48.1312534513612	51.6679383057601	48.9026577733444	56.7231724742322
ASH1L-AS1	ASH1L antisense RNA 1	-1.00710574182382	73.0017017070889	-0.0102151681469211	0.323920226401079	-0.031536061395168	0.974842033603441	1	1.78318743225616	1.75412678278361	1.60437511504537	1.77463076388028	1.54222831280616	1.89398255573271
ASH2L	ash2 (absent; small; or homeotic)-like (Drosophila)	-1.00339497637116	1729.35727687781	-0.0048896201905666	0.104068464667163	-0.0469846480987764	0.962525463057934	1	57.5969540618741	55.313464550443	49.8502267889098	53.5007536848496	54.1462340368853	57.7504172502228
ASIC1	acid sensing (proton gated) ion channel 1	-1.11500369075629	1229.35381640373	-0.157048485595785	0.109183190823177	-1.43839435733406	0.15032219275214	0.917257178311614	14.4883978870813	17.8920931843928	14.2101795904019	14.7788922631341	13.4874876083593	14.4135282631184
ASIC3	acid sensing (proton gated) ion channel 3	1.17530425432507	29.1289402221474	0.233034279671481	0.34372076935912	0.677975555873398	0.497787192051722	1	1.31510073128892	1.16941785518907	0.916785780025928	1.28006153460217	1.7945929458108	1.09144757449004
ASIC4	acid sensing (proton gated) ion channel family member 4	1.14306571477266	17.8252810335947	0.192908346379484	0.665123239393171	0.290033989122804	0.771790235060969	1	0.289767957741627	0.292354463797268	0.229196445006482	0.378199998859731	0.448648236452701	0.128405596998828
ASL	argininosuccinate lyase	-1.118709187589	2303.55190432298	-0.161835051371788	0.168156273538722	-0.962408645042444	0.335844372770071	1	209.702842033325	228.708897028602	203.641041388259	201.929707083492	200.99440993081	182.079136544338
ASMTL	acetylserotonin O-methyltransferase-like	-1.11447427851741	1845.03650342395	-0.156363320336031	0.0752082492985119	-2.07907140233253	0.0376107881425919	0.663478130918014	39.2524133525388	43.5608151057929	37.7028152035663	39.7109998802717	36.4246286970037	33.9632804061899
ASMTL-AS1	ASMTL antisense RNA 1	1.15384066553772	50.3487492484741	0.206444015223126	0.486075908007952	0.424715588289862	0.671044018780615	1	1.96150617548178	1.6371849972647	0.916785780025928	1.77463076388028	2.18716015270692	1.47666436548652
ASNA1	arsA arsenite transporter; ATP-binding; homolog 1 (bacterial)	-1.10016561026556	3460.65082071205	-0.137720712045381	0.169141555258722	-0.814233449814984	0.415511226325577	1	78.5048267050776	89.8112912785206	80.6771486422816	81.0511689864008	79.5509404260195	70.1415573606097
ASNS	asparagine synthetase (glutamine-hydrolyzing)	1.0568011801432	8497.42840884583	0.0797039827740225	0.0486119518194344	1.6395964323769	0.101089105384503	0.853874839407377	594.715298500334	559.829562725388	528.297805739941	609.571121239072	599.309922356474	602.51116251775
ASNSD1	asparagine synthetase domain containing 1	1.21532450342455	638.985212812757	0.281341578830416	0.08424943873738	3.33938816740852	0.000839631502081479	0.132841020427693	24.3627982931998	21.0202859470235	23.1488409456547	27.4340460711328	27.199299334945	29.3406789142321
ASPH	aspartate beta-hydroxylase	1.0841704501813	8711.52133278167	0.116591590916707	0.0755098513005586	1.54405801241254	0.122574279382763	0.89023289972744	841.553018810393	755.677818023177	704.664470172429	828.752566732088	827.98032037346	883.302101754936
ASPHD1	aspartate beta-hydroxylase domain containing 1	-1.06809111274271	923.552440980156	-0.0950347203357422	0.0700715278403185	-1.35625300696041	0.175018681821969	0.949475034631653	103.201972641826	107.352559106357	96.3771051252256	96.7901074004865	103.020851295451	92.8693480294022
ASPHD2	aspartate beta-hydroxylase domain containing 2	-1.29056468544187	113.071098325265	-0.368002453735209	0.254312457315986	-1.44704847579669	0.14788334715936	0.916537666108731	1.02533277354729	1.05247606967016	0.802187557522687	0.727307690114867	0.785134413792227	0.834636380492381
ASPM	abnormal spindle microtubule assembly	1.06825297324704	624.495792763963	0.0952533324487318	0.389416903764841	0.244605027485537	0.806762270929347	1	24.7194357796511	20.113987109252	19.481697825551	21.9937845490736	24.1148427093327	23.7871368440328
ASPRV1	aspartic peptidase; retroviral-like 1	-1.47252305100853	40.4076867527416	-0.558290218310678	0.396563457680063	-1.40782063374354	0.159184188890926	0.928189109254388	0.490376543870445	0.526238034835082	0.802187557522687	0.43638461406892	0.36452669211782	0.321013992497069
ASPSCR1	alveolar soft part sarcoma chromosome region; candidate 1	-1.12975687214519	1223.38234286519	-0.176012332737738	0.0942763131275694	-1.86698362397316	0.0619038747532494	0.749491005603241	26.5026232119072	28.9138564695498	29.5663414058362	26.2994460745536	24.4232883718939	24.974888616272
ASRGL1	asparaginase like 1	-1.14780381550687	408.775306373066	-0.198876075304276	0.481804879135108	-0.412773062118591	0.679772889450513	1	0.289767957741627	0.204648124658087	0.343794667509723	0.145461538022973	0.140202573891469	0.41731819024619
ASS1	argininosuccinate synthase 1	-1.0833510194696	1305.91655089191	-0.11550077018252	0.303405909451545	-0.38068068743719	0.703440200967279	1	99.7916266776356	113.842828202656	97.981480240271	99.7284304685505	100.300921361957	93.1582606226495
ASTE1	asteroid homolog 1 (Drosophila)	1.0346538982229	111.114286273904	0.0491482529209903	0.179779546324194	0.273380670526122	0.784560609747116	1	3.36576627838351	2.92354463797268	2.97955378508426	2.50193845399514	3.95371258373943	3.27434272347011
ASTN1	astrotactin 1	-1	29.8589063315268	0	1.67668476263313	0	1	1	0	0	0	0	0	0
ASTN2	astrotactin 2	-1.23943797524072	256.126721628388	-0.309686076949788	0.192632769957148	-1.60765002246855	0.107911850043463	0.865113070718157	4.56941779515642	4.09296249316175	4.35473245512316	3.75290768099271	3.89763155418284	2.92122733172333
ASUN	asunder spermatogenesis regulator	1.10172392895433	1039.4975621701	0.139762757279451	0.136439505625597	1.02435696053439	0.305666702885131	1	45.2929607793066	39.5555589517703	40.2239760986376	45.5003690935861	47.7529966674344	46.996448501571
ASXL1	additional sex combs like transcriptional regulator 1	-1.08497535807425	4493.29598347478	-0.117662276598058	0.214163785009023	-0.549403236373976	0.582728753568958	1	115.550545610199	111.036225350202	112.650052720686	101.008492003153	108.068143955544	109.722582635498
ASXL2	additional sex combs like transcriptional regulator 2	-1.06744993349438	653.842404207727	-0.0941684048403631	0.258891720893885	-0.363736640612625	0.71605467956996	1	44.7580045496297	43.5315796594132	33.8064756384561	38.8382306521339	37.6303708324703	39.869937868136
ASXL3	additional sex combs like transcriptional regulator 3	-1	5.19779291356551	0	4.78470884291232	0	1	1	0	0	0	0	0	0
ATAD1	ATPase family; AAA domain containing 1	1.15605720748535	746.114286493026	0.209212791362219	0.0701732638577495	2.98137466979335	0.00286957477191114	0.261581760748807	31.4509683364181	29.5862717362835	25.670001840726	33.7761691289344	34.7702383250843	34.6053083911841
ATAD2	ATPase family; AAA domain containing 2	1.13903906650467	1809.27508826192	0.1878172291233	0.09721533280265	1.93197126120603	0.053363053127089	0.734974229022281	55.6800275721987	49.6710233991558	42.2867441036959	56.1190613692631	56.024948527031	59.9654137984526
ATAD2B	ATPase family; AAA domain containing 2B	1.08153152945529	214.64423309445	0.113075724223374	0.199465024679077	0.566894995277008	0.570785524616577	1	8.42556061741038	6.63644632819798	5.72991112516205	8.43676920533246	7.40269590146957	7.35122042818289
ATAD3A	ATPase family; AAA domain containing 3A	-1.09169242426467	3418.35830281949	-0.126566445550785	0.0619975799077784	-2.04147396945256	0.0412037386657475	0.680637550050836	91.2769066886124	102.499475007322	85.604872209921	90.3025228046619	89.0286344210828	81.7301624897539
ATAD3B	ATPase family; AAA domain containing 3B	-1.0789289757773	1476.41538642608	-0.109599897572552	0.0544085767022466	-2.01438641139874	0.0439689799068789	0.692158269036098	56.03666505865	59.494133382744	53.6319681315168	56.1481536768677	53.1648160196451	49.9818786317937
ATAD3C	ATPase family; AAA domain containing 3C	1.23118011028792	22.2846894573222	0.300041830231681	0.635443713668932	0.472176880150874	0.636800540707815	1	0.245188271935223	0.0877063391391803	0.458392890012964	0.087276922813784	0.280405147782938	0.449419589495897
ATAD5	ATPase family; AAA domain containing 5	1.04040785690215	146.06529183135	0.0571491993098958	0.299233744481799	0.190985142430592	0.848537233524689	1	6.28573569870298	5.17467400921164	4.35473245512316	5.4402615220592	5.29965729309753	6.13136725669403
ATAT1	alpha tubulin acetyltransferase 1	-1.00440463571831	559.736202793093	-0.00634059233652458	0.0884216482349303	-0.0717085969679965	0.942833814387337	1	9.8298207203121	9.58922641255038	9.97004535778196	10.0659384311898	10.1506663497424	8.92418899141853
ATE1	arginyltransferase 1	1.03737410831654	657.087942865771	0.0529362672282215	0.139047837448538	0.380705433465034	0.703421836640346	1	50.308175432527	43.9701113551091	40.7969672111538	47.7695690867445	46.6594165910809	48.3768086693084
ATE1-AS1	ATE1 antisense RNA 1	-1.24574728170934	8.19043813677549	-0.317011425983124	0.805334506699569	-0.39363944217702	0.693847256828939	1	0.0891593716128082	0.292354463797268	0.114598222503241	0.0581846152091893	0.140202573891469	0.224709794747949
ATF1	activating transcription factor 1	1.02552354663867	263.925747456376	0.0363606173456411	0.130837879515035	0.277905889948811	0.781084602413601	1	9.98584962063452	7.07497802389388	8.13647379773011	8.52404612814624	8.72060009604937	9.05259458841736
ATF2	activating transcription factor 2	1.19059421323846	554.615572069492	0.251681787423843	0.103924686134674	2.42177096496296	0.015445081566215	0.521428180492251	35.6637486451233	27.9783221853985	26.1283947307389	35.8999075840698	33.6766582487309	40.0304448643846
ATF3	activating transcription factor 3	1.18515064429172	847.466892440769	0.245070451494329	0.115955540590796	2.11348634352174	0.0345591626652838	0.649703970538351	4.65857716676923	4.88231954541437	4.92772356763936	5.70209229050056	5.52398141132388	5.81035326419696
ATF4	activating transcription factor 4	-1.00891422254825	17337.5018941252	-0.0128035223484115	0.0842152759126137	-0.152033252989602	0.879160708405476	1	790.442409033351	852.505616432833	749.930768061209	821.944966752613	822.512419991692	772.29546314945
ATF5	activating transcription factor 5	-1.05244993404299	1056.38855507788	-0.0737516046684989	0.0885480969543622	-0.832898810987554	0.404901800300148	1	17.54210636482	18.5645084511265	15.5853582604408	16.14623072055	17.2168760738724	16.981640203095
ATF6	activating transcription factor 6	1.05441577817993	1359.64979218643	0.0764438639749378	0.063875938518991	1.19675523753299	0.231401970040277	0.989510326135181	65.5098482925108	61.949910878641	51.6837983489617	64.3521844213634	63.2874418546091	66.5462006446425
ATF6B	activating transcription factor 6 beta	-1.07063084529432	2172.53234491612	-0.0984611229739412	0.0614529157010734	-1.60222052689717	0.109106852448539	0.86628780954255	103.736928871502	115.012246057845	99.1274624653034	100.979399695548	101.226258349641	100.348974054584
ATF7	activating transcription factor 7	-1.04316586908792	919.817759652609	-0.060968572512211	0.32244726683552	-0.189080754538729	0.850029525059385	1	39.60905083899	38.6784955603785	34.723261418482	36.4817537361617	36.6209123004517	37.2055217304103
ATF7IP	activating transcription factor 7 interacting protein	-1.00169091771177	1510.66255706139	-0.00243741844057693	0.187767448357139	-0.01298104896191	0.989642912325803	1	41.2807890567302	38.0353157400245	35.6400471985079	39.4200768042258	38.079019068923	39.3884168793904
ATF7IP2	activating transcription factor 7 interacting protein 2	-1.30177402814676	40.1775870869066	-0.380479036240935	0.462204733047168	-0.823182907999573	0.410403987053597	1	0.222898429032021	0.497002588455355	1.14598222503241	0.378199998859731	0.252364633004644	0.513622387995311
ATG10	autophagy related 10	-1.10292463848939	278.916419271413	-0.141334216684487	0.0877949758505256	-1.60982123766529	0.107436887434079	0.864832996532833	12.0810948535355	12.0157684620677	10.8868311378079	11.0841691973506	10.6553956157516	10.625563151653
ATG101	autophagy related 101	-1.10659073673318	1445.63334819682	-0.146121752149253	0.123925294445824	-1.1791115994736	0.238353740334006	0.996064980505885	30.9383019496444	34.7609457454951	30.7123236308686	29.5286922186636	30.1996344162224	28.9554621232357
ATG12	autophagy related 12	1.14709807439461	854.349366394096	0.197988743920403	0.1046821694685	1.89133206663223	0.0585800307084722	0.747448355495674	39.9656883254413	31.1649858407887	30.4831271858621	39.1000614205752	38.4155052462625	41.6355148268699
ATG13	autophagy related 13	-1.0372131551466	3418.3256196165	-0.0527124093605378	0.0400329439883041	-1.31672577904683	0.18793055929536	0.949475034631653	150.122091953066	148.603773948151	129.037598538649	141.970461110422	142.950544339742	137.040873396999
ATG14	autophagy related 14	-1.00710731433171	460.504917544812	-0.0102174207877998	0.245561064316698	-0.0416084724841494	0.966810819026976	1	21.5542780873964	20.2016934483912	19.3670996030477	21.2664768589587	19.0114690196832	21.5400388965534
ATG16L1	autophagy related 16-like 1	-1.07764305252651	1609.70138396282	-0.107879393650206	0.127017216151342	-0.84932890925327	0.395698298822173	1	155.427074564028	154.333921438578	147.946305251684	142.261384186468	146.259325083581	144.263688228183
ATG16L2	autophagy related 16-like 2	1.10079310190549	177.585226003002	0.13854333456587	0.161489991695651	0.857906630071374	0.390944022903765	1	7.6231262728951	10.3493480184233	5.38611645765232	9.16407689544732	8.83276215516255	9.02049318916765
ATG2A	autophagy related 2A	-1.13220665748816	1847.01123607936	-0.179137311987943	0.225461559365818	-0.794535939926183	0.426883494763227	1	97.2505845866706	106.212376697547	92.5953637826187	89.8952304981975	91.3559971476812	85.1971136087222
ATG2B	autophagy related 2B	1.05985698484818	342.323412981934	0.0838696033069793	0.168864416069809	0.496668305016417	0.619422976754363	1	24.2959287644902	22.2481746949721	23.0342427231514	23.4483999293033	25.4327469039125	26.0984375900117
ATG3	autophagy related 3	1.10127146647164	1068.87455152343	0.139170141071083	0.0644342420358968	2.15987860916483	0.0307820681151321	0.626453811985637	39.0072250806036	39.6725007372892	34.1502703059658	40.4673998779912	44.5844184974871	42.1812386141149
ATG4A	autophagy related 4A; cysteine peptidase	1.0087298676262	127.248896550324	0.0125398802780878	0.185380544944084	0.0676439929652283	0.946069034256053	1	5.59475056870371	5.93479561508453	4.35473245512316	5.52753844487299	5.24357626354094	5.84245466344666
ATG4B	autophagy related 4B; cysteine peptidase	-1.06411595730646	2240.29073190282	-0.0896553706847372	0.0725051048432285	-1.23653873583924	0.216258376445049	0.972973304273782	72.7094675502451	80.4267129906283	64.6333974918279	71.1015997856294	68.9516258398245	69.1785153831185
ATG4C	autophagy related 4C; cysteine peptidase	1.26364497261616	156.802374781675	0.337591188047168	0.476337636687685	0.708722473400758	0.478496715884865	1	3.45492564999632	2.77736740607404	3.20875023009075	4.3929384482938	3.81351000984796	3.91637070846425
ATG4D	autophagy related 4D; cysteine peptidase	-1.10538178658442	1027.5714689847	-0.144544746522305	0.0854902401506024	-1.69077483309989	0.090879815566986	0.837422068494486	21.9109155738476	23.2421798718828	17.7627244880023	19.811861478729	20.9182240246072	18.1051891768347
ATG5	autophagy related 5	1.06080451326535	510.669066076485	0.0851588186209076	0.117923232861637	0.722154715015551	0.470199361674339	1	21.175350758042	20.1432225556317	18.9087067130348	21.8483230110506	21.2266696871684	22.021559885299
ATG7	autophagy related 7	-1.02424857890874	975.912993582998	-0.0345658911557868	0.0782121191715803	-0.441950576482358	0.658524970719077	1	40.3446156547957	41.1342730562756	40.3385743211408	41.4274460289428	38.7800319383803	40.2230532598828
ATG9A	autophagy related 9A	-1.09063510868193	3296.38844279932	-0.125168503175771	0.0530072487142068	-2.36134691409146	0.0182086880198414	0.546776459659261	111.582953573429	117.438788107362	108.066123820556	102.695845844219	109.329967120568	102.146652412568
ATG9B	autophagy related 9B	-1.10475436929093	92.894748208179	-0.143725636948627	0.38082027235665	-0.377410677375976	0.705868433191536	1	10.5430956932146	11.8403557837893	10.5430364702982	11.0841691973506	9.08512678816719	10.2082449614068
ATHL1	ATH1; acid trehalase-like 1 (yeast)	1.02357899170286	1146.53604747117	0.0336224424107351	0.0689199521442519	0.487847732981041	0.625657698417045	1	66.0002248363813	71.3929600592928	70.5925050619964	74.6508613133899	73.101622027012	67.6055468198828
ATIC	5-aminoimidazole-4-carboxamide ribonucleotide formyltransferase/IMP cyclohydrolase	-1.10330530751166	7011.61223803013	-0.14183206988161	0.0677614317857802	-2.09310910563395	0.0363394160614289	0.657928065158365	328.195646906747	325.010457403422	313.769933213874	300.727183708695	297.565942827254	294.498236716812
ATL1	atlastin GTPase 1	-1.31160350946932	26.5936269400684	-0.391331667080889	0.245997793769801	-1.59079340137127	0.111656078469823	0.870992831818517	2.58562177677144	2.54348383503623	2.86495556258102	2.44375383878595	1.54222831280616	2.08659095123095
ATL2	atlastin GTPase 2	1.07986277881759	1287.16504502642	0.110847996743351	0.0809183538126934	1.36987458988523	0.170726052952131	0.945536483305001	52.2251019222024	47.5953067061952	42.4013423261991	54.0244152217323	48.3138069630002	54.8612913177492
ATL3	atlastin GTPase 3	1.07215131464339	1215.28703716714	0.100508530310896	0.106262321368988	0.945852951601609	0.344223593266826	1	64.0832983467059	52.4191553588501	52.9443787964973	63.1884921171796	59.2776482413131	62.5977285369285
ATM	ATM serine/threonine kinase	1.0675530318335	611.897667658064	0.0943077390381292	0.326559584733652	0.288791826811785	0.772740687014435	1	44.4682365918881	36.7781915456963	36.5568329785339	42.3293075646853	40.4344223102997	45.2308715428371
ATMIN	ATM interactor	1.03414130432789	946.558680919708	0.0484333279399712	0.100495021177363	0.481947537027646	0.629843215457762	1	38.606007908346	35.7841863687856	33.8064756384561	37.6454460403455	37.2938846551308	39.0995042861431
ATN1	atrophin 1	-1.10008199365865	9464.95766735409	-0.137611057782865	0.131454280104698	-1.04683588600739	0.295175276159382	1	141.651951649849	146.937353504507	129.954384318675	127.977061152612	133.94953909591	125.644876663353
ATOH8	atonal bHLH transcription factor 8	1.34719480115232	1004.85106473068	0.429958476142952	1.66650300702863	0.258000420239005	0.796406582898265	1	0	0	0	0	0.0280405147782938	0
ATOX1	antioxidant 1 copper chaperone	-1.10139216850391	1168.75240082768	-0.139328255293142	0.297089833127121	-0.468976853992596	0.639086180554293	1	25.7670583961016	25.5517801358812	23.7218320581709	23.3611230064895	24.9560581526815	21.0906193070575
ATP10A	ATPase; class V; type 10A	-1	282.54661847904	0	1.75052839133817	0	1	1	0	0	0	0	0	0
ATP10B	ATPase; class V; type 10B	1.02577778553727	8.15229890602524	0.0367182334543451	0.669842411066761	0.0548162266940806	0.956284872806861	1	1.1367819880633	0.584708927594535	1.37517867003889	1.19278461178838	1.03749904679687	0.930940578241501
ATP10D	ATPase; class V; type 10D	-1.09123423056449	240.306798637721	-0.125960805606562	0.464379954982825	-0.271245139362702	0.78620249761141	1	0.222898429032021	0.321589910176994	0	0.145461538022973	0.308445662561232	0.192608395498242
ATP11A	ATPase; class VI; type 11A	1.04777486399776	1071.10604481343	0.0673287574414647	0.184046327989753	0.365825051642505	0.714495625205247	1	63.8381100747707	67.1245848878526	53.8611645765232	65.748615186384	64.7735891378587	66.6746062416413
ATP11B	ATPase; class VI; type 11B	1.08015480971982	930.498043296644	0.111238096841829	0.168348557594948	0.660760617322731	0.508765842751656	1	30.893722263838	26.9258461157284	30.5977254083653	33.8343537441436	29.9192292684395	33.3212524211958
ATP11C	ATPase; class VI; type 11C	1.07834794695887	373.927882884503	0.108822762837179	0.212563169829592	0.51195493050099	0.608682552636361	1	19.2361344254634	16.3426145262673	15.3561618154343	17.2808307171292	17.5253217364336	21.1869235048066
ATP13A1	ATPase type 13A1	-1.07547700419458	3311.90512065131	-0.104976677444265	0.165754185305425	-0.633327461691728	0.526519823621056	1	96.6933385140905	107.674149016534	93.2829531176381	96.7028304776727	94.9732235540811	90.3654388879251
ATP13A2	ATPase type 13A2	-1.09813523027336	3195.68323247259	-0.135055726503102	0.0735099555268129	-1.83724402409467	0.0661738792539929	0.760854778929769	157.210261996284	176.757508811828	146.914921249155	151.949122618798	153.269453778154	141.181953900211
ATP13A3	ATPase type 13A3	1.12383753625241	947.502953951222	0.168433492334869	0.145025951566718	1.16140242842938	0.245478281880157	1	55.4794189860699	43.0638125173375	43.3181281062251	52.1625075350383	51.3702230738343	58.8418648247128
ATP1A1	ATPase; Na+/K+ transporting; alpha 1 polypeptide	-1.0330710749257	12886.6371177697	-0.046939514527675	0.169260219482744	-0.277321597898911	0.781533176960761	1	598.17022415033	606.898631396748	538.267851097723	577.656859796832	573.456567730887	567.360130339321
ATP1A1-AS1	ATP1A1 antisense RNA 1	-1.35863447058453	59.6569312402644	-0.442157363089941	0.366242590148369	-1.20728002417965	0.227324320960862	0.98555065566046	1.71631790354656	1.90030401468224	2.29196445006482	1.45461538022973	1.54222831280616	1.31615736923798
ATP1A2	ATPase; Na+/K+ transporting; alpha 2 polypeptide	-1.41600717224995	87.5352301258085	-0.50182857286669	1.63115346950371	-0.307652579753502	0.758346706469646	1	0.0222898429032021	0	0	0	0	0.0321013992497069
ATP1A3	ATPase; Na+/K+ transporting; alpha 3 polypeptide	1.00759016354475	325.280780329187	0.0109089431489907	0.211989159766377	0.0514599103133996	0.958959046437399	1	1.49341947451454	1.49100776536606	0.802187557522687	1.33824614981135	1.45810676847128	1.44456296623681
ATP1B1	ATPase; Na+/K+ transporting; beta 1 polypeptide	1.0286550195253	1538.06074467451	0.0407592260920131	0.107935520522144	0.377625696293844	0.705708672875173	1	42.0386437154391	39.5263235053906	37.4736187585598	39.7109998802717	42.3411773152236	42.6627596028605
ATP1B2	ATPase; Na+/K+ transporting; beta 2 polypeptide	-2.32208815013325	38.9143248725003	-1.2154227402251	0.914409814524719	-1.32918820524344	0.183785885389183	0.949475034631653	0.0445796858064041	0.146177231898634	0.114598222503241	0	0.0280405147782938	0.0963041977491208
ATP1B3	ATPase; Na+/K+ transporting; beta 3 polypeptide	-1.02606993571354	2611.86958746573	-0.0371290666842957	0.0452757293940651	-0.820065566721996	0.412178730377087	1	112.964923833428	112.848823025745	106.232552260504	110.201661206205	111.292803155048	107.34707909102
ATP2A1	ATPase; Ca++ transporting; cardiac muscle; fast twitch 1	1.52168395810296	1606.96134699997	0.605668753438602	0.304698657749307	1.98776311622915	0.0468378947496189	0.712883566162202	0.468086700967243	0.613944373974262	0.458392890012964	0.581846152091893	1.17770162068834	0.609926585744432
ATP2A1-AS1	ATP2A1 antisense RNA 1	-1.21922448252604	185.416081489289	-0.285963778140943	0.251854721996992	-1.1354314736428	0.25619457871059	1	0.824724187418476	1.3155950870877	0.458392890012964	0.960046150951624	0.869255958127108	0.545723787245018
ATP2A2	ATPase; Ca++ transporting; cardiac muscle; slow twitch 2	-1.00058276299984	11179.316464687	-0.000840504406234194	0.21413448608418	-0.00392512397981415	0.996868212218971	1	525.28243785686	510.36318745089	461.257845575545	493.492813896739	508.598857048693	520.909405624995
ATP2A3	ATPase; Ca++ transporting; ubiquitous	-1.1089544833002	1025.75294657187	-0.149200151735248	0.703641944803764	-0.212039877436325	0.832075923894132	1	54.1866080976842	62.3592071279572	50.9962090139422	51.4351998449234	51.2300204999428	51.2017318032826
ATP2B1	ATPase; Ca++ transporting; plasma membrane 1	1.0935996507422	2800.87519501011	0.129084687309918	0.0830975468451828	1.55341152910822	0.120324850306097	0.885365940949412	58.6668665212278	49.5540816136369	52.7151823514908	57.8355075179342	58.5766353718558	62.3730187421806
ATP2B4	ATPase; Ca++ transporting; plasma membrane 4	-1.04506204811081	2064.50463338146	-0.0635886014872936	0.186809147387001	-0.340393403517662	0.733560285660304	1	80.756100838301	72.5916133608616	70.8217015070029	70.7815844019788	71.4191911403143	76.240823218054
ATP2C1	ATPase; Ca++ transporting; type 2C; member 1	1.03173883687645	1514.01254209896	0.0450778288754872	0.118960977930554	0.378929541936033	0.704740185961288	1	81.7814336118483	80.9821864718431	81.0209433097913	85.4731997422992	82.1306677856226	88.503557731442
ATP5A1	ATP synthase; H+ transporting; mitochondrial F1 complex; alpha subunit 1; cardiac muscle	-1.03391407431156	20225.6293992997	-0.0481162923108479	0.0387132593308118	-1.24288921012012	0.21390866229581	0.970225026345627	597.167181219686	619.265225215372	567.032004946036	592.232105906734	592.439996235792	572.239543025276
ATP5B	ATP synthase; H+ transporting; mitochondrial F1 complex; beta polypeptide	-1.03715696306304	31176.0445699308	-0.0526342477638194	0.0481463479074945	-1.09321371300992	0.274299977558903	1	711.692394056338	748.252014642727	649.886519815879	684.454721013299	696.049698341587	691.945660827433
ATP5C1	ATP synthase; H+ transporting; mitochondrial F1 complex; gamma polypeptide 1	1.065726211412	4677.39469583408	0.0918368525704676	0.154402935216066	0.594786960765703	0.5519858846369	1	173.414977786912	169.185528199479	160.093716837028	184.707060981572	183.525169223933	177.617042048629
ATP5D	ATP synthase; H+ transporting; mitochondrial F1 complex; delta subunit	-1.07505679615444	4609.89612810422	-0.104412880620175	0.147091798824289	-0.709848417483174	0.477798140674759	1	141.785690707268	160.53183607108	137.747063448896	139.119414965172	149.371822223971	128.662408192825
ATP5E	ATP synthase; H+ transporting; mitochondrial F1 complex; epsilon subunit	1.06317798977035	4544.67931404881	0.0883831429303928	0.280924605316633	0.314615171678448	0.753053858409199	1	103.781508557309	105.364548752535	87.4384437699728	101.852168923686	119.901241191984	99.0328166853459
ATP5F1	ATP synthase; H+ transporting; mitochondrial Fo complex; subunit B1	1.01806633717287	3515.14294717893	0.0258315704432812	0.123787046221262	0.208677492773426	0.834700011487848	1	143.301400024686	144.569282347749	129.037598538649	146.45067648153	145.642433758458	140.25101332197
ATP5G1	ATP synthase; H+ transporting; mitochondrial Fo complex; subunit C1 (subunit 9)	-1.10919877107931	1329.36687974437	-0.149517923077868	0.110358194943798	-1.35484205005358	0.175467886023561	0.949475034631653	38.0487618357659	40.227974218504	36.3276365335274	33.659799898516	36.7891553891215	34.7337139881829
ATP5G2	ATP synthase; H+ transporting; mitochondrial Fo complex; subunit C2 (subunit 9)	-1.08418005404378	10803.3008336989	-0.116604370626211	0.153786836583823	-0.758220750334863	0.448318840966859	1	246.21360470877	265.633265806197	233.207382794095	233.174845450826	241.681196874114	225.351822732943
ATP5G3	ATP synthase; H+ transporting; mitochondrial Fo complex; subunit C3 (subunit 9)	-1.01391326016915	7811.82200498396	-0.0199342356978043	0.137018121271994	-0.145486126307578	0.884327068810811	1	237.141638647167	255.108505109496	225.300105441372	244.171737725363	245.971395635193	231.001669000891
ATP5H	ATP synthase; H+ transporting; mitochondrial Fo complex; subunit d	-1.01522016413187	3872.57425443553	-0.0217926291420783	0.137982778040522	-0.157937312551269	0.874506195871246	1	109.554577869238	112.439526776429	102.107016250388	107.728815059814	110.002939475247	107.507586087269
ATP5I	ATP synthase; H+ transporting; mitochondrial Fo complex; subunit E	1.00868722729689	2414.37563750489	0.0124788943849884	0.340278942084488	0.0366725437329297	0.970746100838919	1	50.9322910338167	55.8104671388984	42.8597352162121	47.8859383171628	55.4921787462434	50.1102842287925
ATP5J	ATP synthase; H+ transporting; mitochondrial Fo complex; subunit F6	-1.00514422971563	1783.71287388606	-0.00740253082305635	0.219154344776816	-0.0337777050717155	0.973054414574215	1	41.1693398422142	39.6140298445298	37.3590205360565	39.9728306487131	38.9202345122718	40.8329798456272
ATP5J2	ATP synthase; H+ transporting; mitochondrial Fo complex; subunit F2	-1.05422262279413	3543.79118478935	-0.0761795566210959	0.200430213140569	-0.380080205610859	0.703885878811788	1	58.0650407628413	54.0271049097351	49.1626374538904	49.9514921570891	55.1276520541256	50.6560080160376
ATP5J2-PTCD1	ATP5J2-PTCD1 readthrough	-1.27652201681456	315.029919907934	-0.352218420843551	1.30355728584602	-0.270197884410549	0.787008020183792	1	5.50559119709091	6.6656817745777	0	0	7.31857435713468	2.18289514898007
ATP5L	ATP synthase; H+ transporting; mitochondrial Fo complex; subunit G	1.00522706017403	4350.53731424873	0.00752141343168916	0.240563149274515	0.031265858691874	0.975057517905892	1	143.279110181783	141.996563066333	119.182151403371	133.330045751857	144.548853682105	135.692614628511
ATP5O	ATP synthase; H+ transporting; mitochondrial F1 complex; O subunit	1.03207893027638	3247.3322233623	0.0455533079354794	0.230046950513603	0.198017438760988	0.843031419724634	1	99.6578876202164	108.609683300685	92.9391584501284	106.303291987189	108.292468073771	102.082449614068
ATP5S	ATP synthase; H+ transporting; mitochondrial Fo complex; subunit s (factor B)	-1.04587370471598	184.76311049833	-0.0647086483528439	0.285977644152975	-0.226271702267153	0.82099010598677	1	5.81764899773574	6.63644632819798	5.38611645765232	5.87664613612812	6.16891325122464	5.36093367470106
ATP5SL	ATP5S-like	-1.05809809488557	2003.67112644739	-0.0814733840158672	0.077303964083777	-1.05393539621812	0.291912495926644	1	37.6252548206051	40.5787995750607	36.4422347560306	37.4417998871133	37.3219251699091	35.3757419731771
ATP6AP1	ATPase; H+ transporting; lysosomal accessory protein 1	-1.05376905901381	3885.97436046587	-0.0755587247341934	0.079681057684816	-0.948264580436058	0.342994777575019	1	111.917301216978	121.853340510701	99.1274624653034	109.387076593276	108.825237854558	104.1048377668
ATP6AP1L	ATPase; H+ transporting; lysosomal accessory protein 1-like	-1.05687863602205	93.9292823166893	-0.0798097180055279	0.356331602061331	-0.223975975029549	0.822775997503987	1	5.4833013541877	5.35008668749	5.50071468015557	5.38207690685002	5.15945471920606	5.16832527920282
ATP6AP2	ATPase; H+ transporting; lysosomal accessory protein 2	1.1322158761382	1745.87705577474	0.179149058647843	0.134851811608178	1.32848833479801	0.184016834717611	0.949475034631653	38.1602110502819	34.2054722642803	38.2758063160825	42.2420306418715	42.2850962856671	42.6627596028605
ATP6V0A1	ATPase; H+ transporting; lysosomal V0 subunit a1	-1.05354662995828	1145.20389125231	-0.0752541692295444	0.158865874945299	-0.47369625009434	0.635716527796868	1	39.0295149235068	40.7249768069594	38.8487974285987	37.6745383479501	38.3313837019276	38.6179832973975
ATP6V0A2	ATPase; H+ transporting; lysosomal V0 subunit a2	1.02267064583644	705.511512443501	0.0323415955981792	0.0912389862260312	0.35447122919645	0.722985761874952	1	33.3901846689967	32.10052012494	31.6291094108945	34.5616614342585	31.5736196403588	34.7016125889332
ATP6V0B	ATPase; H+ transporting; lysosomal 21kDa; V0 subunit b	-1.01777850404661	2979.35059077942	-0.0254236263620667	0.125014075541452	-0.203366110991532	0.838848885829001	1	73.2890034657283	83.1456095039429	72.1968801770418	79.3638151453343	79.0742516747885	70.4625713531067
ATP6V0C	ATPase; H+ transporting; lysosomal 16kDa; V0 subunit c	-1.10389303011208	4951.28498314383	-0.142600378272051	0.0456688888863008	-3.12248407503573	0.00179331807083506	0.203749521975528	180.01277128626	179.096344522206	151.957243039298	158.058507215763	168.439372273211	146.79969876891
ATP6V0D1	ATPase; H+ transporting; lysosomal 38kDa; V0 subunit d1	-1.08085908906789	1829.76755747749	-0.112178452069898	0.063330782138002	-1.7713100688612	0.0765091540031963	0.793377662444521	53.0498261096209	54.7287556228485	46.8706730038256	49.1078152365558	50.0242783644762	47.1890568970692
ATP6V0E1	ATPase; H+ transporting; lysosomal 9kDa; V0 subunit e1	1.00282410552773	1746.9267005636	0.00406858068949091	0.176980374233012	0.0229888805870318	0.981659142612795	1	90.6750809302259	88.9342278871288	73.4574606245775	88.2369689647357	86.1685019136969	83.8809562394842
ATP6V0E2	ATPase; H+ transporting V0 subunit e2	1.19178116083355	1037.55593977021	0.253119347238778	0.13517183085078	1.87257467510523	0.0611271411404991	0.747448355495674	4.14591077999558	4.00525615402257	3.20875023009075	4.3929384482938	5.66418398521535	4.04477630546307
ATP6V0E2-AS1	ATP6V0E2 antisense RNA 1	1.29475951614876	107.397066111703	0.37268416194447	0.95429177072341	0.390534816895626	0.696141114963154	1	0.0222898429032021	0.0877063391391803	0	0.087276922813784	0.0560810295565876	0.0321013992497069
ATP6V1A	ATPase; H+ transporting; lysosomal 70kDa; V1 subunit A	1.10756733651126	1020.5251131186	0.147394412638278	0.0755450071987796	1.95108079413432	0.05104743550187	0.727520394002868	32.543170638675	30.7264541450928	30.5977254083653	34.7943998950952	34.3776711181882	36.2103783536694
ATP6V1B1	ATPase; H+ transporting; lysosomal 56/58kDa; V1 subunit B1	-2.81518765224473	67.9525181682291	-1.49323109137826	1.73835225558503	-0.858992236228744	0.390344799373942	1	0	0.0292354463797268	0	0	0	0
ATP6V1B1-AS1	ATP6V1B1 antisense RNA 1	-2.75760352279865	18.8292794634736	-1.46341504684107	1.63334945791669	-0.895959550938734	0.370274366878905	1	0.0222898429032021	0	0	0	0	0
ATP6V1B2	ATPase; H+ transporting; lysosomal 56/58kDa; V1 subunit B2	-1.01077248851469	2759.89144123051	-0.0154583022568518	0.05306462218217	-0.291310888896631	0.770813560282348	1	74.7378432544365	66.2475214964608	62.4560312642663	69.5887997901905	67.6898026748013	68.5364873981243
ATP6V1C1	ATPase; H+ transporting; lysosomal 42kDa; V1 subunit C1	1.1408357857482	896.564073111989	0.190091142076526	0.307337358721943	0.618509714754553	0.536239395996436	1	51.623276163816	45.5488254596143	45.6100925562899	54.2571536825691	54.7350848472295	56.9157808697304
ATP6V1C2	ATPase; H+ transporting; lysosomal 42kDa; V1 subunit C2	1.11559849849797	46.9419187579926	0.157817897733616	0.291313344328911	0.541746201490275	0.587993357218517	1	2.60791161967464	2.01724580020115	1.48977689254213	2.15283076274001	2.18716015270692	2.85702453322392
ATP6V1D	ATPase; H+ transporting; lysosomal 34kDa; V1 subunit D	1.14193115528909	515.853491188923	0.191475676167551	0.273763263483205	0.699420637127587	0.484289194475434	1	19.5704820690114	18.4183312192279	16.7313404854732	20.742815322076	22.0678851305172	20.8338081130598
ATP6V1E1	ATPase; H+ transporting; lysosomal 31kDa; V1 subunit E1	1.00910404320912	1996.10993252499	0.0130749305229987	0.127068538727207	0.102896678075981	0.918044974218849	1	62.1440820141273	58.4124218666941	49.0480392313871	58.068245978771	59.558053389096	56.9157808697304
ATP6V1E2	ATPase; H+ transporting; lysosomal 31kDa; V1 subunit E2	1.034882062201	111.529413683094	0.0494663638862882	0.211177723479641	0.234240444831091	0.814798317842538	1	1.71631790354656	2.5142483886565	2.5211608950713	2.09464614753082	2.35540324137668	2.3113007459789
ATP6V1F	ATPase; H+ transporting; lysosomal 14kDa; V1 subunit F	-1.03325210466001	3903.78867940216	-0.0471923023811904	0.202832295212642	-0.232666609287814	0.816020299605065	1	59.8705180380007	65.4289289978285	52.7151823514908	61.2393075076718	60.2310257437751	53.9945535380071
ATP6V1G1	ATPase; H+ transporting; lysosomal 13kDa; V1 subunit G1	1.0887335736108	1338.6660609091	0.12265095216604	0.151552868608063	0.809294824258542	0.418345582631262	1	37.3800665486698	34.2639431570398	32.3166987459139	38.1691075772282	38.3594242167059	38.778490293646
ATP6V1G2	ATPase; H+ transporting; lysosomal 13kDa; V1 subunit G2	-1.70072200383524	43.1824773562895	-0.766147340610361	0.793022150722768	-0.96611089603498	0.333988692844222	1	0.0668695287096062	0.204648124658087	0.343794667509723	0.145461538022973	0.0841215443348814	0.0642027984994139
ATP6V1G2-DDX39B	ATP6V1G2-DDX39B readthrough (NMD candidate)	-3.08713371968691	76.0914045865606	-1.62626797487108	1.6836267608215	-0.965931412302787	0.334078502705897	1	0	0.438531695695902	4.81312534513612	0	0	1.79767835798359
ATP6V1H	ATPase; H+ transporting; lysosomal 50/57kDa; V1 subunit H	-1.01549037036234	1234.14111413902	-0.0221765589877172	0.062853733886225	-0.35282802813052	0.72421736999222	1	45.0700623502745	43.5608151057929	35.9838418660177	41.7474614125934	42.1448937117756	42.6948610021102
ATP7A	ATPase; Cu++ transporting; alpha polypeptide	1.08961619936665	252.761866905983	0.123820057225659	0.203240799175589	0.609228352417001	0.542373089852255	1	11.0780519228914	10.7878797141192	8.82406313274955	11.6369230418379	10.8236387044214	11.7812135246424
ATP7B	ATPase; Cu++ transporting; beta polypeptide	1.0622836996348	200.321593002005	0.0871691120906629	0.185990195225047	0.468675845977735	0.639301354438074	1	3.70011392193154	4.61920052799683	3.20875023009075	4.59658460152596	3.95371258373943	4.1410805032122
ATP8A1	ATPase; aminophospholipid transporter (APLT); class I; type 8A; member 1	1.28988861270746	224.758746021747	0.367246488258739	0.283465370626368	1.29556032698894	0.195127004769603	0.954607407647232	3.52179517870592	3.01125097711186	3.43794667509723	4.13110767985244	3.78546949506966	5.0720210814537
ATP8A2	ATPase; aminophospholipid transporter; class I; type 8A; member 2	-1	37.5615887211646	0	1.73582046052031	0	1	1	0	0	0	0	0	0
ATP8B1	ATPase; aminophospholipid transporter; class I; type 8B; member 1	1.04256223259855	310.867545624658	0.0601335035563711	0.092586795990111	0.649482498160903	0.516026555404832	1	40.1440070686669	39.2047335952136	36.5568329785339	40.7001383388279	38.9202345122718	43.4652945841032
ATP8B2	ATPase; aminophospholipid transporter; class I; type 8B; member 2	1.0553421659622	2170.01123325292	0.0777108293621575	0.462102819505178	0.168167832097131	0.866451246777117	1	0.222898429032021	0.233883571037814	0.114598222503241	0.116369230418379	0.308445662561232	0.256811193997656
ATP8B3	ATPase; aminophospholipid transporter; class I; type 8B; member 3	1.02382052641104	210.548043052568	0.0339628360898609	0.291122008250752	0.116661863848534	0.907128012094669	1	11.4123995664395	11.6357076591313	10.5430364702982	12.2187691939298	12.4780290763407	10.3366505584056
ATP8B4	ATPase; class I; type 8B; member 4	-1	30.8288962671954	0	1.67752044963514	0	1	1	0	0	0	0	0	0
ATP9A	ATPase; class II; type 9A	-1.0744388895277	3703.9096856242	-0.103583429454846	0.176772952029763	-0.585968771044824	0.557896501051465	1	230.588424833625	229.176664170678	208.224970288389	207.893630142434	208.425146347058	216.87705333102
ATP9B	ATPase; class II; type 9B	-1.09744612459011	366.605934129739	-0.134150117259964	0.429177835818766	-0.312574662678092	0.75460383044849	1	36.3101540893161	40.871154038858	33.2334845259399	34.3871075886309	34.3215900886316	33.738570611442
ATPAF1	ATP synthase mitochondrial F1 complex assembly factor 1	1.01380968952207	953.396749578054	0.019786857714954	0.0890449246551592	0.222212077685301	0.824148792511313	1	23.382045205459	23.1544735327436	24.1802249481838	24.8157383867193	24.2270047684458	23.0488046612896
ATPAF2	ATP synthase mitochondrial F1 complex assembly factor 2	-1.08082946560635	714.667535375531	-0.112138911109235	0.213954466635925	-0.524125122847075	0.600191515867456	1	14.4661080441781	14.8223713145215	13.9809831453954	14.4588768794836	13.7959332709206	12.487444308136
ATPIF1	ATPase inhibitory factor 1	-1.00093168682271	2018.66212760531	-0.00134351418869817	0.205169260927757	-0.0065483210429424	0.994775233080793	1	70.1907153021833	71.8314917549887	62.5706294867696	69.0360459457032	74.6718908545964	64.4596096934116
ATR	ATR serine/threonine kinase	1.09606423298623	390.590068937003	0.132332347472985	0.539107369224455	0.245465662365838	0.806095892442287	1	23.2037264622333	22.8328836225666	18.9087067130348	22.3137999327241	24.619571975342	25.4564096050176
ATRAID	all-trans retinoic acid-induced differentiation factor	-1.04679754350018	3455.99074040731	-0.0659824439576286	0.11771711684857	-0.560516989576867	0.575126854519224	1	128.166596693412	134.278405222085	122.276303410958	125.300568852989	126.855288857001	122.306331141383
ATRIP	ATR interacting protein	-1.02706706648561	481.639405527993	-0.0385303913221967	0.0948165526248036	-0.406367772878902	0.684472395249031	1	11.3232401948266	11.664943105511	10.3138400252917	11.6660153494425	11.5807326034353	9.79092677116062
ATRN	attractin	-1.02234232450667	2419.59918162185	-0.0318783539804303	0.162077011804563	-0.196686461735055	0.844072905119857	1	51.9130441215576	50.0803196484719	43.776520996238	46.2858613989101	50.108399908811	48.858329658054
ATRNL1	attractin-like 1	-1	50.30252159286	0	1.68001325338936	0	1	1	0	0	0	0	0	0
ATRX	alpha thalassemia/mental retardation syndrome X-linked	1.13613515647345	856.021940855514	0.184134470384317	0.202401606758745	0.909748066396522	0.362955388770785	1	38.7397469657652	31.6035175364846	33.8064756384561	39.9437383411085	38.4715862758191	42.0528330171161
ATXN1	ataxin 1	1.02130727538262	364.248611162285	0.0304169876423845	0.114715613892526	0.265151243237746	0.790892953168213	1	19.525902383205	15.6994347059133	17.9919209330088	19.1718307114279	17.7776863694383	17.9767835798359
ATXN10	ataxin 10	1.02831816065231	4042.01875236484	0.0402867020605132	0.0589589993670759	0.683300301785825	0.494417103526351	1	123.753207798578	120.157684620677	108.295320265563	124.195061164015	123.238062450601	121.985317148886
ATXN1L	ataxin 1-like	-1.02256124997078	1014.30991819197	-0.0321872611450994	0.147845068089747	-0.217709400529753	0.827655538797019	1	44.6688451780169	46.7767142075628	38.9633956511019	41.5147229517566	42.5374609186717	45.9692037255803
ATXN2	ataxin 2	-1.02270501227913	1813.71388781102	-0.0323900759800086	0.172018002170098	-0.188294687598919	0.850645649556266	1	92.3022394621597	93.9334892180621	86.1778633224372	92.804461258657	87.037757871824	91.5531906601642
ATXN2L	ataxin 2-like	-1.06527284680643	8750.5009123018	-0.0912229931926169	0.170410566390212	-0.535313009779752	0.592433431685138	1	338.092337155769	337.903289256882	301.737119851033	307.272952919729	320.783489063681	306.536261435452
ATXN3	ataxin 3	-1.00033675512145	155.772648215267	-0.000485753158366174	0.15194730945295	-0.00319685264658527	0.99744928497479	1	8.715328575152	7.89357052252623	8.93866135525279	9.19316920305192	7.96350619703544	8.47476940192263
ATXN7	ataxin 7	1.04863210390342	293.79656898392	0.0685086197951145	0.153170962974743	0.447268976211967	0.654680864087147	1	14.1540502435333	13.0097736389784	10.7722329153046	12.8878922688354	12.7303937093454	15.2802660428605
ATXN7L1	ataxin 7-like 1	-1.0377774431925	172.929208157447	-0.053497083359708	0.148190664230956	-0.361001711122183	0.718098167917691	1	13.7528330712757	14.120720601408	9.74084891277548	12.8878922688354	11.6648541477702	13.0010666961313
ATXN7L2	ataxin 7-like 2	1.12663619951636	374.25720258471	0.172021732116791	0.150371648382454	1.14397716569065	0.252633106895165	1	3.45492564999632	3.68366624384557	3.20875023009075	4.48021537110758	2.74797044827279	4.71890568970692
ATXN7L3	ataxin 7-like 3	-1.06842270699147	3673.90364727608	-0.0954825427440946	0.0691350515364952	-1.38110178009618	0.167247668347052	0.936861804935128	91.8341527611925	97.8802744793252	87.4384437699728	86.3168766628324	89.0566749358611	88.7924703246894
ATXN7L3B	NA	1.01036208625568	3131.13121717772	0.0148724082551583	0.148933525656237	0.0998593714184022	0.920455971978034	1	58.3102290347766	58.1493028492765	59.8202721466918	61.2683998152764	59.0252836083085	61.0889627721923
AUH	AU RNA binding protein/enoyl-CoA hydratase	1.0589503085033	241.021452605148	0.08263489210847	0.13432281229022	0.615196262641733	0.538425115659202	1	16.3384548480471	13.3605989955351	12.835000920363	13.9643076502054	14.889513347274	17.2705527963423
AUNIP	aurora kinase A and ninein interacting protein	1.06358385527481	227.737560123547	0.0889337830117323	0.146242733121479	0.608124459338831	0.543104931018578	1	5.05979433902687	4.9115549917941	3.89633956511019	5.61481536768677	5.69222449999364	4.01267490621337
AUP1	ancient ubiquitous protein 1	-1.00336207295732	4467.48824586909	-0.00484231043576742	0.087473166377797	-0.0553576672285243	0.955853520750245	1	195.481922261082	207.630140188819	174.876887539946	197.682230173221	205.228527662332	184.00522049932
AURKA	aurora kinase A	1.00503534088071	2918.64530065323	0.00724623296331049	0.110484728718339	0.0655858329686762	0.947707568480193	1	90.1847043863555	83.5256703068794	81.1355415322946	88.1787843495265	82.9718832289714	89.6913095036812
AURKAIP1	aurora kinase A interacting protein 1	-1.06964700417274	5019.85787075281	-0.0971347691947351	0.253647076061427	-0.382952449927755	0.701755020811615	1	91.343776217322	95.7753223399849	87.0946491024631	88.3824305027586	93.5992383299447	79.2904561467762
AURKB	aurora kinase B	-1.0118915686862	3620.94916127805	-0.017054703372278	0.127124889888477	-0.134157074883129	0.893278368274125	1	45.226091250597	44.93488108564	42.1721458811927	44.6275998654482	46.4070519580763	42.1170358156155
AUTS2	autism susceptibility candidate 2	-1.03319671520694	1117.62180388978	-0.0471149618842734	0.226158661506382	-0.208327028336891	0.834973629025283	1	54.8553033847802	53.5593377676594	45.6100925562899	49.1369075441604	50.9215748373816	51.6832527920282
AVEN	apoptosis; caspase activation inhibitor	-1.09680920046723	602.821752930535	-0.133312578174323	0.0783162552279173	-1.70223381833509	0.0887115455591433	0.833040782242839	28.2858106441634	30.1125097711186	29.3371449608297	27.7831537623879	26.6665295541574	26.1947417877609
AVIL	advillin	-1.08942026955991	36.1922834890732	-0.123560615068234	0.549174703542231	-0.2249932749474	0.821984505964518	1	0.312057800644829	0.350825356556721	0.572991112516205	0.290923076045947	0.36452669211782	0.385216790996483
AVL9	AVL9 homolog (S. cerevisiase)	1.04340357667925	1645.89372543489	0.0612972838957457	0.0896176484884314	0.683986747361024	0.493983534356023	1	99.8584962063452	94.4012563601377	85.8340686549275	100.339368928247	96.0668036304346	101.472523028324
AVPI1	arginine vasopressin-induced 1	-1.02001458086734	490.942009269419	-0.0285897753287787	0.143918475945037	-0.198652571471763	0.842534526971432	1	11.4792690951491	13.8576015839905	8.13647379773011	11.6369230418379	13.2912040049113	9.27730438316531
AVPR2	arginine vasopressin receptor 2	-2.76270282255218	142.834534313461	-1.46608038318244	1.61820089991192	-0.905994047625509	0.36493900301081	1	0	0.0292354463797268	0	0	0	0
AXIN1	axin 1	-1.09002064198397	2651.24464959015	-0.124355455925075	0.0558335518258761	-2.22725318125727	0.0259303576559358	0.610430102110098	148.138295934681	159.917891697105	148.748492809207	139.206691887986	149.848510975202	136.94456919925
AXIN2	axin 2	-1.01190780589484	173.69640559425	-0.0170778532365242	0.131889788147989	-0.129485788675023	0.896973269277777	1	7.6454161157983	8.59522123563967	8.25107202023335	8.49495382054164	7.90742516747885	7.89694421542791
AXL	AXL receptor tyrosine kinase	-1.07298947789132	5201.92210341916	-0.101635928593554	0.0532502657001531	-1.90864641250535	0.0563077203528976	0.73955014290977	253.970470039084	259.172232156278	233.207382794095	235.880430058054	233.577488103187	239.251728608066
AZGP1	alpha-2-glycoprotein 1; zinc-binding	-1.02697349390562	312.926942315746	-0.0383989463061559	0.0813697651259368	-0.47190681018589	0.636993306887111	1	40.3446156547957	39.3509108271122	38.7341992060954	39.3618921890166	40.462462825078	37.1092175326612
AZI2	5-azacytidine induced 2	1.096961937314	620.968857443523	0.133513467581569	0.283670179872299	0.470664444326412	0.637880379034859	1	20.6403945283651	16.9565589002415	16.9605369304797	20.6846307068668	18.8712664457917	21.3795319003048
AZIN1	antizyme inhibitor 1	1.10739749601211	6249.23556931438	0.147173164839903	0.0799057818295035	1.84183373806327	0.0654994734065917	0.760854778929769	228.158831957176	193.217065123614	181.638182667637	227.036368546257	217.454192105668	235.592169093599
AZIN1-AS1	AZIN1 antisense RNA 1	-1.04750832484677	28.1345166733585	-0.0669617094782573	0.559290703135385	-0.11972612650786	0.904700103262742	1	0.824724187418476	0.263119017417541	1.03138400252917	0.523661536882704	0.757093899013933	0.642027984994139
AZIN2	antizyme inhibitor 2	-1.37316364091263	335.79350493733	-0.457503562750442	0.178062198738331	-2.5693469247943	0.0101890395959139	0.453676436775677	2.65249130548104	2.01724580020115	1.83357156005186	1.60007691825271	1.76655243103251	1.63717136173505
B2M	beta-2-microglobulin	1.0739837057706	8739.16735343825	0.10297210525789	0.0677788781587758	1.51923590438709	0.128703126777517	0.906297899760635	311.322235829023	292.06210933347	293.256851385794	326.997537475644	330.317264088301	323.389496041548
B3GALNT2	beta-1;3-N-acetylgalactosaminyltransferase 2	1.12823120470872	900.92704958715	0.174062744781834	0.156083016555132	1.1151933671166	0.264767567820683	1	48.9039153296253	45.4026482277157	41.2553601011667	50.7078921548085	52.0431954285133	53.0636129597656
B3GALT1	UDP-Gal:betaGlcNAc beta 1;3-galactosyltransferase; polypeptide 1	-6.03630812392482	14.0159069205629	-2.59366645025038	1.619403623492	-1.60161828257339	0.109240045421054	0.86628780954255	0.0668695287096062	0	0	0	0	0
B3GALT2	UDP-Gal:betaGlcNAc beta 1;3-galactosyltransferase; polypeptide 2	2.58539795691083	124.961269341387	1.37038636420482	0.840201528235146	1.63102103263646	0.102885881587665	0.856947459772469	0.0222898429032021	0.0584708927594535	0.114598222503241	0.145461538022973	0.0280405147782938	0.192608395498242
B3GALT4	UDP-Gal:betaGlcNAc beta 1;3-galactosyltransferase; polypeptide 4	-1.1826527909227	143.098365699821	-0.242026582268061	0.144946743345998	-1.66976212559897	0.094966436628913	0.843978609580905	4.74773653838204	5.028496777313	5.15692001264584	4.59658460152596	4.45844184974872	3.46695111896835
B3GALT5	UDP-Gal:betaGlcNAc beta 1;3-galactosyltransferase; polypeptide 5	-1.17420099725019	141.800089894414	-0.231679387081507	0.123130243694983	-1.88157986315224	0.0598930824353065	0.747448355495674	19.2138445825602	20.9618150542641	17.4189298204926	16.8735384106649	16.6841062930848	16.5643220128488
B3GALT5-AS1	B3GALT5 antisense RNA 1	-1.00742607028292	121.832059707268	-0.0106739708131447	0.13313714903199	-0.0801727458545765	0.9360998660268	1	16.6505126486919	16.6349689900645	13.0641973653695	16.4662461042006	14.889513347274	15.9864968263541
B3GALT6	UDP-Gal:betaGal beta 1;3-galactosyltransferase polypeptide 6	-1.07284827226067	2337.42900832118	-0.101446057142778	0.0670758601559122	-1.51240784548979	0.130430140285468	0.906297899760635	52.4257105083312	51.892917324015	45.1516996662769	47.6822921639307	49.435427554132	45.3913785390856
B3GAT1	beta-1;3-glucuronyltransferase 1	1.08612629242702	14.7588098908112	0.119191866369492	0.755297781607424	0.157807780284788	0.874608267701982	1	0.156028900322414	0.116941785518907	0	0.174553845627568	0.0560810295565876	0.160506996248535
B3GAT3	beta-1;3-glucuronyltransferase 3	1.02758167741535	2257.95270378058	0.0392530712002639	0.11759114488349	0.333809754460304	0.738523122242791	1	55.5462885147795	56.5705887447713	51.1108072364455	56.9627382897964	58.885081034417	55.0217983139977
B3GLCT	beta 3-glucosyltransferase	-1.00046488433824	275.63424496066	-0.000670530481872722	0.11053536509809	-0.00606620769088415	0.995159896225901	1	10.9888925512786	10.5247606967016	11.4598222503241	9.42590766388867	11.6087731182136	11.9096191216413
B3GNT2	UDP-GlcNAc:betaGal beta-1;3-N-acetylglucosaminyltransferase 2	1.02641034683862	229.608908099299	0.0376076188542652	0.416417579073807	0.0903122748513926	0.928039066092562	1	17.9879032228841	15.407080242116	15.9291529279505	16.0880461053409	16.4037011453019	19.0682311543259
B3GNT3	UDP-GlcNAc:betaGal beta-1;3-N-acetylglucosaminyltransferase 3	-1.0658442564798	1026.72098523776	-0.0919966437072409	0.0590982633237144	-1.5566725404996	0.119548251344856	0.884703253117648	138.308475214369	144.043044312914	125.714250086055	130.799014990258	132.63163490133	126.928932633341
B3GNT4	UDP-GlcNAc:betaGal beta-1;3-N-acetylglucosaminyltransferase 4	-1.15226346390026	31.8740196671981	-0.204470625291101	0.296449315003796	-0.689732156367043	0.490362639946835	1	2.40730303354582	2.89430919159295	1.71897333754861	2.47284614639055	2.15911963792862	1.73347555948418
B3GNT5	UDP-GlcNAc:betaGal beta-1;3-N-acetylglucosaminyltransferase 5	1.05542060312455	219.228098724916	0.0778180521224299	0.316604246296167	0.245789666540464	0.805845056635504	1	13.7082533854693	8.53675034288022	11.3452240278209	12.91698457644	11.1320843669826	12.0059233193904
B3GNT7	UDP-GlcNAc:betaGal beta-1;3-N-acetylglucosaminyltransferase 7	1.09772324018556	159.597094142824	0.134514365507822	0.232892095231884	0.577582357932286	0.56354612064723	1	0.958463244837688	0.964769730530983	1.14598222503241	0.843676920533246	1.14966110591005	1.25195457073857
B3GNT8	UDP-GlcNAc:betaGal beta-1;3-N-acetylglucosaminyltransferase 8	-1.399916709671	39.940316423445	-0.485340994227982	0.304271329519561	-1.59509275814559	0.110691494675637	0.868303178037389	3.47721549289952	3.39131178004831	4.58392890012964	3.02559999087785	2.74797044827279	2.37550354447831
B3GNT9	UDP-GlcNAc:betaGal beta-1;3-N-acetylglucosaminyltransferase 9	-1.1418378091375	91.5610380445602	-0.191357739517949	0.384056453346792	-0.498254196356801	0.618304887361186	1	5.83993884063894	6.57797543543852	6.53209868268473	4.85841536996731	5.86046758866341	6.16346865594373
B3GNTL1	UDP-GlcNAc:betaGal beta-1;3-N-acetylglucosaminyltransferase-like 1	-1.0380816060659	320.862519990367	-0.0539198618449601	0.167894080514878	-0.321154037590872	0.748093661311119	1	11.3455300377298	11.5187658736123	11.2306258053176	12.1605845787206	11.6368136329919	9.50201417791326
B4GALNT1	beta-1;4-N-acetyl-galactosaminyl transferase 1	-1.03000198156118	477.128935765451	-0.0426471129286307	0.280940496029174	-0.151801230265508	0.879343711769728	1	1.38197025999853	1.16941785518907	1.26058044753565	1.28006153460217	1.20574213546663	1.25195457073857
B4GALNT3	beta-1;4-N-acetyl-galactosaminyl transferase 3	1.00077427943045	2701.82299731715	0.00111661686360571	0.249943539467541	0.00446747639880773	0.996435481412626	1	15.8034986183703	16.1672018479889	13.1787955878727	16.6407999498282	14.8053918029391	14.6382380578664
B4GALNT4	beta-1;4-N-acetyl-galactosaminyl transferase 4	-4.49297883343205	1980.00214113767	-2.16767226529457	1.49599546739067	-1.44898317711848	0.14734228068769	0.916537666108731	0.0222898429032021	0.0292354463797268	0	0	0	0
B4GALT1	UDP-Gal:betaGlcNAc beta 1;4- galactosyltransferase; polypeptide 1	1.02148670063011	2926.93089210084	0.0306704208504898	0.077964992599222	0.393387080893481	0.694033610071703	1	128.656973237282	119.222150336526	121.359517630932	128.006153460217	122.004279800356	133.734429274279
B4GALT1-AS1	B4GALT1 antisense RNA 1	-1.28641645284795	12.5664461034095	-0.363357763347722	0.404508096790257	-0.89827068044111	0.369041259626134	1	1.31510073128892	1.14018240880934	1.60437511504537	0.901861535742435	0.869255958127108	1.34825876848769
B4GALT2	UDP-Gal:betaGlcNAc beta 1;4- galactosyltransferase; polypeptide 2	-1.06291386691131	2782.88163650861	-0.0880246929982481	0.052920928478916	-1.6633248041617	0.0962474361944274	0.844284133882903	65.1309209631564	68.5278863140795	60.8516561492209	63.9448921148991	65.1941968595331	57.1404906644784
B4GALT3	UDP-Gal:betaGlcNAc beta 1;4- galactosyltransferase; polypeptide 3	-1.07204886430429	2539.50806511828	-0.100370665761008	0.0639822955132424	-1.56872561316958	0.116711887786407	0.881957834768555	68.9647739425072	80.4851838833878	72.6552730670548	71.2470613236524	71.9800014358802	66.8993160363893
B4GALT4	UDP-Gal:betaGlcNAc beta 1;4- galactosyltransferase; polypeptide 4	1.05528047145259	478.365494586496	0.077626488029396	0.128557395421187	0.603827479353261	0.545958347865468	1	25.2766818522311	24.1192432632746	23.1488409456547	24.1757076194182	27.395582938393	26.3231473847597
B4GALT5	UDP-Gal:betaGlcNAc beta 1;4- galactosyltransferase; polypeptide 5	1.0061406651203	3939.41743705147	0.0088320175538386	0.202425154863239	0.0436310277732312	0.965198518654121	1	157.054233095962	156.23422545326	139.924429676457	155.905676453023	151.082293625447	157.361059122063
B4GALT6	UDP-Gal:betaGlcNAc beta 1;4- galactosyltransferase; polypeptide 6	1.05550431168764	146.797092106604	0.0779324720414651	0.15538256329461	0.501552235907595	0.615982525036368	1	5.81764899773574	4.67767142075628	4.4693306776264	5.49844613726839	5.24357626354094	5.5535420701993
B4GALT7	xylosylprotein beta 1;4-galactosyltransferase; polypeptide 7	-1.02506627424493	968.395332858972	-0.0357171882024796	0.091009230765903	-0.392456764021581	0.694720751441066	1	45.8502068518866	53.9978694633553	45.2662978887802	48.6423383148823	51.4263041033908	44.1394239683471
B4GAT1	beta-1;4-glucuronyltransferase 1	-1.01572359963812	1953.7143748618	-0.0225078669897374	0.0596800368323444	-0.377142310635086	0.706067849441704	1	47.1653075831755	47.186010456879	39.3071903186116	46.867707551002	47.0800243127553	41.3145008343728
B9D1	B9 protein domain 1	-1.04279035857149	773.201475925435	-0.0604491491815378	0.103084094336779	-0.586406172266002	0.557602597497347	1	10.8774433367626	12.6589482824217	9.39705424526576	10.2404922768173	10.7395171600865	11.717010726143
B9D2	B9 protein domain 2	-1.09403256083493	153.565265560324	-0.129655676572904	0.204243044540522	-0.634810731815059	0.52555186314598	1	3.90072250806036	4.56072963523738	2.5211608950713	4.3638461406892	2.88817302216426	3.40274832046894
BABAM1	BRISC and BRCA1 A complex member 1	-1.05282579369124	3453.70030195178	-0.0742667399063403	0.107068192636914	-0.693639614877883	0.487908243710412	1	52.7377683089761	56.0151152635565	49.0480392313871	50.3587844635534	52.015154913735	50.3670954227902
BACE1	beta-site APP-cleaving enzyme 1	-1.0212712611437	1338.55035316608	-0.0303661131590072	0.540500714352584	-0.0561814487060946	0.955197259606318	1	22.6241905467501	22.3943519268707	24.2948231706871	22.4883537783517	22.9651816034226	23.8513396425323
BACE1-AS	BACE1 antisense RNA	1.14267714390493	30.7857059478011	0.192417836900536	0.447324369223856	0.43015281558301	0.667084482631762	1	1.33739057419212	1.22788874794852	0.229196445006482	1.36733845741595	1.00945853201858	1.18775177223916
BACE2	beta-site APP-cleaving enzyme 2	-1.07019253444796	1091.16813523967	-0.0978703699961492	0.344403906216856	-0.284173228669841	0.776277630523645	1	80.6000719379786	80.1343585268311	75.0618357396228	73.3417074711832	74.6999313693747	76.4655330128019
BACH1	BTB and CNC homology 1; basic leucine zipper transcription factor 1	1.1222767317434	1022.86944671016	0.166428460516615	0.112630827471868	1.47764572322071	0.139502629212398	0.916537666108731	85.7490256486183	77.0938721033395	64.6333974918279	84.4840612837429	83.8972202166551	91.9705088504104
BACH2	BTB and CNC homology 1; basic leucine zipper transcription factor 2	-1.40982417275118	162.629350810976	-0.495515247079893	0.712445070035898	-0.695513616305781	0.486733480998462	1	0.222898429032021	0	0	0.0290923076045947	0.112162059113175	0.0963041977491208
BAD	BCL2-associated agonist of cell death	-1.01997890342243	2092.07819890188	-0.0285393127432509	0.127710982266364	-0.223467960521414	0.823171316444804	1	32.431721424159	36.8366624384557	29.5663414058362	34.8525845103044	34.9945624433107	29.0517663209848
BAG1	BCL2-associated athanogene	-1.06291659221022	1795.77223746824	-0.0880283920469759	0.134191729048311	-0.655989699747323	0.511830751618875	1	71.0377293325049	69.2587724735727	64.1750046018149	64.3230921137588	66.23169590633	65.390550271653
BAG2	BCL2-associated athanogene 2	1.03820538130943	501.574457735714	0.0540918707544415	0.0939349014604359	0.575844227368719	0.564720476279715	1	21.6880171448156	18.4183312192279	18.7941084905315	19.0263691734049	20.7219404211591	22.5030808740446
BAG3	BCL2-associated athanogene 3	-1.08373196096892	2468.29684058409	-0.116007979571885	0.265296396142472	-0.437276876952319	0.661910562607713	1	52.6708987802664	54.0271049097351	48.5896463413742	47.798661394349	50.9496153521598	47.2211582963189
BAG4	BCL2-associated athanogene 4	1.03195251033201	469.144044994454	0.0453765805625781	0.312479542477004	0.145214564137162	0.88454146730048	1	23.716392849007	21.1372277325425	20.8568764955899	24.0011537737906	21.1145076280552	23.9476438402814
BAG5	BCL2-associated athanogene 5	1.01480580276252	597.874524027305	0.0212036740146663	0.0976339232525835	0.217175273801211	0.828071753475506	1	27.6839848857769	25.7564282605393	23.7218320581709	27.6958768395741	25.0401796970164	27.2540879630012
BAG6	BCL2-associated athanogene 6	-1.09522468991567	13308.1452920339	-0.131226875099069	0.0928446040530602	-1.41340335755079	0.157537158956064	0.92725651932745	302.584617410968	324.16262945841	284.432788253044	279.489799157341	289.434193541549	278.704348285956
BAGE	B melanoma antigen	-1	38.0983885959999	0	1.67398544171647	0	1	1	0	0	0	0	0	0
BAGE2	B melanoma antigen family; member 2	-1	14.6150944545276	0	1.76239716318975	0	1	1	0	0	0	0	0	0
BAGE3	B melanoma antigen family; member 3	-1	14.6150944545276	0	1.76239716318975	0	1	1	0	0	0	0	0	0
BAGE4	B melanoma antigen family; member 4	-1	8.55633380128168	0	6.00631008342227	0	1	1	0	0	0	0	0	0
BAGE5	B melanoma antigen family; member 5	-1	23.5687970452714	0	6.00631008342226	0	1	1	0	0	0	0	0	0
BAHCC1	BAH domain and coiled-coil containing 1	-1.10925718964475	1366.78917694644	-0.149593904008901	0.136427452730644	-1.0965088112013	0.272856169493045	1	39.60905083899	42.8591643926794	37.3590205360565	37.4417998871133	35.9479399457727	36.691899342415
BAHD1	bromo adjacent homology domain containing 1	-1.03183642732888	1125.6465188656	-0.0452142845350537	0.0672808524547336	-0.672023062809345	0.501569014202783	1	33.3901846689967	36.9536042239746	32.3166987459139	33.5434306680977	34.4617926625231	33.1607454249473
BAIAP2	BAI1-associated protein 2	-1.1130525516645	1837.58346337177	-0.154521709693304	0.0859927047099428	-1.79691649674833	0.072348877277558	0.780841704231728	64.4622256760603	72.2115525579251	66.8107637193895	65.9231690320115	62.894874647713	56.9799836682298
BAIAP2-AS1	BAIAP2 antisense RNA 1 (head to head)	-1.10210462807064	1425.33265589902	-0.140261192360426	0.0963919998363915	-1.45511238067988	0.145638152210347	0.916537666108731	37.3354868628634	37.5967840443286	34.8378596409853	32.6124768247506	35.1347650172021	33.6101650144432
BAIAP2L1	BAI1-associated protein 2-like 1	-1.03437137111379	5824.39436934134	-0.048754250520142	0.0950733748934586	-0.512806562034609	0.608086639107042	1	659.222103862201	654.406231763804	613.902677949862	629.906644254684	635.341983846581	633.553215592216
BAIAP2L2	BAI1-associated protein 2-like 2	-1.06982169573396	804.353308907311	-0.0973703666116324	0.0964556533969058	-1.00948325144782	0.312742930015353	1	106.211101433758	113.872063649036	94.4289353426705	98.3029073959254	105.236051962937	96.1436907528723
BAIAP3	BAI1-associated protein 3	-1.11760285116039	665.801906254443	-0.160407606380506	0.468847980078806	-0.342131379884679	0.732252023115646	1	77.4349142457239	86.244566820194	72.8844695120612	73.2253382407648	74.4756072511483	67.9265608123799
BAK1	BCL2-antagonist/killer 1	-1.07990992960939	1315.21543885315	-0.110910988754729	0.0757294163252931	-1.4645694386223	0.143038425165665	0.916537666108731	52.7154784660729	57.3599457970239	50.881610791439	50.4460613863672	51.9590738841784	49.2756478483002
BAMBI	BMP and activin membrane-bound inhibitor	-1.0324748262227	807.76451041361	-0.0461066063164669	0.298522294471436	-0.154449457110409	0.877255360314212	1	109.71060676956	104.487485361143	91.2201851125798	103.219507381102	97.3566673102361	100.381075453834
BANF1	barrier to autointegration factor 1	-1.05500047279069	7934.3399726582	-0.0772436454657633	0.145410846966918	-0.531209652353765	0.595273504936808	1	138.709692386626	142.698213779446	134.882107886315	135.104676515738	139.277236903785	127.795670413083
BANK1	B-cell scaffold protein with ankyrin repeats 1	3.6894884828087	9.93247854565723	1.8834208123645	1.06320759556788	1.77145161510865	0.0764856319102178	0.793377662444521	0.0445796858064041	0.0292354463797268	0	0.116369230418379	0.22432411822635	0.0321013992497069
BANP	BTG3 associated nuclear protein	1.04751200956924	525.866363399358	0.0669667843032995	0.0979196357088456	0.683895357846496	0.494041245582252	1	15.112513488371	15.8163764914322	14.0955813678986	17.2808307171292	15.6185667315097	15.119759046612
BAP1	BRCA1 associated protein-1 (ubiquitin carboxy-terminal hydrolase)	-1.07679181699464	3115.26509504527	-0.106739351440774	0.0661313303452704	-1.61405117488926	0.10651632658428	0.862380935691397	84.0549975879749	92.2670687744177	79.3019699722427	80.6438766799364	83.504653009759	77.8137917812896
BARD1	BRCA1 associated RING domain 1	1.11737019001764	311.985744695588	0.160107236692036	0.278927485232838	0.574010254164753	0.565960862315649	1	9.20570511902245	9.99852266186655	9.28245602276252	10.9677999669322	10.9638412783129	10.4650561554045
BARHL2	BarH-like homeobox 2	-1	7.69696833226248	0	2.60393624199624	0	1	1	0	0	0	0	0	0
BARX1	BARX homeobox 1	-6.33748131795187	518.468135914849	-2.66390958925003	1.43975447504187	-1.85025268921116	0.0642771380705195	0.754688007546986	0.0668695287096062	0	0	0	0	0
BARX2	BARX homeobox 2	1.0262516043883	52.4001461915309	0.037384477439117	0.228271612836488	0.163771907398296	0.869910707693616	1	1.76089758935296	1.69565589002415	1.14598222503241	1.92009230190325	1.28986367980152	1.861881156483
BASP1	brain abundant; membrane attached signal protein 1	-2.76196303713396	3328.07006506983	-1.46569401239091	1.61667784468138	-0.906608584519679	0.364613820507514	1	0	0.0292354463797268	0	0	0	0
BATF	basic leucine zipper transcription factor; ATF-like	-1.05043741966903	33.8888310005065	-0.070990215297523	0.288796521962522	-0.245813955151218	0.805826253814172	1	4.97063496741406	4.03449160040229	4.35473245512316	5.29479998403623	4.0939151576309	3.53115391746776
BATF2	basic leucine zipper transcription factor; ATF-like 2	-1.03338219321534	291.175240092297	-0.0473739292070776	0.358275511963914	-0.132227650579282	0.894804231138127	1	0.512666386773647	0.613944373974262	0.343794667509723	0.43638461406892	0.616891325122464	0.481520988745604
BATF3	basic leucine zipper transcription factor; ATF-like 3	1.05848543164887	119.694060357997	0.0820014131031102	0.476794386805068	0.171984854210617	0.863449436165666	1	0.267478114838425	0.350825356556721	0.114598222503241	0.290923076045947	0.280405147782938	0.321013992497069
BAX	BCL2-associated X protein	-1.09434833587842	3122.4985654032	-0.13007202739477	0.119418708350919	-1.08920979962826	0.276061378452072	1	64.4622256760603	67.3877039052702	62.2268348192598	59.8719690502558	62.5303479555952	58.1998368397187
BAZ1A	bromodomain adjacent to zinc finger domain; 1A	1.07390797524965	885.497572035423	0.102870371964697	0.10969948341385	0.937747095641372	0.348374394792181	1	35.3294010015752	31.3696339654468	32.4312969684172	35.9871845068836	36.5928717856734	35.5683503686753
BAZ1B	bromodomain adjacent to zinc finger domain; 1B	1.02296157476023	5016.92506667333	0.0327519545221391	0.0916814592284587	0.357236400879324	0.720914837377351	1	176.758454222392	174.36020220869	160.781306172047	178.074014847724	172.280922797837	183.074279921079
BAZ2A	bromodomain adjacent to zinc finger domain; 2A	-1.04400211061273	4180.40769986052	-0.0621246285432759	0.226060091490144	-0.274814666019829	0.783458629923214	1	144.170703897911	149.013070197467	126.631035866081	134.959214977715	137.875211164871	136.495149609754
BAZ2B	bromodomain adjacent to zinc finger domain; 2B	1.05670470851221	344.563961246303	0.0795722782498337	0.105322252803903	0.755512497420534	0.449941536570996	1	27.1936083419065	22.1897038022126	22.2320551656287	25.2521230007882	25.6570710221388	26.3231473847597
BBC3	BCL2 binding component 3	-1.16154098210361	734.049048141659	-0.216040056974617	0.122522240068149	-1.76327217698968	0.0778545955549703	0.794929163464408	15.446861131919	15.3778447957363	13.1787955878727	14.5170614946927	12.6182316502322	11.6528079276436
BBIP1	BBSome interacting protein 1	-1.09387302595141	238.307342373371	-0.12944528341234	0.24080273960371	-0.53755735348098	0.590882679201722	1	6.19657632709017	6.40256275716016	6.18830401517501	5.41116921445461	6.36519685467269	5.64984626794842
BBS1	Bardet-Biedl syndrome 1	-1.02887714429098	901.987793554737	-0.0410707238219403	0.229650001868766	-0.178840511594728	0.858062934397999	1	29.1996942031947	30.170980663878	28.4203591808038	28.423184529689	30.9286878004581	27.5751019554983
BBS10	Bardet-Biedl syndrome 10	1.0719240464896	232.022026990789	0.100202684121352	0.303480898583305	0.330177894520258	0.741265548724613	1	7.71228564450791	5.99326650784399	6.41750046018149	6.5457692110338	7.54289847536103	7.8648428161782
BBS12	Bardet-Biedl syndrome 12	1.09588116843154	99.5723715265563	0.132091368545622	0.333904847281338	0.395595840015841	0.692403206467234	1	4.43567873773721	3.50825356556721	2.5211608950713	3.63653845057433	3.92567206896113	4.30158749946073
BBS2	Bardet-Biedl syndrome 2	1.10133975122641	1024.36535725561	0.139259593150792	0.066886118923234	2.08204027072676	0.0373387915000727	0.663006695277056	23.4266248912654	22.2774101413518	18.9087067130348	24.0884306966044	24.0587616797761	25.520612403517
BBS4	Bardet-Biedl syndrome 4	-1.03541575856487	436.052587438435	-0.0502101806520112	0.126675181717716	-0.396369517463177	0.691832450045114	1	11.2786605090202	11.5480013199921	12.6058044753565	11.0259845821414	11.2722869408741	11.9096191216413
BBS5	Bardet-Biedl syndrome 5	-1.04558557424997	124.444892187567	-0.0643111417876885	0.62403642113079	-0.103056712092466	0.917917960774471	1	1.78318743225616	2.63119017417541	2.63575911757454	2.41466153118136	2.15911963792862	2.27919934672919
BBS7	Bardet-Biedl syndrome 7	1.02992525045332	198.641542599446	0.0425396338030288	0.195347472465127	0.217763932474851	0.827613047864622	1	8.44785046031358	7.98127686166541	5.50071468015557	7.38944613156705	7.15033126846492	8.92418899141853
BBS9	Bardet-Biedl syndrome 9	1.19905353670231	198.148718842022	0.261896075274755	0.431331302490311	0.607180776731682	0.543730948101799	1	4.45796858064041	3.97602070764284	2.17736622756158	4.59658460152596	4.00979361329601	4.49419589495897
BBX	bobby sox homolog (Drosophila)	1.14385118428703	1193.39266801966	0.193899368850108	0.235990058641001	0.821642106310402	0.411280617558697	1	35.0396330438336	27.9490867390188	27.0451805107649	32.5542922095414	34.1253064851836	38.1364623086519
BCAM	basal cell adhesion molecule (Lutheran blood group)	-1.09661889355548	3389.13908378748	-0.133062235034035	0.101374347243442	-1.31258290338972	0.189323533671143	0.949475034631653	8.02434344515274	8.21516043270322	7.21968801770418	7.44763074677624	7.76722259358738	6.61288824543963
BCAN	brevican	-1.10359061024006	196.558040081126	-0.14220508686931	0.210911516618896	-0.674240502126136	0.50015842370954	1	6.19657632709017	7.71815784424787	7.33428624020742	7.1276153631257	6.86992612068198	5.42513647320047
BCAP29	B-cell receptor-associated protein 29	1.12281519859105	541.724889695128	0.167120497626707	0.128045910177596	1.30516076144029	0.191838112272462	0.950800348981497	23.493494419975	14.9685485464201	15.3561618154343	20.4809845536347	19.5161982856925	22.1499654822978
BCAP31	B-cell receptor-associated protein 31	-1.05080053629349	7773.56524628445	-0.0714888418877254	0.0705062689289215	-1.01393596588971	0.310613308231196	1	381.356922230884	407.68829976529	361.213597330215	373.719783488623	380.9584337779	360.659220570458
BCAR1	breast cancer anti-estrogen resistance 1	-1.06906322084115	4069.9669247625	-0.0963471717647412	0.103137848004555	-0.934159221166665	0.350221767334742	1	208.677509259778	228.270365332907	195.160772923019	203.180676310489	210.219739292869	189.013038782274
BCAR3	breast cancer anti-estrogen resistance 3	-1.09521755474051	2765.13113982233	-0.131217476191746	0.0719197943387967	-1.82449737792092	0.0680769123894566	0.767922369125453	48.6587270576901	47.186010456879	44.0057174412445	44.1621229437747	43.6590815098035	42.2133400133646
BCAS1	breast carcinoma amplified sequence 1	1.10986600857479	42.4959882418739	0.150385514023078	0.31500694567809	0.477403803587109	0.633074606244072	1	1.1144921451601	0.613944373974262	1.03138400252917	0.989138458556219	1.09358007635346	0.930940578241501
BCAS2	breast carcinoma amplified sequence 2	1.17234386348479	395.787325387701	0.229395792782635	0.250387032972141	0.916164827146453	0.359580450415287	1	13.2624565274052	11.7818848910299	9.97004535778196	14.3715999566698	13.5435686379159	13.9962100728722
BCAS3	breast carcinoma amplified sequence 3	-1.14483333825197	655.839407340957	-0.195137589957162	0.0858757331892597	-2.2723251692897	0.023066877696383	0.594710210854588	26.59178258352	27.5105550433229	23.6072338356676	22.2847076251195	24.9560581526815	22.1499654822978
BCAS4	breast carcinoma amplified sequence 4	1.00171892516339	392.709331095864	0.00247775587998117	0.240504662912986	0.0103023195058701	0.991780083733352	1	7.71228564450791	8.36133766460186	7.79267913022038	7.94219997605435	7.34661487191298	9.02049318916765
BCAT1	branched chain amino-acid transaminase 1; cytosolic	-3.45287453603256	2775.8728203442	-1.78779791324368	1.18138835217471	-1.51330247158158	0.130202845183603	0.906297899760635	0.0445796858064041	0.0877063391391803	0.114598222503241	0	0.0280405147782938	0.0321013992497069
BCAT2	branched chain amino-acid transaminase 2; mitochondrial	-1.06983489020783	1958.35671457584	-0.0973881597492195	0.0684849647211924	-1.42203708720146	0.155015484735747	0.922036337318583	48.3912489428517	51.6882691993569	47.9020570063547	48.2641383160226	49.0148198324576	42.9837735953576
BCCIP	BRCA2 and CDKN1A interacting protein	1.0656215490084	1592.37679863504	0.0916951620086889	0.115750962608739	0.792176237174254	0.428257922259805	1	51.0214504054295	46.6597724220439	48.7042445638774	53.1225536859899	50.865493807825	54.6044801237515
BCDIN3D	BCDIN3 domain containing	-1.06146877063843	231.677532497804	-0.0860619264879186	0.522142416417251	-0.164824622137469	0.869082023432856	1	4.01217172257637	3.53748901194694	2.75035734007778	3.46198460494677	3.39290228817355	3.04963292872216
BCDIN3D-AS1	BCDIN3D antisense RNA 1	1.49815675620371	50.9792507605957	0.583188584788579	0.320614224119411	1.81897289925407	0.0689155647756221	0.770473827354784	0.624115601289657	0.526238034835082	0.572991112516205	0.814584612928651	1.03749904679687	0.73833218274326
BCHE	butyrylcholinesterase	-1	1026.60734603096	0	1.669505710454	0	1	1	0	0	0	0	0	0
BCKDHA	branched chain keto acid dehydrogenase E1; alpha polypeptide	-1.06506190594294	2687.98481747027	-0.0909372884804537	0.134772614483156	-0.674746044136581	0.499837125660017	1	42.5290202593095	46.9521268858412	41.1407618786635	43.783922944915	41.3597592979834	39.8057350696366
BCKDHB	branched chain keto acid dehydrogenase E1; beta polypeptide	-1.00103464703379	427.142765765405	-0.00149190847840387	0.0974925499893353	-0.0153027947116684	0.987790612887559	1	33.5239237264159	29.001562808689	27.6181716232811	30.2559999087785	29.8911887536612	31.8445880557093
BCKDK	branched chain ketoacid dehydrogenase kinase	-1.08343287163856	3290.30699041943	-0.115609768332994	0.0653632683373895	-1.76872685949919	0.0769394676707818	0.794163208433303	65.7104568786396	75.1935680886572	63.8312099343052	65.8649844168023	67.185073408792	59.4196900112076
BCL10	B-cell CLL/lymphoma 10	1.03106804975538	625.109525259256	0.0441395526912871	0.0968907269213794	0.455560135564919	0.648706315020016	1	62.1217921712241	49.8464360774341	53.1735752415038	56.0026921388448	54.8472469063427	62.4051201414303
BCL11A	B-cell CLL/lymphoma 11A (zinc finger protein)	-1	195.323541133525	0	1.6701765311218	0	1	1	0	0	0	0	0	0
BCL11B	B-cell CLL/lymphoma 11B (zinc finger protein)	1.05713761697227	134.823781697316	0.080163197345064	0.153169414270637	0.523362955501171	0.60072169814437	1	15.4914408177254	14.3546041724458	11.8036169178338	14.9534461087617	14.4408651108213	15.8259898301055
BCL2	B-cell CLL/lymphoma 2	-1.14449448392804	64.5692094919597	-0.194710509613708	0.673603426964598	-0.289058074557482	0.772536936336132	1	0.11144921451601	0.146177231898634	0	0.174553845627568	0.0841215443348814	0.0321013992497069
BCL2L1	BCL2-like 1	-1.06776692970373	4693.84855536846	-0.094596772441291	0.0563279879065704	-1.67939200310503	0.0930756707912283	0.842419420723071	276.126573884867	282.414412028161	264.263501092474	261.801676133747	264.674418992315	258.191554165393
BCL2L11	BCL2-like 11 (apoptosis facilitator)	-1.05027705811444	640.193889551794	-0.0707699542173481	0.502146245606755	-0.140934946415531	0.887921334421035	1	36.5330525183482	33.4745861047872	33.9210738609593	33.3397845148655	33.3962531009479	34.1237874024385
BCL2L12	BCL2-like 12 (proline rich)	-1.04265131420505	1145.79515246483	-0.0602567691971614	0.0932217707265328	-0.646380869270606	0.518032726752329	1	34.0143002702863	35.9595990470639	32.2021005234107	33.2234152844471	35.49929170932	31.0099516752169
BCL2L13	BCL2-like 13 (apoptosis facilitator)	-1.05279293471329	1870.19250497077	-0.0742217123010098	0.0473837581207469	-1.56639564366913	0.117256022184485	0.882231479069245	69.2991215860552	64.8149846238542	60.0494685916983	64.2939998061542	63.7080495762835	60.3827319886988
BCL2L14	BCL2-like 14 (apoptosis facilitator)	-1.11734648870247	95.7852970353435	-0.160076634360932	0.151375392367244	-1.05748121843066	0.290292021825918	1	13.1732971557924	11.9280621229285	13.8663849228922	11.8987538102792	11.8611377512183	11.3317939351466
BCL2L15	BCL2-like 15	-1.06288626031629	34.9698814861447	-0.0879872220270004	0.246074140151229	-0.357563870681115	0.720669720031758	1	5.10437402483327	4.41455240333874	3.89633956511019	4.30566152548001	4.57060390886189	4.07687770471278
BCL2L2	BCL2-like 2	1.02259575764555	725.142737898565	0.0322359459659549	0.201993448675703	0.159589066760819	0.873204792053281	1	25.2098123235215	22.2774101413518	24.0656267256806	24.1757076194182	25.769233081252	24.4933676275264
BCL2L2-PABPN1	BCL2L2-PABPN1 readthrough	-1.04038973744437	3475.02535612286	-0.0571240735100929	0.214357126640848	-0.266490199814085	0.789861706027313	1	94.9324409247375	90.9222382409502	86.2924615449404	90.0115997286159	88.1593784629557	88.3109493359438
BCL3	B-cell CLL/lymphoma 3	-1.05962240519942	1497.35683126577	-0.0835502542263144	0.105223340703001	-0.794027766730385	0.427179266837454	1	45.5158592083386	44.5548202827036	42.2867441036959	43.2602614080323	43.4067168767988	40.4477630546307
BCL6	B-cell CLL/lymphoma 6	-1.06156921943595	546.737667868809	-0.0861984449890692	0.0764657368945018	-1.1272819499274	0.25962329147421	1	33.2118659257711	34.9363584237735	27.3889751782746	30.3141845239876	31.2932144925759	31.1383572722157
BCL7A	B-cell CLL/lymphoma 7A	1.01707427266782	950.554217155323	0.0244250370095526	0.204749262219981	0.119292429895599	0.905043680742319	1	16.7842517061111	17.1319715785199	14.6685724804148	17.0480922562925	17.8057268842166	15.5370772368582
BCL7B	B-cell CLL/lymphoma 7B	-1.08954171730304	2110.15489376537	-0.123721436650225	0.0602444130794413	-2.05365826183882	0.040008778908301	0.676729300928316	99.6355977773132	106.212376697547	90.0742028875474	94.2299843312822	94.7769399506331	88.2146451381947
BCL7C	B-cell CLL/lymphoma 7C	-1.06177232915486	2217.94113738893	-0.0864744489935341	0.233545231187516	-0.370268528086976	0.711182420965463	1	75.562567441855	81.8300144168552	75.7494250746423	77.0073382293621	79.6070214555761	67.2845328273858
BCL9	B-cell CLL/lymphoma 9	-1.02723095442911	1788.66147728358	-0.0387605821917288	0.207539350929939	-0.186762568245737	0.851846796677934	1	44.6019756493073	42.5668099288822	36.7860294235403	40.6128614160142	39.0884776009416	43.1763819908558
BCL9L	B-cell CLL/lymphoma 9-like	-1.10787418515784	5005.35210861223	-0.147794052185723	0.101947528782009	-1.44970705961638	0.147140226257231	0.916537666108731	331.650572556743	337.786347471363	311.707165208815	300.959922169532	307.408163514435	294.016715728066
BCLAF1	BCL2-associated transcription factor 1	1.08596172752031	1611.27015092792	0.118973259229184	0.191756623253212	0.620438852180253	0.534968900052623	1	74.3143362392756	65.1073390876515	64.0604063793117	73.3126151635786	74.6158098250398	77.0754595985464
BCO1	beta-carotene oxygenase 1	-1.11222934773753	36.8759541123462	-0.153454310297678	0.190625303794121	-0.805004935039536	0.420816831964121	1	4.70315685257563	4.9115549917941	4.81312534513612	4.07292306464325	4.48648236452701	4.52629729420868
BCO2	beta-carotene oxygenase 2	1.13356484409989	67.2664928370149	0.180866920929235	0.208291206399931	0.868336806221	0.385209978571957	1	6.06283726967096	6.11020829336289	5.27151823514908	6.5457692110338	6.86992612068198	6.80549664093787
BCOR	BCL6 corepressor	-1.00174401710834	1733.00311831661	-0.00251389333357448	0.189210894071953	-0.0132861976362656	0.98939945990844	1	56.2818533305852	54.9041683011269	48.5896463413742	54.1989690673599	54.3705581551117	53.8661479410083
BCORL1	BCL6 corepressor-like 1	1.01091228176913	1329.23171588132	0.0156578180648692	0.217789149764565	0.0718943899721161	0.942685954651786	1	47.767133341562	50.4603804514084	40.4531725436441	46.3440460141193	47.4165104900948	48.9867352550528
BCR	breakpoint cluster region	-1.11788193011544	2501.68145384182	-0.160767819816036	0.0894358570331726	-1.79757677903624	0.0722441008936932	0.780670008477139	176.981352651424	200.672103950445	175.335280429959	166.407999498282	171.327545295375	166.349450911981
BCRP2	breakpoint cluster region pseudogene 2	-1.29929977633201	19.8468531658757	-0.377734329886525	0.556087820778521	-0.679270999601643	0.496966168007257	1	0.289767957741627	0.497002588455355	0.916785780025928	0.261830768441352	0.336486177339526	0.577825186494725
BCRP3	breakpoint cluster region pseudogene 3	3.71242984465621	42.9554806725958	1.89236376295774	0.949666825341656	1.99266070211196	0.0462986133183261	0.712883566162202	0.0445796858064041	0.0292354463797268	0	0.174553845627568	0.0841215443348814	0.128405596998828
BCS1L	BC1 (ubiquinol-cytochrome c reductase) synthesis-like	-1.0169540172473	1084.38983486557	-0.0242544475444224	0.105420689723391	-0.230072935474645	0.818035095157836	1	39.1186742951196	41.4558629664526	41.4845565461732	42.3583998722898	39.509085322616	39.8378364688863
BCYRN1	brain cytoplasmic RNA 1	1.13521307378831	640.912442302759	0.182963109540121	0.526096737163431	0.347774651723955	0.728009427746199	1	13.4184854277276	14.6761940826228	10.5430364702982	12.7715230384171	17.2168760738724	14.6061366586167
BDH1	3-hydroxybutyrate dehydrogenase; type 1	-1.11576832086941	752.149943663228	-0.158037495776804	0.0970542579115145	-1.62834170470798	0.103452451072916	0.856947459772469	81.9820421979772	86.9169820869277	76.3224161871585	77.8510151498953	73.9428374703608	72.1639455133412
BDH2	3-hydroxybutyrate dehydrogenase; type 2	1.03848895270919	508.730611655202	0.0544858690892115	0.100730041274155	0.540909825907032	0.588569737925502	1	7.73457548741111	8.65369212839912	6.64669690518797	8.08766151407732	8.6084380369362	8.05745121167644
BDKRB1	bradykinin receptor B1	-1.00479377888676	43.9566501773216	-0.00689943702031637	0.37467264426159	-0.0184145736978313	0.985308126284645	1	0.936173401934486	0.672415266733716	1.48977689254213	1.16369230418379	0.81317492857052	0.866737779742088
BDKRB2	bradykinin receptor B2	-1.19661653629962	91.1295059365205	-0.258960905154326	0.255794233972085	-1.01237975982909	0.31135651206661	1	6.64237318515421	5.84708927594535	4.01093778761343	4.42203075589839	4.59864442364018	5.26462947695194
BDNF	brain-derived neurotrophic factor	1.07444501874993	606.973097008196	0.103591659400143	0.0742010451763013	1.39609434279544	0.162686087180618	0.933682596935791	15.1793830170806	15.3778447957363	12.7204026978597	16.4080614889914	15.9830934236275	15.665482833857
BDNF-AS	BDNF antisense RNA	1.57766745207516	20.5770877748614	0.657793139570619	0.442918855781658	1.48513239159745	0.137508757053904	0.916537666108731	0.936173401934486	0.613944373974262	0.687589335019446	1.13459999657919	1.20574213546663	1.28405596998828
BDP1	B double prime 1; subunit of RNA polymerase III transcription initiation factor IIIB	1.07928448901315	315.351598568031	0.110075195494037	0.605963468070499	0.181653187517288	0.855854905578003	1	17.8987438512712	16.4010854190267	17.5335280429959	18.0372307148487	18.2824156354476	20.7375039153107
BEAN1	brain expressed; associated with NEDD4; 1	1.38005209448961	128.875668909434	0.464722727179741	0.508653528119483	0.913633153981738	0.360909639354999	1	0.133739057419212	0.204648124658087	0.343794667509723	0.203646153232163	0.336486177339526	0.224709794747949
BECN1	beclin 1; autophagy related	-1.01611891478699	997.398469865458	-0.0230692483054706	0.0569903064150715	-0.404792494664842	0.685630046118221	1	39.163253980926	38.3276702038218	38.505002761089	38.1981998848328	39.5651663521726	37.2055217304103
BEGAIN	brain-enriched guanylate kinase-associated	-1.0915817457396	100.039758435405	-0.126420174082373	0.21703926423053	-0.582476053494611	0.560246066745302	1	11.033472237085	11.9572975693082	10.1992418027884	10.2986768920265	11.1320843669826	9.56621697641267
BEND3	BEN domain containing 3	-1.09454636163657	268.138466996488	-0.130333063963	0.251476237739647	-0.518271885783236	0.604268585567568	1	9.7852410345057	9.96928721548683	10.5430364702982	10.0950307387944	9.61789656895478	8.37846520417351
BEND3P3	BEN domain containing 3 pseudogene 3	1.04519322593614	80.8080726107454	0.0637696794644012	0.327220734028841	0.194882759045399	0.845484731698745	1	2.96454910612587	3.24513454814967	3.20875023009075	3.2583384517146	3.39290228817355	3.30644412271982
BEND4	BEN domain containing 4	-1	78.8822888305727	0	1.6848040058068	0	1	1	0	0	0	0	0	0
BEND5	BEN domain containing 5	1.34719472433097	59.2991567856642	0.429958393875876	1.77761219888218	0.241874124258513	0.808877700748908	1	0	0	0	0	0	0.0321013992497069
BEND6	BEN domain containing 6	1.24439210786936	45.0341560940587	0.315441150214892	0.36635714828247	0.861020869099241	0.389226549253809	1	0.468086700967243	0.409296249316175	0.343794667509723	0.494569229278109	0.560810295565876	0.545723787245018
BEND7	BEN domain containing 7	1.01011287594064	131.748864358295	0.0145165171956779	0.193964064373263	0.0748412714622354	0.940341004000653	1	11.7913268957939	10.7586442677395	11.2306258053176	11.2005384277689	11.0199223078695	12.4232415096366
BEST1	bestrophin 1	-1.46994762999139	148.260980899509	-0.555764756900015	0.328990050851554	-1.68930566581415	0.0911608681665537	0.837422068494486	0.534956229676849	0.672415266733716	0.343794667509723	0.407292306464325	0.336486177339526	0.41731819024619
BEST3	bestrophin 3	1.34870901821701	14.360503167723	0.431579122743248	0.499087332880975	0.864736678953486	0.387183332795885	1	0.624115601289657	0.350825356556721	0.343794667509723	0.43638461406892	0.560810295565876	0.898839178991794
BET1	Bet1 golgi vesicular membrane trafficking protein	1.12955322558855	474.043404353114	0.175752253452076	0.247317979369985	0.710632740489735	0.477311848936492	1	26.2797247828752	22.3943519268707	22.2320551656287	27.492230686342	24.7878150640117	29.2764761157327
BET1L	Bet1 golgi vesicular membrane trafficking protein-like	-1.07935112149097	2480.35460006716	-0.110164261332543	0.0554237670892913	-1.98767184401343	0.0468479948431141	0.712883566162202	79.4410001070121	81.537659953058	66.6961654968862	71.6834459377213	74.1391210738088	70.6230783493553
BEX1	brain expressed; X-linked 1	-1	148.12132495629	0	1.66921113488798	0	1	1	0	0	0	0	0	0
BEX2	brain expressed X-linked 2	1.37697311303337	87.8516084634663	0.46150038948586	0.727632315647212	0.634249441045462	0.525918046253236	1	0.0891593716128082	0.0877063391391803	0	0.145461538022973	0.0560810295565876	0.128405596998828
BEX4	brain expressed; X-linked 4	-2.76075467172995	385.798706634691	-1.46506269176376	1.6162375798062	-0.906464934406139	0.364689816816634	1	0.0222898429032021	0	0	0	0	0
BFAR	bifunctional apoptosis regulator	-1.03459325722401	2515.9326495156	-0.0490636941787707	0.0674272016835984	-0.727654313892511	0.466825223520338	1	118.515094716325	112.264114098151	108.524516710569	111.307168895179	109.301926605789	113.189533754467
BFSP1	beaded filament structural protein 1; filensin	-1.09850390380353	179.816510590964	-0.13553999674161	0.164680411306991	-0.823048689676523	0.41048030564638	1	3.2766069067707	3.21589910176994	4.35473245512316	2.96741537566866	2.74797044827279	3.72376231296601
BGLAP	bone gamma-carboxyglutamate (gla) protein	-5.80028689089545	40.1180861462953	-2.53612425986711	1.15705472344966	-2.19187926765112	0.0283882254629665	0.617687633158591	0.0891593716128082	0.146177231898634	0.114598222503241	0.0581846152091893	0	0
BGN	biglycan	-1.24127837500763	11325.9677449139	-0.311826697423251	1.38934997523874	-0.224440711829767	0.822414395137683	1	0.0222898429032021	0.0292354463797268	0	0.0290923076045947	0	0.0321013992497069
BHLHA15	basic helix-loop-helix family; member a15	1.07659901961913	16.0142046573789	0.10648101671254	0.33962635459815	0.313524010345221	0.753882581938111	1	2.45188271935223	1.66642044364443	1.60437511504537	2.03646153232163	2.2432411822635	2.08659095123095
BHLHB9	basic helix-loop-helix domain containing; class B; 9	1.29384402548254	129.727055096838	0.371663709118871	0.405516843772996	0.916518548676919	0.359394983304036	1	2.49646240515863	2.16342303209978	2.40656267256806	3.2874307593192	2.60776787438132	3.37064692121923
BHLHE40	basic helix-loop-helix family; member e40	-1.01443148197688	1905.12332080362	-0.0206714240394266	0.123830518875347	-0.166933194071773	0.86742261450553	1	116.219240897295	113.667415524378	105.659561147988	111.94719966248	111.797532421057	113.189533754467
BHLHE41	basic helix-loop-helix family; member e41	1.09771042166377	219.525779505347	0.134497518523877	0.117617375490287	1.14351742642807	0.252823823621652	1	5.30498261096209	5.08696767007246	4.58392890012964	6.05119998175569	5.29965729309753	5.52144067094959
BICC1	BicC family RNA binding protein 1	1.34719479450563	232.133439684811	0.429958469025092	1.67640736514922	0.256476127439837	0.797583211646469	1	0	0	0	0	0	0.0321013992497069
BICD1	bicaudal D homolog 1 (Drosophila)	1.05550482584518	264.842516030064	0.0779331748072735	0.354025664781802	0.220134251722418	0.825766599997245	1	10.587675379021	11.8403557837893	9.16785780025928	10.6477845832817	11.2722869408741	12.0701261178898
BICD2	bicaudal D homolog 2 (Drosophila)	-1.01491114978142	1870.78211473675	-0.0213534324543223	0.180360658867252	-0.118392961017284	0.905756302848752	1	26.7032317980361	26.5750207591716	25.5554036182227	24.7575537715101	27.2834208792799	27.0293781682532
BID	BH3 interacting domain death agonist	1.06951652944983	1205.68256019043	0.0969587796240535	0.105691424243124	0.917376034227879	0.358945626694306	1	30.8491425780316	32.8606417308129	30.0247342958491	34.2707383582125	35.2749675910936	32.3903118429543
BIK	BCL2-interacting killer (apoptosis-inducing)	-1.00078557953768	135.986111969747	-0.00113290676728293	0.171594815917483	-0.00660222024322533	0.994732228670693	1	18.3445407093353	18.0675058626711	12.835000920363	16.1753230281546	17.5533622512119	16.8211332068464
BIN1	bridging integrator 1	-1.05446815053681	6047.22690499265	-0.0765155202083996	0.0652648188329718	-1.17238539195552	0.241042361734035	0.999022783406804	54.2088979405874	61.5406146293248	51.3400036814519	55.8281382932172	56.1371105861442	49.6608646392966
BIN3	bridging integrator 3	-1.02902139736501	929.6883581402	-0.0412729817959618	0.126517068436737	-0.32622461384805	0.744254420007628	1	23.0031178761045	22.3943519268707	21.3152693856028	21.7028614730276	23.2736272659839	20.9622137100586
BIRC2	baculoviral IAP repeat containing 2	1.20581135769745	703.010984865369	0.270004223488663	0.09021574439019	2.99287253365526	0.00276365148444731	0.25339936622602	35.7529080167361	29.001562808689	28.4203591808038	36.9181383502306	35.8918589162161	42.1170358156155
BIRC3	baculoviral IAP repeat containing 3	1.01249962446266	104.872055674645	0.017921372900023	0.180750403686544	0.0991498360971969	0.921019303510308	1	12.6383409261156	11.5187658736123	13.9809831453954	12.0733076559068	13.4314065788027	13.4183848863775
BIRC5	baculoviral IAP repeat containing 5	-1.01193369085863	5333.03842050399	-0.0171147574199266	0.0994404405799418	-0.172110635472977	0.86335055163438	1	56.3041431734884	58.0908319565171	52.9443787964973	56.7881844441688	53.9779909482156	57.6541130524737
BIRC6	baculoviral IAP repeat containing 6	1.06198292669588	1567.43195897315	0.086760572385772	0.278163960648575	0.311904432851325	0.755113153524158	1	99.9253657350548	96.7108566241361	82.9691130923464	102.783122767033	94.0759270811757	105.228386740539
BIRC7	baculoviral IAP repeat containing 7	-1.20960497884346	69.8415462318151	-0.274535982947073	0.88086321637041	-0.311666985117503	0.75529362107939	1	8.60387936063599	9.29687194875311	7.67808090771714	7.6221845924038	7.03816920935175	6.86969943943729
BISPR	BST2 interferon stimulated positive regulator (non-protein coding)	-1.13079390030754	133.401706197357	-0.17733600616305	0.210412647076558	-0.842801079815924	0.399339703999095	1	3.36576627838351	3.15742820901049	3.43794667509723	3.2583384517146	2.83209199260767	2.72861893622509
BIVM	basic; immunoglobulin-like variable motif containing	1.13267216346567	264.922429253922	0.179730353141848	0.178363378514513	1.00766398707358	0.313615799275534	1	6.30802554160618	5.43779302662918	5.61531290265881	6.22575382738326	6.30911582511611	7.44752462593201
BIVM-ERCC5	BIVM-ERCC5 readthrough	1.30187392925212	209.873000892731	0.380589747697858	1.11932062898378	0.340018523596222	0.733842578327176	1	7.97976375934633	8.03974775442486	6.30290223767825	8.49495382054164	11.2442464260958	9.79092677116062
BLACAT1	bladder cancer associated transcript 1 (non-protein coding)	1.06742975469511	97.6461549139809	0.0941411322462214	0.136334298129124	0.690516865807747	0.489869207371761	1	5.32727245386529	4.53149418885765	5.61531290265881	5.49844613726839	5.74830552955023	5.00781828295428
BLCAP	bladder cancer associated protein	-1.02356909953425	5696.13078662831	-0.0336084997139126	0.0410581785185866	-0.8185579810536	0.413038648758937	1	60.8066914399352	59.3187207044656	55.6947361365751	59.3773998209777	57.2867716920542	58.0072284442205
BLM	Bloom syndrome; RecQ helicase-like	1.16264380425648	468.383019380691	0.217409170290966	0.147279955785232	1.47616265317189	0.13990023273747	0.916537666108731	7.42251768676628	7.16268436303306	7.33428624020742	7.79673843803137	8.66451906649279	9.2452029839156
BLMH	bleomycin hydrolase	-1.04301765393412	2052.12874731425	-0.0607635768679051	0.123001067896489	-0.494008531040076	0.621300154591651	1	35.2848213157688	34.0592950323817	35.181654308495	33.5725229757023	35.1347650172021	33.0323398279484
BLOC1S1	biogenesis of lysosomal organelles complex-1; subunit 1	-1.03212565837755	1667.08641995428	-0.0456186254919036	0.270846655645939	-0.168429716745471	0.866245231456254	1	41.9271945009231	45.7242381378927	38.2758063160825	41.5438152593612	43.4347573915771	39.2921126816413
BLOC1S1-RDH5	NA	-4.73901974690013	63.723844951022	-2.24458867251209	1.20084051927681	-1.86918132464739	0.0615975915950381	0.748319852346171	0.98075308774089	0	4.01093778761343	0	0	1.09144757449004
BLOC1S2	biogenesis of lysosomal organelles complex-1; subunit 2	1.04038003057435	438.042648156516	0.0571106130557458	0.105892595750904	0.539325839080284	0.589662042675778	1	14.4215283583717	11.6064722127515	12.2620098078468	13.9061230349963	13.7959332709206	12.8084583006331
BLOC1S3	biogenesis of lysosomal organelles complex-1; subunit 3	1.07417351051743	338.08458580321	0.103227049696435	0.122456995589054	0.842965721965352	0.399247614883075	1	12.7052104548252	13.0390090853581	9.05325957775604	12.7715230384171	13.5435686379159	12.6800527036342
BLOC1S4	biogenesis of lysosomal organelles complex-1; subunit 4; cappuccino	-1.08433335055906	806.315417858256	-0.116808344576551	0.20943758938506	-0.557723878122919	0.577032949783136	1	21.0861913864291	21.4880530890992	21.7736622756158	19.3754768646601	21.2266696871684	19.7744619378195
BLOC1S5	biogenesis of lysosomal organelles complex-1; subunit 5; muted	-1.28338864664318	350.042843278271	-0.359958125749851	0.3576665038912	-1.00640714697552	0.314219757072534	1	9.51776291966728	9.70616819806929	10.4284382477949	10.3859538148403	4.93513060097971	8.21795820792498
BLOC1S5-TXNDC5	BLOC1S5-TXNDC5 readthrough (NMD candidate)	6302645.37090104	119.020420108132	22.5875260586411	2.40562269086909	9.38947165088505	6.03019815725907e-21	9.4547476907665e-17	0	0	0	0.116369230418379	4.963171115758	2.3113007459789
BLOC1S6	biogenesis of lysosomal organelles complex-1; subunit 6; pallidin	1.22589582386809	501.176732586033	0.293836384595842	0.117565844664411	2.49933461061408	0.0124426763521267	0.479055230273631	14.9119049022422	13.1267154244973	12.1474115853435	15.9134922597133	16.5158632044151	18.073087777585
BLVRA	biliverdin reductase A	-1.00885420684658	857.73621183427	-0.012717700453341	0.112233369956281	-0.113314787378255	0.909780994116535	1	20.3283367277203	22.5697646051491	16.9605369304797	18.7645384049636	21.0584265984986	21.2190249040563
BLVRB	biliverdin reductase B	-1.0509359913313	1789.1762330794	-0.07167480269586	0.193776710379788	-0.369883473382238	0.711469315861643	1	103.179682798922	122.262636760017	96.3771051252256	106.972415062095	108.180306014658	96.7536173386167
BLZF1	basic leucine zipper nuclear factor 1	1.07297787872239	161.177036820372	0.101620332770583	0.123539178850503	0.822575750592897	0.41074929324116	1	7.08817004321825	6.9872716847547	8.25107202023335	7.15670767073029	8.66451906649279	7.67223442067996
BMF	Bcl2 modifying factor	-1.17087729502537	871.50944721438	-0.227589892974913	0.11838879807666	-1.92239381320133	0.0545562234757478	0.738038850626618	4.94834512451086	5.43779302662918	5.38611645765232	4.71295383194434	4.12195567240919	4.52629729420868
BMI1	BMI1 proto-oncogene; polycomb ring finger	1.12756799154299	860.74624906794	0.17321442958214	0.792056297125204	0.218689542916113	0.826891895372934	1	31.5178378651277	34.5855330672168	36.4422347560306	44.1912152513793	33.7046987635092	40.3514588568816
BMP1	bone morphogenetic protein 1	-1.05913313344914	2059.8825606774	-0.0828839480598436	0.115718706754042	-0.716253667058444	0.473834730488241	1	64.1501678754155	70.1066004185848	60.7370579267177	63.304861347598	61.9975781748076	62.3088159436812
BMP2	bone morphogenetic protein 2	1.05625712496851	131.930619359623	0.0789610731080151	0.116362663557934	0.678577394962277	0.497405669765639	1	11.6352979954715	10.6417024822205	9.62625069027224	10.4441384300495	11.8891782659966	12.2627345133881
BMP2K	BMP2 inducible kinase	1.03707552937287	181.710035932008	0.0525209682915726	0.112497309798683	0.466864215558226	0.640597028879486	1	11.1003417657946	10.4078189111827	10.6576346928014	11.0259845821414	12.1695834137795	10.4329547561548
BMP4	bone morphogenetic protein 4	-1.14651103977336	2430.55313581883	-0.197250246719491	0.0556568521234644	-3.54404245288482	0.000394041791442058	0.089538858666957	288.274538267112	305.598121007284	268.618233547597	257.525106915872	260.356179716458	248.62533718898
BMP5	bone morphogenetic protein 5	6.24415057967962	13.1163572047341	2.64250532878565	1.4002291009025	1.88719497908054	0.0591341053887326	0.747448355495674	0	0	0	0.0581846152091893	0.0560810295565876	0.0321013992497069
BMP6	bone morphogenetic protein 6	1.01228447615365	12.3323280747473	0.0176147788295353	0.609607816056272	0.0288952640789456	0.976948122763845	1	1.24823120257931	1.40330142622688	0.916785780025928	1.42552307262514	1.00945853201858	1.28405596998828
BMP7	bone morphogenetic protein 7	-1.09046368946723	871.980720083529	-0.124941731558016	0.0779148657041106	-1.6035673093822	0.108809461382941	0.86628780954255	49.3720020305925	55.4888772287214	46.8706730038256	47.8859383171628	48.3418474777785	45.6481897330833
BMP8A	bone morphogenetic protein 8a	-1.39715178148471	19.6707169716505	-0.482488758399898	0.473504046593601	-1.0189749419692	0.308214862920685	1	0.334347643548031	0.321589910176994	0	0.290923076045947	0.252364633004644	0.0642027984994139
BMP8B	bone morphogenetic protein 8b	-1.17196769225892	115.094782962229	-0.228932799401549	0.13706634127994	-1.67023353263646	0.09487316796305	0.843978609580905	5.92909821225175	6.69491722095743	5.84450934766529	5.17843075361785	5.69222449999364	5.1041224807034
BMPER	BMP binding endothelial regulator	6.35641112253875	19.5115721903316	2.66821243891964	1.56973506536661	1.69978520438829	0.0891713355524527	0.834696937389198	0	0	0	0.0290923076045947	0.0280405147782938	0.0963041977491208
BMPR1A	bone morphogenetic protein receptor; type IA	1.07899197742312	688.448515829589	0.109684138065129	0.109664669134435	1.00017753147706	0.317224600648948	1	22.0892343170732	20.2016934483912	16.9605369304797	21.2373845513541	21.4229532906165	23.1451088590387
BMPR1B	bone morphogenetic protein receptor; type IB	-4.49729071224789	33.3286510133414	-2.16905614519492	1.55259054004378	-1.39705613891848	0.162396690026563	0.933682596935791	0.0222898429032021	0.0292354463797268	0	0	0	0
BMPR2	bone morphogenetic protein receptor; type II (serine/threonine kinase)	1.0707385987811	832.070185469552	0.0986063155016243	0.106780017541097	0.923452887275215	0.355771241438147	1	45.1369318789842	39.9648552010865	37.9320116485728	45.2967229403539	42.5935419482283	46.450724714326
BMS1	BMS1 ribosome biogenesis factor	1.00306136797367	2125.4860702797	0.00440987370972336	0.0565284327205645	0.0780116040280573	0.937818822445392	1	99.501858719894	97.3248009981104	93.9705424526576	96.3828150940221	99.6279490072779	100.381075453834
BMS1P17	BMS1 ribosome biogenesis factor pseudogene 17	-1.20145918089715	32.6659638887365	-0.264787634304131	0.712119350925417	-0.371830415730218	0.710019116279624	1	0.178318743225616	0.116941785518907	0	0.145461538022973	0.0560810295565876	0.128405596998828
BMS1P18	BMS1 ribosome biogenesis factor pseudogene 18	-1.20145918089715	32.6659638887365	-0.264787634304131	0.712119350925417	-0.371830415730218	0.710019116279624	1	0.178318743225616	0.116941785518907	0	0.145461538022973	0.0560810295565876	0.128405596998828
BMS1P20	BMS1 ribosome biogenesis factor pseudogene 20	1.07028886832673	157.593580587343	0.0980002290167388	0.129865332924547	0.754629636792121	0.450471236049816	1	5.4164318254781	5.11620311645218	4.81312534513612	5.06206152319947	5.55202192610217	6.16346865594373
BMS1P4	BMS1 ribosome biogenesis factor pseudogene 4	1.04008462862732	50.7927386908083	0.0567009209948605	0.296472654230223	0.19125177376673	0.848328342552282	1	2.94225926322267	3.24513454814967	2.5211608950713	3.37470768213298	3.25269971428208	2.66441613772568
BMS1P5	BMS1 ribosome biogenesis factor pseudogene 5	-1.08567946994433	73.7955311368799	-0.118598232629128	0.352564459955614	-0.336387373372967	0.736578769875393	1	4.90376543870445	4.85308409903464	6.41750046018149	5.32389229164083	4.17803670196578	5.5535420701993
BMS1P6	BMS1 ribosome biogenesis factor pseudogene 6	-1.15538959332827	60.0446942312077	-0.208379405397991	0.393938668386161	-0.528964080250497	0.596830367745725	1	3.76698345064115	4.38531695695901	3.89633956511019	2.93832306806406	3.28074022906038	4.39789169720985
BNC1	basonuclin 1	2.50205619668919	59.1198933736354	1.32311419309059	1.56627507380196	0.844752122549512	0.398249251125683	1	0	0	0	0.0581846152091893	0	0
BNC2	basonuclin 2	-1	93.9026777346903	0	1.71900184013231	0	1	1	0	0	0	0	0	0
BNIP1	BCL2/adenovirus E1B 19kDa interacting protein 1	-1.07639546840294	407.527513864944	-0.106208222394969	0.14335443620205	-0.740878519066374	0.458767101094322	1	11.3232401948266	11.021763285157	8.48026846523983	10.2986768920265	10.3189094384121	8.98839178991794
BNIP2	BCL2/adenovirus E1B 19kDa interacting protein 2	1.14851790403649	517.85453371053	0.199773346801444	0.1773550807235	1.12640329212161	0.25999485395389	1	19.4590328544954	15.7871410450525	18.6795102680283	19.2591076342417	20.8621429950506	22.6956892695428
BNIP3	BCL2/adenovirus E1B 19kDa interacting protein 3	1.34470228476936	4855.52291264684	0.427286797443572	0.561306469305708	0.76123618880091	0.44651600662426	1	0.11144921451601	0.146177231898634	0.114598222503241	0.174553845627568	0.112162059113175	0.224709794747949
BNIP3L	BCL2/adenovirus E1B 19kDa interacting protein 3-like	1.13928848683115	2774.44733519015	0.188133107732606	0.0582209980924217	3.23136177490393	0.00123201896164737	0.162948596875746	57.7752728050997	51.2789729500407	53.288173464007	62.519369042274	59.9786611107705	64.9090292829074
BOC	BOC cell adhesion associated; oncogene regulated	-6.3825272327815	1544.53991284922	-2.67412778829475	1.42757099861988	-1.8732012564559	0.0610405988988473	0.747448355495674	0.0222898429032021	0.0584708927594535	0	0	0	0
BOD1	biorientation of chromosomes in cell division 1	-1.03685866089104	2616.61571696196	-0.0522192469680426	0.0797842550221946	-0.654505665980288	0.512786077968609	1	51.3557980489775	52.7407452690271	52.8297805739941	52.4825229186888	52.1833980024048	48.5694170648066
BOD1L1	biorientation of chromosomes in cell division 1-like 1	1.11094182645325	1028.06276147085	0.151783273176383	0.0978864684611309	1.55060526304158	0.120996310111094	0.887325138555585	36.0872556602841	36.6320143137976	31.7437076333977	40.1764768019452	38.6678698792672	39.6773294726378
BOK	BCL2-related ovarian killer	-1.08886899372598	2007.76592160725	-0.122830387965553	0.0911409112275331	-1.34769760704835	0.177755662057854	0.949475034631653	122.616425810514	130.974799781176	113.796034945718	114.390953501266	118.49921545307	110.910334407737
BOLA1	bolA family member 1	-1.00836686670726	249.585075109249	-0.0120206194788102	0.101860078578363	-0.118011095677317	0.906058866240464	1	13.7305432283725	15.0270194391796	11.2306258053176	14.3425076490652	13.2351229753547	13.5146890841266
BOLA2	bolA family member 2	-1.12079536986607	979.110651133778	-0.164522900955378	0.214647733249679	-0.766478632057129	0.443391561339417	1	37.6921243493147	41.9821010012876	37.0152258685468	32.6706614399598	39.4810448078377	33.9311790069402
BOLA2B	bolA family member 2B	-1.12079536986607	979.110651133778	-0.164522900955378	0.214647733249679	-0.766478632057129	0.443391561339417	1	37.6921243493147	41.9821010012876	37.0152258685468	32.6706614399598	39.4810448078377	33.9311790069402
BOLA3	bolA family member 3	1.12641746096019	513.085526566951	0.171741602942101	0.187435129102802	0.916272225831832	0.359524131615855	1	15.4691509748222	14.7346649753823	13.4079920328792	16.9899076410833	16.5999847487499	16.5001192143494
BOLA3-AS1	BOLA3 antisense RNA 1 (head to head)	-1.25006127409177	229.002872888752	-0.321998813016766	0.357759521879102	-0.900042607742469	0.368097576544666	1	0.534956229676849	0.263119017417541	0.343794667509723	0.290923076045947	0.392567206896113	0.288912593247363
BOP1	block of proliferation 1	-1.08621539430851	8897.06994724386	-0.119310215009956	0.0781537269558452	-1.52660941016112	0.126858165663639	0.903500419776667	330.001124181906	357.958805473375	313.311540323861	320.742691340656	324.793282676977	293.727803134819
BORA	bora; aurora kinase A activator	1.12844941848263	224.936164990315	0.17434175274355	0.237667069169791	0.733554519574603	0.463220288391144	1	9.69608166289289	7.80586418338705	7.79267913022038	10.4441384300495	9.00100524383231	9.66252117416179
BPGM	2;3-bisphosphoglycerate mutase	-1.06561914949451	234.257884799304	-0.0916919134157041	0.166893670675742	-0.54940318014727	0.582728792146819	1	4.81460606709164	5.11620311645218	3.78174134260695	4.30566152548001	5.01925214531459	4.04477630546307
BPHL	biphenyl hydrolase-like (serine hydrolase)	-1.05322099237557	771.186186144839	-0.0748081819982306	0.0886066623465664	-0.84427265418975	0.398517063319041	1	31.5847073938373	32.743699945294	34.264868528469	32.1469999030771	31.0408498595712	31.0741544737163
BPNT1	3'(2'); 5'-bisphosphate nucleotidase 1	-1.03182848166923	1453.77666166419	-0.045203175014576	0.0600013408951642	-0.753369413752871	0.451227957315355	1	77.1228564450791	74.6673300538222	65.7793797168603	75.290892080691	72.2043255541065	68.0870678086284
BPTF	bromodomain PHD finger transcription factor	1.08126507243815	1257.97036158108	0.112720243528756	0.182832986240613	0.616520278131941	0.537551192604749	1	36.0872556602841	36.3104244036206	32.0875023009075	36.8017691198123	38.079019068923	40.2230532598828
BRAF	B-Raf proto-oncogene; serine/threonine kinase	-1.07153377502609	272.020056557214	-0.0996773248578533	0.147329482389163	-0.676560612590501	0.498684776581708	1	11.0780519228914	11.9572975693082	11.8036169178338	10.909615351723	10.6553956157516	11.2675911366471
BRAP	BRCA1 associated protein	-1.03127502643642	767.053506193413	-0.0444291303428019	0.0920064356696015	-0.482891550134043	0.629172741836005	1	37.179457962541	35.9888344934436	33.5772791934496	36.5108460437663	34.1253064851836	34.7979167866823
BRAT1	BRCA1-associated ATM activator 1	-1.12278923358045	4021.39970626061	-0.167087135034887	0.0704563493695919	-2.37149861623401	0.0177161130278493	0.542237760101254	126.361119418252	147.346649753823	128.808402093643	121.460384249183	128.930286950595	114.601995321454
BRCA1	breast cancer 1; early onset	1.09343390627887	554.971398687297	0.128866017856967	0.109091169305742	1.18126901267144	0.237495873112805	0.996064980505885	22.3121327461053	23.3591216574017	23.0342427231514	27.7249691471787	22.9371410886443	25.3601054072685
BRCA2	breast cancer 2; early onset	1.08109497929453	119.187015242986	0.112493276206548	0.211552303264656	0.531751602183297	0.594898047076619	1	3.45492564999632	2.63119017417541	3.20875023009075	3.43289229734217	3.25269971428208	3.40274832046894
BRCC3	BRCA1/BRCA2-containing complex; subunit 3	1.08474866200212	368.059520299919	0.117360806644075	0.0946288578232525	1.24022216207323	0.214893233367721	0.971823191800549	22.3567124319117	17.6874450597347	18.3357156005186	19.6373076331014	22.5165333669699	22.4709794747949
BRD1	bromodomain containing 1	-1.05659507337024	1479.72280324842	-0.0794225881044742	0.154654323836149	-0.51354909539173	0.607567277341606	1	60.2271555244519	60.1665486494777	51.7983965714649	55.479030601962	57.0344070590496	53.5130325492615
BRD2	bromodomain containing 2	-1.04576574333961	6442.01832319043	-0.064559717003714	0.0657144815430122	-0.982427548507061	0.325889260037221	1	181.662219661097	194.211070300525	173.96010175992	178.859507153048	179.62753766975	177.071318261384
BRD3	bromodomain containing 3	-1.07155122818863	3127.87061460144	-0.0997008233107937	0.0749767925021202	-1.32975578153699	0.183598749329281	0.949475034631653	68.6081364560559	67.8847064937255	65.7793797168603	62.8102921183199	61.9134566304727	67.1240258311372
BRD4	bromodomain containing 4	-1.07591477795643	3120.80383813028	-0.105563808109362	0.0795918085259013	-1.32631498221339	0.184735386260677	0.949475034631653	76.9668275447567	75.6028643379734	68.3005406119316	67.7850767187056	72.9053384235639	68.568588797374
BRD7	bromodomain containing 7	1.04231418166987	1847.81991887585	0.0597902104537752	0.10763460094954	0.555492471067044	0.578557858464827	1	66.4906013802517	59.6987815074021	62.1122365967566	66.3013690308713	65.0259537708633	68.3117776033764
BRD8	bromodomain containing 8	1.00988140145179	2180.5636019616	0.0141858755672865	0.0631404433113545	0.224671776492508	0.82223462239933	1	91.7227035466764	96.3307958211997	82.73991664734	93.9972458704454	88.187418977734	96.9783271333647
BRD9	bromodomain containing 9	1.01001282744591	2297.51652802655	0.0143736157246831	0.171015823659682	0.0840484547984654	0.933017906669522	1	70.8817004321825	77.356991120757	59.4764774791821	72.7598613190913	72.0641229802151	68.8253999913717
BRE	brain and reproductive organ-expressed (TNFRSF1A modulator)	-1.05882394295718	1558.68609352999	-0.0824627236662354	0.17896530822049	-0.46077490931728	0.644960104817461	1	74.4480752966949	68.1770609575228	65.3209868268473	67.901445949124	66.1756148767734	65.9362740588981
BREA2	breast cancer estrogen-induced apoptosis 2	1.17013821628685	19.7300121147858	0.226678950470542	0.493924834231359	0.458934102439489	0.646281488522264	1	0.245188271935223	0.409296249316175	0.458392890012964	0.43638461406892	0.420607721674407	0.353115391746776
BRF1	BRF1; RNA polymerase III transcription initiation factor 90 kDa subunit	-1.11298829646506	952.901117183742	-0.154438422221117	0.111567661650939	-1.38425794657513	0.166279485797129	0.935927108160535	30.8045628922252	33.7377051222047	29.5663414058362	28.7141076057349	30.9567283152364	26.4194515825088
BRF2	BRF2; RNA polymerase III transcription initiation factor 50 kDa subunit	-1.10056937660946	623.515381221787	-0.138250091286441	0.0847030121350401	-1.63217443868504	0.102642743929056	0.856834044656283	15.6474697180478	15.1439612246985	12.7204026978597	12.4515076547665	13.739852241364	14.7345422556155
BRI3	brain protein I3	-1.07428167522505	4899.40631775844	-0.103372315642361	0.118870301035588	-0.869622729494166	0.384506612171292	1	374.268752187666	375.003070712755	340.012926167116	339.88542974448	373.38749478776	319.537328131583
BRI3BP	BRI3 binding protein	-1.09014620669639	431.019403475947	-0.124521637323735	0.117194030975041	-1.06252542290532	0.287997222926927	1	36.1764150318969	39.9940906474662	34.1502703059658	34.3580152810263	36.4246286970037	32.3582104437046
BRICD5	BRICHOS domain containing 5	-1.0617326626181	78.7719811661786	-0.0864205506357677	0.258019815849334	-0.334937649464224	0.737672120599071	1	1.58257884612735	1.90030401468224	1.37517867003889	1.54189230304352	1.65439037191933	1.54086716398593
BRIP1	BRCA1 interacting protein C-terminal helicase 1	1.27080981737666	313.899496130872	0.345748140447264	0.191433272803185	1.80610264550371	0.0709023076862216	0.780230909270181	6.73153255676702	5.58397025852781	4.01093778761343	8.02947689886813	6.58952097289904	7.12651063343494
BRIX1	BRX1; biogenesis of ribosomes	1.09054648167117	1250.8894374928	0.125051262365061	0.100248812511377	1.24740891420404	0.212247599649621	0.96743781216596	42.7296288454383	36.9243687775949	35.8692436435144	42.9693383319863	41.6682049605446	43.81840997585
BRK1	BRICK1; SCAR/WAVE actin-nucleating complex subunit	-1.01345417170504	2463.79533786986	-0.019280851756227	0.0848740898828383	-0.227170056054122	0.820291510829866	1	76.1866830431446	76.7430467467828	68.7589335019446	77.9091997651045	75.9056735048413	69.1143125846191
BRMS1	breast cancer metastasis suppressor 1	-1.12745592658394	2086.99660453319	-0.173071038144465	0.194587011238773	-0.889427495919007	0.373773373204013	1	64.6851241050924	73.936443894329	63.3728170442922	63.159399809575	63.2594013398308	56.1774486869872
BRMS1L	breast cancer metastasis-suppressor 1-like	1.01579330965245	187.465291571193	0.0226068770364167	0.17983818076238	0.125706771168283	0.899964041773099	1	3.58866470741553	2.80660285245377	2.86495556258102	2.38556922357676	3.95371258373943	3.30644412271982
BROX	BRO1 domain and CAAX motif containing	1.077935987738	761.683077986358	0.108271507482847	0.105027294651277	1.03088923543487	0.302592765146902	1	54.2980573122002	42.8883998390592	45.4954943337867	49.6314767734385	50.5570481452637	56.3700570824854
BRPF1	bromodomain and PHD finger containing; 1	-1.09887982989235	877.446951360671	-0.136033626234767	0.081225728640131	-1.67476030701382	0.0939812696606399	0.842419420723071	28.1520715867442	31.0480440552698	24.4094213931903	26.5612768429949	25.4047063891342	26.2589445862603
BRPF3	bromodomain and PHD finger containing; 3	-1.01447153033808	1586.01703013651	-0.0207283785333257	0.298696898975355	-0.0693960285641799	0.944674390047012	1	64.2616170899315	65.2535163195501	60.5078614817112	62.519369042274	61.9975781748076	66.3535922491443
BRSK1	BR serine/threonine kinase 1	-1.05728657242649	491.376704017434	-0.0803664652574837	0.275522416510911	-0.291687574010157	0.770525510783382	1	3.32118659257711	3.36207633366858	2.06276800505834	2.93832306806406	3.25269971428208	2.47180774222743
BRSK2	BR serine/threonine kinase 2	-1.09341268714545	478.190406316468	-0.128838020704675	0.224142884597888	-0.574803081239053	0.565424482644229	1	1.0699124593537	1.54947865812552	1.48977689254213	1.25096922699757	1.31790419457981	1.02724477599062
BRWD1	bromodomain and WD repeat domain containing 1	1.07106900929616	518.097045146113	0.0990514363551677	0.338911100956665	0.292263770869615	0.770084956746191	1	22.4904514893309	22.3943519268707	21.4298676081061	23.1574768532574	23.2455867512056	25.9700319930129
BRWD1-IT2	BRWD1 intronic transcript 2 (non-protein coding)	1.43563518227675	13.9663094675984	0.521689183988456	0.720189686044013	0.724377471793693	0.468834026638933	1	0.178318743225616	0.0292354463797268	0.114598222503241	0.145461538022973	0.112162059113175	0.224709794747949
BRWD3	bromodomain and WD repeat domain containing 3	1.1033044517611	469.063693768159	0.141830950891644	0.493796754655572	0.287225360544487	0.773939769148637	1	27.6616950428737	22.686706390668	22.346653388132	27.0849383798776	26.722610583714	27.7998117502462
BSCL2	Berardinelli-Seip congenital lipodystrophy 2 (seipin)	-1.00403040308761	1177.2604687851	-0.00580295626042035	0.489870268525166	-0.0118459041776328	0.990548556994759	1	19.2138445825602	18.8568629149238	12.4912062528533	16.5535230270144	18.7591043866786	15.7938884308558
BSDC1	BSD domain containing 1	1.00222537387155	1894.269897533	0.00320696881831999	0.070204665130972	0.045680280823748	0.963565081023081	1	46.2291341812411	50.1680259876111	43.8911192187413	50.3005998483442	46.7154976206375	46.1939135203283
BSG	basigin (Ok blood group)	-1.06661873368988	26053.0695239104	-0.0930445723086223	0.0639775524828981	-1.45433153813588	0.145854410657589	0.916537666108731	789.751423903352	806.489023831143	722.656391105437	749.766951585614	752.355052016401	712.554759145745
BSN	bassoon presynaptic cytomatrix protein	-1.16177029855201	107.048356968996	-0.216324851962466	0.342952781647219	-0.630771533397242	0.528189918907488	1	0.601825758386455	1.43253687260661	0.343794667509723	0.785492305324056	0.644931839900758	0.866737779742088
BSPRY	B-box and SPRY domain containing	1.04697500058282	22.5047192160421	0.0662269943548912	0.372675806323059	0.177706717826167	0.85895330916486	1	3.07599832064188	2.8358382988335	2.40656267256806	2.50193845399514	3.36486177339526	3.04963292872216
BST1	bone marrow stromal cell antigen 1	-1.04228152030184	32.5995032878373	-0.0597450022691468	0.257003691744522	-0.232467486609247	0.816174937471819	1	2.85309989160986	2.60195472779568	1.83357156005186	2.38556922357676	2.2432411822635	2.72861893622509
BST2	bone marrow stromal cell antigen 2	1.00968299590316	2622.27070343649	0.0139024097838793	0.175256634700385	0.079326011295644	0.93677331746649	1	15.2685423886934	15.5532574740146	13.8663849228922	14.7207076479249	15.9550529088492	15.3123674421102
BTAF1	BTAF1 RNA polymerase II; B-TFIID transcription factor-associated; 170kDa	1.08046938728779	932.336924535973	0.111658197200895	0.33186522885621	0.336456451270085	0.736526686093764	1	47.6779739699492	42.1282782331863	46.2976818913093	49.9805844646936	45.0050262191616	54.989696914748
BTBD1	BTB (POZ) domain containing 1	1.11338896274663	1381.01930416639	0.154957686655137	0.0862844211932195	1.79589414302421	0.0725113541272655	0.780841704231728	42.0163538725359	39.4970880590109	30.7123236308686	41.485630644152	41.2756377536485	46.1297107218289
BTBD10	BTB (POZ) domain containing 10	1.05937803026091	481.815738110604	0.0832174949615574	0.0862952703208654	0.964334367945496	0.334878315598038	1	30.9383019496444	27.9198512926391	26.5867876207519	33.0779537464241	27.9844337487372	31.330965667714
BTBD11	BTB (POZ) domain containing 11	-1.09250496859493	431.145593179876	-0.127639840962461	0.243424669837366	-0.524350473794369	0.600034796777937	1	17.2969180928848	18.0675058626711	19.1379031580412	17.0189999486879	16.3476201157453	17.3989583933412
BTBD16	BTB (POZ) domain containing 16	-1.00090128965754	51.8130554957877	-0.00129970050396938	0.179764514286881	-0.00723001705383982	0.994231331276188	1	6.37489507031579	7.04574257751415	6.30290223767825	6.83669228707975	6.7858045763471	6.38817845069168
BTBD19	BTB (POZ) domain containing 19	-1.41504435599357	120.306156402242	-0.500847276498149	0.487987813837408	-1.02635201596453	0.3047256871548	1	0.713274972902466	1.02324062329044	0.916785780025928	0.494569229278109	0.897296472905402	0.481520988745604
BTBD2	BTB (POZ) domain containing 2	-1.11142250202655	8025.1695288658	-0.152407354716746	0.0726796752751074	-2.09697352306341	0.0359959192181583	0.65784574353035	206.158757011716	231.193909970879	199.286308933136	204.227999384255	199.255898014556	180.217255387855
BTBD3	BTB (POZ) domain containing 3	1.0335689564021	1697.61516407778	0.0476346439551121	0.141654240835841	0.336274040749084	0.736664223732192	1	40.1217172257637	35.0240647629127	34.1502703059658	38.2854768076466	36.7891553891215	39.9983434651349
BTBD6	BTB (POZ) domain containing 6	-7.0289578472466	337.244393801942	-2.81331080308686	1.81041847611884	-1.55395608263898	0.120194892707864	0.885365940949412	0.0445796858064041	0	0.114598222503241	0	0	0
BTBD7	BTB (POZ) domain containing 7	-1.0145075134564	523.375461265511	-0.0207795497531711	0.228285619202462	-0.0910243484708605	0.92747324408231	1	32.5208807957718	30.0832743247388	27.3889751782746	30.9542152912887	27.2273398497233	32.1656020482064
BTBD9	BTB (POZ) domain containing 9	-1.02565974770349	320.894957072998	-0.0365522107557566	0.328769518548194	-0.111178831046037	0.911474537928726	1	3.34347643548031	3.59595990470639	2.63575911757454	2.85104614525028	3.02837559605573	3.72376231296601
BTD	biotinidase	-1.02313094571018	427.374063817892	-0.0329908006424211	0.102589687418723	-0.321580087360712	0.747770831134426	1	18.2999610235289	18.5645084511265	16.8459387079764	18.1826922528717	16.8243088669763	18.4904059678312
BTF3	basic transcription factor 3	1.03126428493123	18089.7204180052	0.0444141035104131	0.130252200781827	0.340985436283007	0.733114545592615	1	626.054817622236	584.153454113321	577.345844971328	623.622705812091	629.677799861366	625.367358783541
BTF3L4	basic transcription factor 3-like 4	1.12043327998656	1254.54737849953	0.16405674121919	0.15257503834929	1.07525282637396	0.282261550168502	1	21.2645101296548	18.7106856830251	15.9291529279505	21.7028614730276	19.7966034334754	22.6635878702931
BTG1	B-cell translocation gene 1; anti-proliferative	-1.02370946783887	2268.25806249328	-0.0338063317632567	0.0889925984981203	-0.379878016079851	0.704035966860511	1	81.7814336118483	73.0593805029372	66.4669690518797	71.5379843996983	74.8962149728228	74.1221308675733
BTG2	BTG family; member 2	-1.1183109012605	1565.90653266771	-0.161321327136657	0.0689200162654393	-2.34070355577605	0.0192474429785046	0.554188934167728	23.604943634491	21.1079922861627	21.6590640531125	19.6082153254968	20.133089610815	20.3201857250645
BTG3	BTG family; member 3	1.10246519992857	421.435727954612	0.14073311684143	0.182256793116162	0.772169390425589	0.440014108256558	1	7.24419894354067	7.36733248769114	7.5634826852139	7.85492305324056	9.02904575861061	7.76853861842908
BTN1A1	butyrophilin; subfamily 1; member A1	-1.15460194653889	9.18072400569457	-0.207395562694292	0.707526131895483	-0.293127777681756	0.769424485318797	1	0.133739057419212	0.233883571037814	0.114598222503241	0.290923076045947	0.0560810295565876	0.0963041977491208
BTN2A1	butyrophilin; subfamily 2; member A1	-1.01133741262462	679.082334905603	-0.0162644040741828	0.0813353093687333	-0.199967322930416	0.841506137463943	1	17.9210336941745	18.3598603264684	17.8773227105056	19.0845537886141	17.8057268842166	17.0458430015944
BTN2A2	butyrophilin; subfamily 2; member A2	1.26616478450904	388.912680221553	0.340465175953818	0.180661584618371	1.88454660504066	0.05949107699099	0.747448355495674	1.73860774644976	1.90030401468224	1.48977689254213	2.53103076159974	2.10303860837204	2.08659095123095
BTN2A3P	butyrophilin; subfamily 2; member A3; pseudogene	-1.01156265343796	36.4914250653441	-0.0165856792683549	0.363653501015436	-0.0456084685615356	0.963622319261968	1	1.38197025999853	1.95877490744169	1.48977689254213	1.51279999543892	1.40202573891469	1.95818535423212
BTN3A1	butyrophilin; subfamily 3; member A1	1.00418727222329	428.473575136404	0.00602834450129876	0.0923459840622398	0.0652799855079323	0.947951077599806	1	13.3739057419212	13.1267154244973	10.4284382477949	12.276953809139	12.506069591119	13.8357030766237
BTN3A2	butyrophilin; subfamily 3; member A2	-1.02083614372925	815.563725502508	-0.029751315187039	0.067182123494294	-0.442845710132486	0.657877338094125	1	22.7356397612661	23.9145951386165	19.9400907155639	22.1974307023057	23.6101134433234	21.1548221055569
BTN3A3	butyrophilin; subfamily 3; member A3	1.08505339127439	293.049013203112	0.117766033851004	0.181400239097782	0.649205505112498	0.516205553871398	1	1.56028900322414	1.84183312192279	2.29196445006482	1.92009230190325	1.45810676847128	2.40760494372802
BTNL9	butyrophilin-like 9	1.19815974727603	114.591003037656	0.260820271430963	0.164730511344095	1.58331488989403	0.113349710795724	0.875472963333082	7.73457548741111	7.57198061234923	4.81312534513612	9.13498458784273	7.85134413792227	8.37846520417351
BTRC	beta-transducin repeat containing E3 ubiquitin protein ligase	-1.00614055357561	941.871540843918	-0.00883185761101002	0.207796435526078	-0.0425024499994449	0.96609815869983	1	41.6374265431814	38.9416145777961	35.4108507535014	39.332799881412	39.6773284112857	38.3932735026495
BUB1	BUB1 mitotic checkpoint serine/threonine kinase	1.0444787529028	1399.86081344928	0.0627831449722426	0.0883982030625997	0.710231009195768	0.477560894374502	1	54.2088979405874	51.4251501819394	50.7670125689357	55.5953998323804	53.2769780787582	57.2046934629778
BUB1B	BUB1 mitotic checkpoint serine/threonine kinase B	1.04427550482473	1276.65829453848	0.0625023795407419	0.384663755946397	0.162485751710519	0.870923347666054	1	36.9788493764122	38.5615537748596	34.4940649734755	38.4600306532742	37.7705734063618	40.8329798456272
BUB3	BUB3 mitotic checkpoint protein	1.03617255301584	3602.17395467418	0.0512642739232019	0.0534170672615834	0.959698398868676	0.337207029344198	1	146.756325674682	135.564764862793	125.255857196042	142.697768800537	141.212032423488	146.960205765158
BUD13	BUD13 homolog	-1.01337036223502	646.943623116455	-0.0191615404840236	0.0612783255879792	-0.312696867940897	0.754510975349857	1	24.2959287644902	23.1837089791233	21.2006711630996	23.7102306977447	22.7969385147529	22.8561962657913
BUD31	BUD31 homolog	-1.03027667351408	2880.8174245423	-0.0430318149878327	0.125138208325124	-0.343874309563638	0.73094081297692	1	49.7286395170438	48.1800156337897	46.9852712263288	47.9732152399766	47.3043484309817	47.8631862813131
BVES	blood vessel epicardial substance	-4.49312402408608	810.512330162989	-2.16771888524538	1.49758357518697	-1.44747773757785	0.147763167191548	0.916537666108731	0.0222898429032021	0.0292354463797268	0	0	0	0
BVES-AS1	BVES antisense RNA 1	-1	31.6613688697557	0	1.68732301821945	0	1	1	0	0	0	0	0	0
BYSL	bystin-like	-1.11554958466533	1756.94399279355	-0.1577546408442	0.0878881362384056	-1.79494807372265	0.0726619735198523	0.781390317433309	31.6961566083533	35.5795382441275	29.7955378508426	29.7905229871049	31.4614575812457	27.5108991569989
BZW1	basic leucine zipper and W2 domains 1	1.11281307834832	4628.03565082095	0.154211280382243	0.0850752226715495	1.8126462151925	0.0698864049322102	0.77438087839726	201.567049373656	177.400688632182	179.231619995069	209.697353213918	206.91095854903	215.914011353529
BZW2	basic leucine zipper and W2 domains 2	-1.02764140616608	5605.74729257927	-0.0393369262067516	0.0516589721080155	-0.761473265950795	0.44637444094822	1	227.646165570403	223.972754715087	214.64247074857	218.366860880088	220.174122039163	221.24284362898
C10orf10	chromosome 10 open reading frame 10	-1.12293304920363	1126.32952264214	-0.167271914861173	0.364793793298988	-0.45853826993179	0.646565774404479	1	1.87234680386897	2.30960026399841	2.17736622756158	1.80372307148487	2.04695757881545	1.861881156483
C10orf105	chromosome 10 open reading frame 105	1.37852700305991	13.9404953552626	0.463127527630343	0.93353504065447	0.496100850489404	0.619823259207303	1	0.0445796858064041	0.263119017417541	0.114598222503241	0.087276922813784	0.252364633004644	0.256811193997656
C10orf11	chromosome 10 open reading frame 11	-1	22.1345294874384	0	1.73770498362852	0	1	1	0	0	0	0	0	0
C10orf12	chromosome 10 open reading frame 12	1.06368742760343	101.524519030313	0.0890742665374481	0.195137472148453	0.456469306262633	0.648052537722335	1	5.97367789805815	5.40855758024945	4.92772356763936	6.05119998175569	5.49594089654559	6.22767145444315
C10orf126	chromosome 10 open reading frame 126	-1.19191309384479	13.0155729561622	-0.253279048174297	0.432579777497928	-0.585508295462357	0.558205990394044	1	1.82776711806257	2.10495213934033	1.48977689254213	1.19278461178838	1.62634985714104	1.861881156483
C10orf2	chromosome 10 open reading frame 2	-1.03472224203715	1505.68233388971	-0.0492435466474506	0.0455538056164743	-1.08099742669231	0.279698258309449	1	54.8553033847802	51.9806236631542	44.693306776264	48.9623536985328	51.0898179260513	51.1696304040329
C10orf25	chromosome 10 open reading frame 25	-1.61169956932035	169.518380693831	-0.688582841728077	0.360810373903187	-1.90843415692044	0.0563351256626402	0.73955014290977	1.0699124593537	1.08171151604989	0.572991112516205	0.640030767301083	0.616891325122464	0.577825186494725
C10orf32	NA	1.0907719105114	262.412497884311	0.125349453653589	0.174457210488198	0.718511165590767	0.472442165816225	1	10.8774433367626	8.91681114581666	6.76129512769122	10.2404922768173	9.56181553939819	10.2724477599062
C10orf32-ASMT	NA	-2.24415670196227	69.8410833594894	-1.16617341803705	1.11746138539765	-1.04359169209419	0.296674338289422	1	1.56028900322414	1.3155950870877	1.37517867003889	1.42552307262514	0.504729266009289	0
C10orf35	chromosome 10 open reading frame 35	-1.08392730771789	38.0690408548975	-0.116268007327006	0.238192264262694	-0.488126714303274	0.625460089934184	1	2.34043350483622	2.63119017417541	2.06276800505834	1.89099999429865	2.38344375615497	2.40760494372802
C10orf54	chromosome 10 open reading frame 54	-1.08773564252081	494.353608605751	-0.121327974266882	0.100768657885309	-1.20402491025506	0.228579950644472	0.986214927395344	63.213994473481	67.8847064937255	60.1640668142015	62.0538921206004	60.5955524358929	56.4663612802345
C10orf55	chromosome 10 open reading frame 55	1.29438806540495	26.2461900555551	0.372270210917864	0.617560872129666	0.602807314579511	0.546636880187184	1	1.00304293064409	0.730886159493169	0.458392890012964	0.93095384334703	0.897296472905402	1.15565037298945
C10orf71	chromosome 10 open reading frame 71	-1	501.983364676506	0	1.77751488120689	0	1	1	0	0	0	0	0	0
C10orf71-AS1	C10orf71 antisense RNA 1	-1	36.803997452709	0	1.67793452392353	0	1	1	0	0	0	0	0	0
C10orf76	chromosome 10 open reading frame 76	-1.03876686477254	963.665795421443	-0.0548718998848668	0.185902723713577	-0.295164582792283	0.767868156137175	1	35.8643572312521	37.2459586877719	36.7860294235403	36.7726768122077	35.4432106797634	35.5362489694256
C10orf88	chromosome 10 open reading frame 88	-1.00523673397002	237.550546360156	-0.00753529713111729	0.151724604430241	-0.0496643056636329	0.960389901293932	1	5.72848962612293	6.13944373974262	5.15692001264584	5.64390767529137	6.19695376600293	5.48933927169989
C10orf90	chromosome 10 open reading frame 90	1.99982509126214	19.3558059264725	0.999873824498257	1.46815394948868	0.681041538488856	0.495845207113542	1	0.0222898429032021	0	0	0	0	0.0963041977491208
C10orf91	chromosome 10 open reading frame 91	1.07077852082501	53.8770303474313	0.0986601047842367	0.201520581916143	0.489578304340602	0.624432331939382	1	2.22898429032021	2.45577749589705	2.40656267256806	2.85104614525028	2.46756530048985	2.24709794747949
C10orf95	chromosome 10 open reading frame 95	-1.10481721244288	28.8990295352649	-0.143807701276795	0.333252474485526	-0.431527782348217	0.666084656155038	1	2.00608586128818	2.30960026399841	1.03138400252917	1.86190768669406	1.7945929458108	1.50876576473623
C11orf1	chromosome 11 open reading frame 1	1.01902443063273	498.051147100103	0.0271886398552292	0.373873688595985	0.0727214583014153	0.942027772502421	1	31.2057800644829	34.23470771066	28.6495556258102	30.9542152912887	34.9104408989758	31.7803852572099
C11orf24	chromosome 11 open reading frame 24	-1.01334423861301	1566.19056958524	-0.0191243488440061	0.0674040543403874	-0.283726980982909	0.776619616235656	1	34.7275752431888	35.4333610122288	33.9210738609593	35.5798922004193	34.7982788398626	33.5459622159438
C11orf30	chromosome 11 open reading frame 30	1.06766220038997	614.622545006386	0.0944552622786871	0.182221683406821	0.51835358181721	0.604211594755727	1	17.8095844796584	17.9505640771522	13.0641973653695	17.368107639943	17.1047140147592	18.9719269565768
C11orf31	chromosome 11 open reading frame 31	-1.00506673212959	4526.27264865918	-0.007291293360678	0.21870449981287	-0.0333385612409285	0.97340460341615	1	114.703531579878	122.057988635359	109.670498935602	121.431291941578	121.135023842229	108.727439258757
C11orf45	chromosome 11 open reading frame 45	1.15126768220808	49.8068195762642	0.203223314699246	0.243039514212226	0.836173966846347	0.403057041609617	1	2.1844046045138	1.69565589002415	1.60437511504537	2.2110153779492	2.21520066748521	2.11869235048066
C11orf49	chromosome 11 open reading frame 49	-1.12613166370952	1114.0238118775	-0.171375512565698	0.0695544106098935	-2.46390575468871	0.0137432242858647	0.493510042091798	24.4073779790062	27.2182005795256	23.6072338356676	24.7284614639055	22.0678851305172	21.0906193070575
C11orf52	chromosome 11 open reading frame 52	-1.06408262015788	79.9854604190002	-0.0896101725162556	0.258078551833206	-0.347220533747299	0.728425645664826	1	8.13579265966875	10.0277581082463	8.48026846523983	8.69859997377381	8.10370877092691	8.69947919667058
C11orf54	chromosome 11 open reading frame 54	1.16119328025563	543.375511066352	0.215608128325978	0.247833364018036	0.869972165290415	0.384315615750331	1	25.6333193386824	21.721936660137	19.8254924930607	24.8157383867193	26.722610583714	27.8961159479953
C11orf57	chromosome 11 open reading frame 57	1.02331303513238	885.251332431648	0.0332475381925783	0.0643375527786853	0.516767218469538	0.605318666410646	1	42.1500929299551	39.0293209169352	34.723261418482	41.6892767973842	38.9202345122718	41.186095237374
C11orf58	chromosome 11 open reading frame 58	1.10504731884916	2941.58422871409	0.144108148084936	0.0691058531321213	2.0853247815264	0.0370398294283227	0.661080495323261	108.128027923433	95.8922641255038	96.1479086802192	110.492584282251	111.26476264027	115.789747093693
C11orf63	chromosome 11 open reading frame 63	-2.32153620609957	41.3867381403731	-1.21507978099201	1.25640534641186	-0.967108094901165	0.333489999233342	1	0	0.116941785518907	0	0.0290923076045947	0.0280405147782938	0
C11orf68	chromosome 11 open reading frame 68	-1.09059503878084	1779.15359874986	-0.12511549762965	0.137935427700534	-0.907058467250948	0.36437587966649	1	37.5138056060891	41.1342730562756	36.7860294235403	35.2307845091642	37.8827354654749	34.6695111896835
C11orf70	chromosome 11 open reading frame 70	-1.13609526234107	13.6582276084374	-0.184083810850424	0.377717583256127	-0.487358330696503	0.626004417571973	1	1.53799916032094	1.16941785518907	1.37517867003889	1.30915384220676	1.00945853201858	1.31615736923798
C11orf71	chromosome 11 open reading frame 71	1.07966367470713	233.55074595781	0.110581969426912	0.146846713097629	0.753043545165314	0.451423747351237	1	6.59779349934781	6.05173740060344	6.30290223767825	7.56399997719461	6.30911582511611	6.77339524168817
C11orf73	chromosome 11 open reading frame 73	-1.04249703955321	1101.66441193853	-0.0600432867606194	0.154104967309278	-0.389625901156817	0.696813196500315	1	21.844046045138	21.5172885354789	20.9714747180931	21.8483230110506	20.8341024802723	20.0633745310668
C11orf74	chromosome 11 open reading frame 74	1.35996238834033	225.712277237361	0.443566752280598	0.319554579665301	1.38807822045669	0.165113227780959	0.935927108160535	1.1144921451601	1.22788874794852	1.14598222503241	1.80372307148487	1.65439037191933	1.31615736923798
C11orf80	chromosome 11 open reading frame 80	-1.06083660071959	518.246929807727	-0.0852024569260061	0.151555113929432	-0.562187937555697	0.573987978997824	1	21.7771765164284	22.5112937123896	18.3357156005186	20.1027845547749	21.4790343201731	18.7472171618289
C11orf84	chromosome 11 open reading frame 84	-1.08952330631423	3085.86119499275	-0.123697057898816	0.0759449930317445	-1.62877173281339	0.10336135080593	0.856947459772469	46.5634818247891	50.0803196484719	44.234913886251	44.4530460198207	46.4911735024111	40.6724728493787
C11orf95	chromosome 11 open reading frame 95	-1.05283168226588	1395.21982185312	-0.07427480904154	0.0752961888756143	-0.986435172226824	0.3239196126172	1	28.2635208012602	28.5922665593728	26.8159840657584	27.5213229939466	27.395582938393	25.7132207990153
C11orf96	chromosome 11 open reading frame 96	-1.29082059204755	159.714214005926	-0.368288497973062	0.331812965970554	-1.10992798878675	0.267030058532953	1	0.98075308774089	1.54947865812552	0.343794667509723	0.960046150951624	0.981418017240283	0.577825186494725
C11orf98	chromosome 11 open reading frame 98	1.02683432567057	2189.29886275742	0.0382034291589863	0.237408767113477	0.16091835875937	0.872157702545526	1	54.0751588831682	56.7752368694294	53.1735752415038	53.8207690685001	62.9509556772696	54.8933927169989
C12orf10	chromosome 12 open reading frame 10	-1.08958455805338	2773.55121717691	-0.12377816226431	0.132081757363808	-0.937132914755014	0.348690192313131	1	46.3182935528539	50.5773222369273	40.911565433657	45.0930767871217	43.1543522437942	40.7687770471278
C12orf29	chromosome 12 open reading frame 29	1.1798165908355	349.245004826169	0.238562601910785	0.198046594903426	1.2045781550908	0.228366193996964	0.986214927395344	9.36173401934486	7.4258033804506	7.44888446271066	10.3859538148403	9.33749142117184	9.46991277866355
C12orf4	chromosome 12 open reading frame 4	1.13067081633603	374.417352116968	0.177178964017595	0.10801021587282	1.64039079623931	0.100923937773003	0.853874839407377	6.5309239706382	5.73014749042645	5.84450934766529	7.36035382396245	6.7858045763471	6.61288824543963
C12orf43	chromosome 12 open reading frame 43	-1.02781384854244	844.739132435833	-0.039578995948935	0.0630208047790821	-0.628030633497592	0.529983872496921	1	38.5614282225395	41.7482174302498	35.0670560859917	36.9763229654398	40.0138145886253	37.8154483161548
C12orf45	chromosome 12 open reading frame 45	-1.07098988671975	281.846361601261	-0.0989448568872772	0.26414992784904	-0.374578398309552	0.707974040905109	1	10.3870667928922	11.343353195334	13.6371884778857	11.1714461201644	11.0760033374261	11.2354897373974
C12orf49	chromosome 12 open reading frame 49	-1.00652009976041	1722.44807633381	-0.00937598252763981	0.08153193293461	-0.114997672570323	0.908446966825796	1	69.4328606434744	63.879450339703	67.8421477219186	68.8033074848664	65.5306830368726	68.4080818011255
C12orf57	chromosome 12 open reading frame 57	-1.05256970923853	4142.88963211866	-0.0739157827856687	0.223605773255921	-0.330562944370273	0.740974640120888	1	47.8340028702716	55.4596417823417	44.0057174412445	46.2276767837009	50.865493807825	45.455581337585
C12orf60	chromosome 12 open reading frame 60	-1.07135083490324	21.8845765121512	-0.0994309963272043	0.446936161847366	-0.222472479998522	0.823946094266614	1	0.735564815805668	0.438531695695902	1.14598222503241	0.843676920533246	0.476688751230995	0.674129384243846
C12orf65	chromosome 12 open reading frame 65	1.04985332977406	806.425486769805	0.0701877896173109	0.158180071597521	0.443720810772544	0.657244447548068	1	31.1612003786765	30.2879224493969	25.0970107282098	32.2342768258909	31.0408498595712	29.469084511231
C12orf66	chromosome 12 open reading frame 66	1.11823888760708	173.387867877566	0.161228421768568	0.45057099895656	0.357831334333419	0.720469539716792	1	5.97367789805815	5.35008668749	4.92772356763936	5.96392305894191	6.00067016255487	6.54868544694022
C12orf73	chromosome 12 open reading frame 73	1.05961534085139	242.718139108655	0.0835406359568408	0.162313195152358	0.514687890152271	0.606771137023106	1	5.23811308225248	5.90556016870481	5.72991112516205	5.64390767529137	6.53343994334246	5.74615046569754
C12orf75	chromosome 12 open reading frame 75	1.06450634597311	976.968285218135	0.0901845503319176	0.203243319306013	0.443727009772614	0.657239965181346	1	84.723692875071	73.8195021088101	70.0195139494802	80.2947689886813	80.9249256501559	86.4169667802111
C12orf76	chromosome 12 open reading frame 76	1.05215442836705	199.401773635036	0.0733464695432049	0.172280705503362	0.425738154071893	0.670298656870338	1	3.05370847773868	2.33883571037814	2.17736622756158	2.24010768555379	2.97229456649914	3.14593712647128
C14orf1	chromosome 14 open reading frame 1	-1.03973212374336	796.723235108242	-0.0562118807442992	0.111571603454646	-0.50381888405099	0.614388656261234	1	39.8988187967317	39.6725007372892	37.8174134260695	39.1582460357844	38.8080724531586	36.8845077379133
C14orf105	chromosome 14 open reading frame 105	-1.18106184934745	9.41856941638902	-0.240084517157119	0.503038173124871	-0.477268982720963	0.633170594956965	1	1.76089758935296	1.11094696242962	1.03138400252917	1.16369230418379	1.09358007635346	1.15565037298945
C14orf119	chromosome 14 open reading frame 119	-1.05070356890979	1179.12304996918	-0.0713557045187882	0.0768907488118836	-0.928014171033278	0.353400218812563	1	37.5806751347987	39.0877918096947	35.181654308495	37.965461423996	35.6394942832114	34.7658153874326
C14orf132	chromosome 14 open reading frame 132	-1	152.575251671505	0	1.67605651640485	0	1	1	0	0	0	0	0	0
C14orf142	chromosome 14 open reading frame 142	1.18894038352746	146.865388997979	0.249676376525465	0.140515929673686	1.77685460364016	0.0755921651402303	0.789087588038396	3.92301235096356	4.41455240333874	4.01093778761343	5.4402615220592	4.34627979063554	5.00781828295428
C14orf159	chromosome 14 open reading frame 159	-1.14116497989643	521.635398919734	-0.190507379244875	0.137910514426777	-1.38138400858496	0.167160920146947	0.936710531445309	19.3698734828826	20.2016934483912	20.8568764955899	17.8917691768257	18.8712664457917	16.7890318075967
C14orf166	chromosome 14 open reading frame 166	1.04787592019963	1758.31788460876	0.0674678963500109	0.0710290692453592	0.949863162601121	0.342181786697106	1	51.9130441215576	53.2669833038622	50.1940214564195	54.3735229129874	58.5766353718558	52.3252807770223
C14orf169	chromosome 14 open reading frame 169	-1.04445277600126	454.616021529587	-0.0627472637128342	0.0843415478768294	-0.743966233634566	0.456896903348091	1	36.3547337751225	39.2339690415933	35.2962525309982	36.7144921969985	35.0786839876456	36.1782769544197
C14orf2	chromosome 14 open reading frame 2	1.01196336722785	1374.75142872475	0.0171570658471614	0.313300800108616	0.0547622790660394	0.956327852228774	1	39.7205000535061	41.6605110911106	38.2758063160825	41.0783383376877	41.4999618718748	40.8329798456272
C14orf28	chromosome 14 open reading frame 28	1.04960111592033	57.6781701841848	0.0698411589214119	0.217188050300413	0.321569988886627	0.747778482527455	1	2.98683894902907	2.19265847847951	3.09415200758751	3.05469229848244	3.11249714039061	2.37550354447831
C14orf37	chromosome 14 open reading frame 37	1.19719399433982	9.25017820085125	0.259656946763642	1.51787153676717	0.171066483871665	0.864171489361258	1	0.0668695287096062	0.0292354463797268	0	0.087276922813784	0	0.0642027984994139
C14orf79	chromosome 14 open reading frame 79	-1.04217168162535	222.011065169427	-0.0595929588326578	0.196711533714612	-0.302945931574683	0.761931066725894	1	8.78219810386161	8.03974775442486	8.70946491024631	8.7276922813784	8.94492421427572	7.09440923418523
C14orf80	chromosome 14 open reading frame 80	-1.21115739662329	605.140778693188	-0.27638636344049	0.175908154384799	-1.57119699428996	0.116136898042519	0.881957834768555	20.7964234286875	22.7159418370477	20.7422782730866	17.4844768703614	19.9368060073669	16.5643220128488
C14orf93	chromosome 14 open reading frame 93	-1.01811837294886	472.744163487583	-0.0259053081112095	0.0905509240944814	-0.286085518952625	0.774812622451993	1	15.4914408177254	16.6349689900645	12.835000920363	15.8262153368995	14.5810676847128	15.3123674421102
C15orf27	chromosome 15 open reading frame 27	-1.62576082036714	14.794222068826	-0.701115025769907	0.962377356051552	-0.728524025800488	0.466292866833066	1	0.0891593716128082	0.0584708927594535	0.114598222503241	0.087276922813784	0.0280405147782938	0.0321013992497069
C15orf38-AP3S2	C15orf38-AP3S2 readthrough	-1.06728024748425	1358.24558179961	-0.0939390501724872	0.118693208703525	-0.791444187907418	0.428684832913243	1	47.1207278973691	45.1102937639184	39.6509849861214	44.5985075578436	39.9016525295121	41.5713120283705
C15orf39	chromosome 15 open reading frame 39	-1.0818782935332	1190.36342081885	-0.113538211556591	0.0886201361462453	-1.28117848261059	0.200130982172574	0.960555990704227	60.8289812828384	63.4701540903868	58.2158970316464	57.1372921354239	58.3523112536294	56.2095500862369
C15orf40	chromosome 15 open reading frame 40	-1.00746505678321	318.396195741598	-0.0107298007583781	0.15836118604424	-0.0677552437336546	0.94598047216889	1	8.82677778966801	8.06898320080459	8.02187557522687	7.91310766844975	9.42161296550672	7.76853861842908
C15orf41	chromosome 15 open reading frame 41	1.08129738054828	190.179500864145	0.112763350492163	0.300229066471358	0.375591050585107	0.707220945048987	1	10.2979074212793	8.68292757477885	9.511652467769	10.4732307376541	9.9824232610726	10.8823743456507
C15orf52	chromosome 15 open reading frame 52	-1.16239199070902	847.508365815688	-0.217096667439731	0.106245301883818	-2.04335310447074	0.041017496193454	0.680637550050836	15.2462525457902	14.442310511585	12.835000920363	11.7241999646517	13.6276901822508	12.1343289163892
C15orf57	chromosome 15 open reading frame 57	-1.01207860516008	350.783840970772	-0.0173213442522501	0.105875136190984	-0.16360162428509	0.870044765941497	1	13.0395580983732	13.3313635491554	11.5744204728273	12.9751691916492	12.6462721650105	12.7442555021337
C15orf59	chromosome 15 open reading frame 59	-1	137.016266765455	0	1.67024139767456	0	1	1	0	0	0	0	0	0
C15orf61	chromosome 15 open reading frame 61	1.03830243554201	286.618071176941	0.0542267314653025	0.29028424371214	0.186805631514318	0.851813031335862	1	6.30802554160618	6.25638552526153	6.30290223767825	7.24398459354407	6.14087273644634	6.51658404769051
C15orf62	chromosome 15 open reading frame 62	-1.00769009640779	104.002560644762	-0.0110520226490577	0.27746163521765	-0.0398326155628259	0.968226573398553	1	4.77002638128524	4.67767142075628	3.66714312010371	4.74204613954893	4.73884699753165	3.88426930921454
C15orf65	chromosome 15 open reading frame 65	-1.05029234554445	15.5829081326241	-0.07079095338017	0.44674661369858	-0.158458847161923	0.874095246114849	1	0.958463244837688	0.555473481214809	1.26058044753565	0.727307690114867	0.925336987683696	0.866737779742088
C16orf13	chromosome 16 open reading frame 13	-1.04372042973377	2531.6782109422	-0.0617353243117058	0.224547291269035	-0.274932393808034	0.783368179128503	1	59.8036485092911	67.2415266733716	56.1531290265881	61.1229382772534	61.4928489087983	56.2095500862369
C16orf45	chromosome 16 open reading frame 45	-1.07166512760749	2680.51613844713	-0.0998541649241628	0.0583120370900174	-1.71241084872436	0.0868209811867241	0.823536643858092	78.5048267050776	87.0631593188263	82.281523757327	79.6256459137756	80.1397912363637	74.378942061571
C16orf46	chromosome 16 open reading frame 46	1.05538419504031	49.963884765661	0.0777682836524859	0.231706528872729	0.335632681697987	0.737147875782524	1	1.47112963161134	1.28635964070798	1.48977689254213	1.60007691825271	1.45810676847128	1.3803601677374
C16orf52	chromosome 16 open reading frame 52	1.1842641862073	189.692923510987	0.243990953952941	0.134846881901062	1.80939262749848	0.0703900277210387	0.777214961012792	7.42251768676628	7.04574257751415	5.95910757016853	8.61132305096002	7.31857435713468	9.08469598766707
C16orf58	chromosome 16 open reading frame 58	-1.06783087867286	4007.30423823649	-0.0946831734108886	0.0685304422379306	-1.38162209842683	0.167087765079822	0.936635348118172	163.250809423052	174.857204797146	155.968180826911	158.553076445041	162.831269317552	149.913534496131
C16orf59	chromosome 16 open reading frame 59	-1.00298011130204	752.825783311698	-0.00429299816305203	0.105607593834848	-0.0406504684669318	0.967574549363204	1	14.6890064732102	16.3133790798875	12.2620098078468	15.8553076445041	15.5905262167314	13.0652694946307
C16orf62	chromosome 16 open reading frame 62	-1.26755190280722	701.915382541787	-0.342044822881083	0.193835237141655	-1.76461632015399	0.0776282707434112	0.794929163464408	1.53799916032094	1.69565589002415	1.37517867003889	1.1055076889746	1.20574213546663	1.44456296623681
C16orf70	chromosome 16 open reading frame 70	1.01262406675361	543.020254292809	0.0180986778982571	0.101844725067795	0.177708544907057	0.858951874203105	1	16.6950923344983	17.5997387205955	15.241563592931	16.9026307182695	16.7121468078631	17.6236681880891
C16orf72	chromosome 16 open reading frame 72	1.03954718968451	915.905063851744	0.0559552500467566	0.0610941260683707	0.915885923044989	0.359726730826338	1	38.8957758660876	37.9768448472651	30.8269218533718	37.6745383479501	39.0604370861633	39.1316056853928
C16orf74	chromosome 16 open reading frame 74	-1.07917242865131	192.331654102536	-0.109925395025813	0.393167394089012	-0.279589296260224	0.779792620075436	1	3.87843266515716	4.12219793954147	3.78174134260695	3.22924614411001	4.0939151576309	3.78796511146542
C16orf86	chromosome 16 open reading frame 86	-1.30720023155989	152.065556378875	-0.386480144157948	0.241611181130269	-1.59959544235484	0.109688360192798	0.867711301444436	1.44883978870813	1.1986533015688	1.03138400252917	0.989138458556219	0.925336987683696	1.05934617524033
C16orf87	chromosome 16 open reading frame 87	1.13632991625972	149.870180555706	0.184381760414759	0.226554129473203	0.81385301094928	0.415729162218619	1	4.81460606709164	3.97602070764284	5.15692001264584	4.59658460152596	5.27161677831924	5.97086026044549
C16orf91	chromosome 16 open reading frame 91	1.01476249850339	444.011251632792	0.0211421093559475	0.114456088884737	0.184718083257576	0.853450161866119	1	11.3232401948266	11.4310595344732	9.85544713527872	12.0733076559068	11.356408485209	10.4650561554045
C16orf93	chromosome 16 open reading frame 93	1.0833833413399	93.5614531011377	0.11554381247035	0.265953736202518	0.434450796293253	0.663961117757762	1	1.56028900322414	1.54947865812552	1.48977689254213	1.68735384106649	1.65439037191933	1.70137416023447
C16orf95	chromosome 16 open reading frame 95	-1.05618388027199	117.159641632191	-0.078861027937317	0.161353676860857	-0.488746395319659	0.625021252797551	1	5.4164318254781	5.90556016870481	5.27151823514908	5.81846152091893	5.55202192610217	4.55839869345839
C16orf96	chromosome 16 open reading frame 96	-2.39251840460492	19.1507717328275	-1.25853002278032	1.67879998454719	-0.749660492235332	0.453459207777988	1	0	0.0584708927594535	0	0.0290923076045947	0	0
C17orf100	chromosome 17 open reading frame 100	1.30408455017105	134.080221592094	0.383037409567544	0.222984023271226	1.71777961464816	0.0858368211684832	0.819133000061259	2.05066554709459	1.6371849972647	1.48977689254213	2.56012306920433	1.99087654925886	2.50390914147714
C17orf49	chromosome 17 open reading frame 49	-1.20021990143376	1253.1117856332	-0.263298757203158	0.198052478836781	-1.32943934228739	0.183703065364447	0.949475034631653	28.4195497015826	32.4805809278764	30.2539307408556	27.0849383798776	26.7786916132706	23.4982242507855
C17orf51	chromosome 17 open reading frame 51	1.09857446042014	498.180265020908	0.135632657688593	0.207942081803772	0.652261709183931	0.514232357097111	1	4.45796858064041	3.88831436850366	4.69852712263288	5.00387690799028	4.14999618718748	5.16832527920282
C17orf53	chromosome 17 open reading frame 53	-1.15292988929061	454.475092390429	-0.205304784066746	0.131570537113773	-1.56041609748247	0.118661583193064	0.883161870252374	6.5309239706382	6.92880079199524	5.72991112516205	5.64390767529137	6.14087273644634	5.29673087620165
C17orf58	chromosome 17 open reading frame 58	1.02628934874407	440.174262453013	0.0374375371306399	0.106444114605369	0.351710728859324	0.72505521357825	1	8.91593716128082	9.09222382409502	8.36567024273659	9.22226151065651	9.02904575861061	9.2452029839156
C17orf59	NA	-1.07130435536137	446.808531522098	-0.0993684050107196	0.196655381932291	-0.505292069987347	0.613353711738069	1	16.1601361048215	20.6109896977074	16.3875458179635	17.7753999464073	17.2449165886507	15.5691786361079
C17orf62	chromosome 17 open reading frame 62	-1.12120813376158	2025.36276451578	-0.165054115497078	0.121845435353047	-1.35461878419026	0.17553904558296	0.949475034631653	41.5259773286654	47.6830130453344	39.7655832086246	40.3510306475728	40.8550300319741	36.0498713574209
C17orf67	chromosome 17 open reading frame 67	-1.26463144883561	111.719922088907	-0.338717001988957	0.219597102273495	-1.54244750264102	0.122964885740829	0.89216401829267	3.45492564999632	2.60195472779568	3.09415200758751	2.56012306920433	2.66384890393791	2.05448955198124
C17orf75	chromosome 17 open reading frame 75	1.12476124597819	471.208657860821	0.169618791843252	0.151955490218798	1.11623997000057	0.26431942962123	1	11.3009503519234	9.0629883777153	10.4284382477949	11.5205538114195	11.9172187807749	11.5565037298945
C17orf80	chromosome 17 open reading frame 80	1.02492935684041	572.913262437661	0.035524475537333	0.168641498682	0.210650852933416	0.833159727643016	1	9.69608166289289	8.91681114581666	7.90727735272363	9.2804461258657	8.72060009604937	9.85512956966003
C17orf82	chromosome 17 open reading frame 82	-1.74011549460412	27.0515281713624	-0.799183063523973	0.282986702325164	-2.8241011219166	0.00474134232339051	0.325197033535093	1.76089758935296	2.63119017417541	2.06276800505834	1.25096922699757	1.40202573891469	1.09144757449004
C17orf85	chromosome 17 open reading frame 85	1.09285948618247	949.430949868078	0.128107919198852	0.13226080470846	0.968600784497249	0.332744411804321	1	28.241230958357	24.820893976388	24.2948231706871	27.8704306852017	28.4611224999682	29.790098503728
C17orf89	chromosome 17 open reading frame 89	-1.09975007743931	889.862147018921	-0.137175702835942	0.27097005611273	-0.506239341733293	0.612688639840487	1	11.7021675241811	10.7586442677395	11.4598222503241	10.7932461213046	10.9077602487563	9.66252117416179
C17orf96	chromosome 17 open reading frame 96	-1.05230857411238	787.655109056718	-0.0735578159080459	0.135206771208626	-0.544039438635399	0.586414333738031	1	22.4681616464277	21.5757594282384	20.0546889380672	20.8009999372852	20.7499809359374	20.5127941205627
C17orf97	chromosome 17 open reading frame 97	-1.09492310451816	181.040668628037	-0.130829554186518	0.175512869894547	-0.745412882058872	0.456022158651769	1	12.6160510832124	12.0157684620677	9.62625069027224	10.3277691996311	11.1040438522043	10.6897659501524
C18orf21	chromosome 18 open reading frame 21	-1.07843623789298	338.974469810431	-0.108940880258254	0.192348666882015	-0.566371901735494	0.571140991542974	1	12.3039932825675	10.6417024822205	13.1787955878727	11.4623691962103	12.2817454728927	10.0477379651583
C18orf25	chromosome 18 open reading frame 25	1.08330389755698	414.663115854599	0.115438016719456	0.132969060322488	0.868156971550265	0.38530840607327	1	19.5481922261082	14.4715459579647	14.3247778129051	17.7172153311982	17.6935648251034	18.2656961730833
C18orf32	chromosome 18 open reading frame 32	1.50910125977553	381.340757896702	0.593689613071166	0.39682607024216	1.49609528605031	0.134628826164321	0.910151847151636	8.6484590464424	4.06372704678202	1.48977689254213	7.41853843917164	6.86992612068198	7.8648428161782
C18orf54	chromosome 18 open reading frame 54	1.23687251557459	86.7732624511469	0.306696809427965	0.234958873181112	1.30532124739786	0.191783482006258	0.950800348981497	1.67173821774015	1.49100776536606	0.916785780025928	1.51279999543892	2.15911963792862	1.8297797572333
C18orf8	chromosome 18 open reading frame 8	1.06430294953023	568.661887798142	0.0899088666048674	0.0931669885562837	0.965029223312848	0.334530174837629	1	27.795434100293	28.5045602202336	23.4926356131644	29.0050306817809	28.4891630147465	29.6295915074795
C19orf12	chromosome 19 open reading frame 12	1.05818680109837	673.802557726946	0.0815943280471896	0.179766938778222	0.453889511618442	0.649908352960179	1	12.8389495122444	12.4250647113839	10.3138400252917	13.353369190509	12.8986367980152	12.2948359126378
C19orf24	chromosome 19 open reading frame 24	-1.17559414948241	1467.99401482437	-0.233390084335201	0.27375965471389	-0.852536450555946	0.393916416997832	1	49.639480145431	57.6815357072009	49.2772356763936	46.0531229380734	47.4165104900948	42.3096442111138
C19orf25	chromosome 19 open reading frame 25	-1.18749691616289	1115.95264823116	-0.247923766881665	0.158654706906766	-1.56266253750264	0.11813199036694	0.883029332621169	24.2290592357806	25.3471320112231	24.1802249481838	21.2373845513541	22.1520066748521	19.7744619378195
C19orf33	chromosome 19 open reading frame 33	-1.09814930589152	989.841654335469	-0.135074218482799	0.111293187147747	-1.21367912937457	0.224870277133784	0.981738696586481	38.1825008931851	43.1515188564767	36.7860294235403	36.3362921981388	39.9577335590687	33.2891510219461
C19orf38	chromosome 19 open reading frame 38	1.28433973411442	21.3221955770641	0.361026875272763	0.857312877871855	0.421114489926893	0.67367148124573	1	0.11144921451601	0.146177231898634	0	0.232738460836757	0.0560810295565876	0.128405596998828
C19orf43	chromosome 19 open reading frame 43	-1.0451152723642	7427.20110825382	-0.0636620750301319	0.2149189764038	-0.296214304085092	0.767066425686889	1	144.661080441781	156.965111612753	144.737555021593	149.214445703966	149.287700679636	137.040873396999
C19orf44	chromosome 19 open reading frame 44	-1.02353218522003	358.913171785995	-0.033556468973215	0.131995695525178	-0.25422396419597	0.799322537891759	1	6.62008334225101	6.57797543543852	6.76129512769122	7.15670767073029	5.97262964777658	6.42027984994139
C19orf47	chromosome 19 open reading frame 47	-1.16093901989631	736.769042820967	-0.215292194422531	0.120453785954174	-1.78734269510166	0.0738821173989518	0.783049922848907	8.38098093160397	8.21516043270322	8.70946491024631	7.24398459354407	6.67364251723393	7.89694421542791
C19orf48	chromosome 19 open reading frame 48	-1.10519390469464	4592.06321286333	-0.144299510611698	0.121854429661847	-1.18419585576116	0.236335542259715	0.99503355722075	115.951762782457	130.53626808548	112.191659830673	112.849061198223	110.788073889039	107.090267897022
C19orf52	chromosome 19 open reading frame 52	-1.12840141674733	737.249060076242	-0.174280382391193	0.156556661505891	-1.11320962464849	0.265618410014559	1	12.7275002977284	13.6529534593324	11.5744204728273	12.131492271116	11.356408485209	10.8502729464009
C19orf53	chromosome 19 open reading frame 53	-1.06120602348181	3827.2668289757	-0.0857047695434349	0.138511679507622	-0.618754821601297	0.536077888763308	1	56.0143752157468	61.949910878641	57.069914806614	54.1116921445461	59.7543369925441	54.1229591350059
C19orf54	chromosome 19 open reading frame 54	-1.10506060011707	980.32911149358	-0.144125487346229	0.128524974457138	-1.12138117867741	0.262125644150853	1	22.0223647883636	22.4820582660099	17.4189298204926	18.9099999429865	18.6749828423437	19.9670703333177
C19orf57	chromosome 19 open reading frame 57	-1.59355089834701	518.669577184736	-0.672245099831243	0.380820273987084	-1.76525554375827	0.0775208274094096	0.794929163464408	0.490376543870445	0.350825356556721	0.687589335019446	0.174553845627568	0.252364633004644	0.449419589495897
C19orf60	chromosome 19 open reading frame 60	-1.03056002466821	1246.29668471791	-0.0434285366764778	0.129308390953471	-0.335852425014745	0.736982154519656	1	26.9707099128745	31.9251074466616	27.6181716232811	29.6159691414774	28.825649192086	26.9972767690035
C19orf66	chromosome 19 open reading frame 66	-1.14875709256896	696.327653327597	-0.200073768920172	0.0656466184487458	-3.0477391470877	0.0023056998014827	0.230261574442339	19.5036125403018	18.4183312192279	18.6795102680283	16.14623072055	16.8803898965329	16.5643220128488
C19orf68	chromosome 19 open reading frame 68	-1.01557473328103	411.19846185089	-0.0222964074005328	0.142780243994107	-0.156158910902639	0.875907763681944	1	9.31715433353846	9.12145927047475	7.90727735272363	8.98952304981975	8.18783031526179	9.43781137941384
C19orf70	chromosome 19 open reading frame 70	-1.06354028488997	1875.48813011202	-0.0888746808869746	0.30253377337787	-0.293767799524216	0.768935342194657	1	34.6161260286728	37.3044295805314	34.4940649734755	33.0779537464241	38.1351000984796	30.785241880469
C19orf71	chromosome 19 open reading frame 71	-1.03890212093375	43.009389684727	-0.055059738654801	0.471939106790499	-0.11666704001125	0.907123910124679	1	0.579535915483253	0.90629883777153	1.37517867003889	0.610938459696488	1.14966110591005	0.834636380492381
C19orf73	chromosome 19 open reading frame 73	-1.05578152680259	23.2741244940325	-0.0783113282499363	0.481417077799113	-0.162668363590156	0.870779557361417	1	0.490376543870445	0.643179820353989	1.03138400252917	0.43638461406892	0.701012869457345	0.770433581992967
C19orf81	chromosome 19 open reading frame 81	-1	99.3552532882686	0	1.72099794760335	0	1	1	0	0	0	0	0	0
C1D	C1D nuclear receptor corepressor	1.09225481145933	333.6010106044	0.127309460969336	0.155584672605241	0.818264799723257	0.413206001086631	1	11.0780519228914	9.9400517691071	7.5634826852139	11.3459999657919	10.0665448054075	10.9786785433998
C1GALT1	core 1 synthase; glycoprotein-N-acetylgalactosamine 3-beta-galactosyltransferase 1	1.12485338816194	578.851892470716	0.169736974815225	0.177338156653379	0.9571373584704	0.338497929527506	1	51.846174592848	42.0698073404268	42.2867441036959	50.7369844624131	50.4448860861506	54.7970885192498
C1GALT1C1	C1GALT1-specific chaperone 1	1.08800157976599	319.359599752996	0.121680651366662	0.168861765729534	0.720593266574968	0.471159797857135	1	18.4782797667545	16.2256727407484	16.3875458179635	19.3172922494509	18.5628207832305	18.6830143633294
C1GALT1C1L	C1GALT1-specific chaperone 1 like	-1.08085436425159	10.1904858781713	-0.112172145527252	0.603110951478064	-0.185989236727252	0.852453201910984	1	0.267478114838425	0.263119017417541	0	0.232738460836757	0.140202573891469	0.256811193997656
C1QBP	complement component 1; q subcomponent binding protein	-1.00110649623667	8312.37720603778	-0.00159545411410645	0.0795375956440358	-0.0200591192276767	0.983996211708215	1	226.843731225887	228.182658993767	212.121309853499	226.861814700629	229.820059122896	222.173784207222
C1QL1	complement component 1; q subcomponent-like 1	1.8429870875919	992.497245235056	0.8820459631377	0.429497650938195	2.05366888785296	0.0400077497443582	0.676729300928316	0.222898429032021	0.175412678278361	0.114598222503241	0.552753844487299	0.36452669211782	0.128405596998828
C1QL3	complement component 1; q subcomponent-like 3	1.11220582082576	14.4114611780949	0.153423792744807	0.396531276852666	0.386914732080043	0.698819334345027	1	1.82776711806257	1.43253687260661	1.83357156005186	2.44375383878595	1.51418779802787	1.73347555948418
C1QL4	complement component 1; q subcomponent-like 4	1.07808104484776	258.882806206967	0.108465636907671	0.33655201157388	0.322284916380185	0.74723685902463	1	0.512666386773647	0.409296249316175	0.229196445006482	0.378199998859731	0.616891325122464	0.41731819024619
C1QTNF1	C1q and tumor necrosis factor related protein 1	-1.02837448446285	689.234836521895	-0.0403657202671113	0.105018403838892	-0.384368061135609	0.700705669298142	1	79.864507122173	87.3262783362438	69.7903175044737	78.6074151476148	79.691142999911	76.7544456060493
C1QTNF2	C1q and tumor necrosis factor related protein 2	-1	87.1338377909993	0	1.67979471163264	0	1	1	0	0	0	0	0	0
C1QTNF3	C1q and tumor necrosis factor related protein 3	1.22319048385924	26.3032190803097	0.290649088019262	0.646750018599297	0.449399427384226	0.65314354431378	1	0.802434344515274	0.321589910176994	0.458392890012964	0.785492305324056	0.476688751230995	0.73833218274326
C1QTNF3-AMACR	C1QTNF3-AMACR readthrough (NMD candidate)	2.66794424543416	20.4484978783975	1.41572851746848	1.18754143342372	1.19215084006534	0.233202105309099	0.990575627222314	0.334347643548031	0	0	0	0.757093899013933	0.288912593247363
C1QTNF6	C1q and tumor necrosis factor related protein 6	-1.10687702379585	585.373856785999	-0.146494944779624	0.254965673001134	-0.574567325300189	0.565583955578532	1	11.5015589380523	10.4370543575625	9.62625069027224	9.48409227909786	9.9543827462943	9.63041977491208
C1QTNF8	C1q and tumor necrosis factor related protein 8	-1.20872351512067	40.2061433484439	-0.273484278514797	0.24361963694334	-1.12258716885947	0.261612867354175	1	4.81460606709164	6.63644632819798	4.81312534513612	4.68386152433974	4.71080648275336	4.36579029796014
C1QTNF9B-AS1	C1QTNF9B antisense RNA 1	-1.17975198567005	76.4708140531303	-0.238483599712872	0.188795298194016	-1.26318611742012	0.206522300759013	0.964365105854329	8.11350281676555	8.06898320080459	6.30290223767825	6.60395382624299	7.57093899013933	5.42513647320047
C1R	complement component 1; r subcomponent	1.22125561883614	405.18177282353	0.288365199858661	0.34670837906268	0.831722615525624	0.405565532259109	1	0.401217172257637	0.292354463797268	0.458392890012964	0.465476921673515	0.560810295565876	0.288912593247363
C1RL	complement component 1; r subcomponent-like	1.03888644450225	681.541888613315	0.0550379690576823	0.0717064909212258	0.767545146200851	0.442757461886175	1	18.7903375673993	18.7106856830251	17.3043315979894	19.2591076342417	18.4506587241173	20.2559829265651
[truncated: 14,127 more rows]
