# Supplementary material for: IκBα kinase inhibitor BAY 11-7082 promotes anti-tumor effect in RAS-driven cancers
Source: J Transl Med. 2024 Jul 9;22:642. doi: 10.1186/s12967-024-05384-4 (PMC11233160; doi:10.1186/s12967-024-05384-4)
Supplement: Supplementary file 3 — Supplementary Material 3 [file 12967_2024_5384_MOESM3_ESM.csv]

Gene_symbol	NAME	Foldchange	baseMean	log2FoldChange	lfcSE	stat	pvalue	padj	G1	G2	G3	H1	H2	H3
A1BG	alpha-1-B glycoprotein	1.65644059884374	272.439253043663	0.728086468260378	0.17222026769204	4.22764682704086	2.36148072846055e-05	0.00227758737339566	6.12480913682855	3.41295263817045	7.36583428781136	8.34842414816487	11.2537667832193	10.8692561408899
A1BG-AS1	A1BG antisense RNA 1	-1.18926174924449	139.486149090194	-0.250066278395195	0.210780251589787	-1.18638381209386	0.235470761568492	0.567730350664302	2.65408395929237	5.32019087714806	2.92580177285887	2.8498636650362	3.03723819433476	2.91832082686906
A1CF	APOBEC1 complementation factor	-1.35439800372631	239.357277851878	-0.437651751931345	0.640369455192934	-0.683436332545697	0.494331168323746	0.782774132739626	0.0680534348536506	0	0.230984350488858	0.100583423471866	0.127883713445674	0.0893363518429305
A2M	alpha-2-macroglobulin	-1.30859846885488	82.8453665161474	-0.388022487766634	0.28714553527037	-1.3513094932898	0.176596312272381	0.495192800885342	5.1040076140238	2.20838111881618	4.31170787579201	3.85569789975486	3.06920912269618	2.56097541949734
A4GALT	alpha 1;4-galactosyltransferase	-1.10021407581894	388.841789393563	-0.137784265634761	0.160483061460922	-0.858559553765194	0.390583560778222	0.710765976026201	7.62198470360887	11.2426675139733	8.85440010207288	8.8513412655242	9.43142386661847	7.29580206717265
AAAS	achalasia; adrenocortical insufficiency; alacrimia	-1.09017839571326	2568.79771272485	-0.124564235508391	0.0653234455414761	-1.90688403644141	0.0565356058112286	0.277527164531701	112.560381247938	130.595628889993	116.031138728903	118.487272849858	108.221592503402	114.856769686061
AACS	acetoacetyl-CoA synthetase	1.38559063875622	2073.1111062784	0.470501088161111	0.293540221639276	1.6028504902449	0.108967666571505	0.389624639492504	37.6675761914956	7.72933391585662	39.6009836449231	39.2610629618517	43.2246951446378	39.0399857553606
AACSP1	acetoacetyl-CoA synthetase pseudogene 1	-1.17829728385634	80.2015561884934	-0.236703576380907	0.419187999775645	-0.564671642574677	0.572297125698508	0.832593955408872	1.19093510993889	0	2.23284872139229	1.2740566973103	0.799273209035463	1.28048770974867
AADACP1	arylacetamide deacetylase pseudogene 1	-1	11.5431650126345	0	1.69255356147804	0	1	1	0	0	0	0	0	0
AADAT	aminoadipate aminotransferase	1.06455447059581	128.355525241507	0.0902497707840367	0.163269633550463	0.552765194736244	0.580424204413369	0.837234564518939	7.07755722477966	3.9148574379014	6.95519544249783	6.33675567872755	7.64105187837903	6.70022638821978
AAED1	AhpC/TSA antioxidant enzyme domain containing 1	1.09838302286669	171.771087797111	0.135381231785456	0.304745929359726	0.444242953695538	0.656866940200746	0.883192729125301	2.92629769870698	0	2.28417857705648	2.11225189290918	2.65358705399774	1.87606338870154
AAGAB	alpha- and gamma-adaptin binding protein	1.03102278310558	1236.55445659606	0.0440762131233521	0.0794132015260636	0.555023752680292	0.57887841382402	0.83669288280963	56.2121371891154	64.8461001252386	57.900077189207	57.1313845320198	68.7055250486884	64.9177490058628
AAK1	AP2 associated kinase 1	-1.39553721537593	783.60601059105	-0.48082059787041	0.129671022237375	-3.7080034503794	0.000208899810629898	0.009522357968843	21.2666983917658	27.0024782255251	19.1460361627431	18.7085167657671	17.3921850286117	13.4600103443349
AAMDC	adipogenesis associated; Mth938 domain containing	1.45545246685069	228.559084034309	0.541467723721362	0.146726492202453	3.69032010234555	0.000223972035866871	0.00991993658292845	8.7448663786941	8.33161967553376	8.46942618459146	10.6618428880178	12.9801969147359	14.9191707577694
AAMP	angio-associated; migratory cell protein	1.25785095781113	4926.08449156282	0.330960988063606	0.0562254372420972	5.88632128619195	3.94886320502295e-09	3.09571130957774e-06	131.751449876668	104.898103143768	131.815069345642	149.634606318313	173.186518933804	162.473045218343
AAR2	AAR2 splicing factor homolog	1.05240075999121	2096.05321297755	0.073684195459038	0.0801659348584881	0.919145963795072	0.358019230472948	0.686576902768924	101.331564497086	71.1701006018486	96.1664845868611	108.965375427855	91.3729132569342	95.5005601200927
AARS	alanyl-tRNA synthetase	-1.01610698173417	10664.3615419887	-0.0230523055471371	0.0548525995864022	-0.4202591257471	0.674296166073294	0.893760215391257	515.470742298976	394.999077388257	516.096033775605	483.16923855102	491.361197986641	487.895596198191
AARS2	alanyl-tRNA synthetase 2; mitochondrial	1.13299648757118	1143.22819594381	0.180143388632841	0.122972384017272	1.46490929709502	0.142945665934935	0.44378082741584	46.4464692876165	27.4040020653098	47.6084411285368	47.97829299608	54.1907235726044	42.1667580698632
AARSD1	alanyl-tRNA synthetase domain containing 1	1.01389941339925	1112.39250859015	0.0199145330235509	0.117217696820444	0.169893570371513	0.865093837714248	0.980831050946177	54.6809349049083	72.0735292413643	54.9742754163482	57.8019406884989	62.183455662959	71.5584178261873
AASDH	aminoadipate-semialdehyde dehydrogenase	-1.10412495240698	217.852846777308	-0.142903449305534	0.141738272066776	-1.00822062539474	0.31334855837613	0.645766567662901	7.86017172559665	6.02285759677139	9.3163688030506	7.51022895256599	7.51316816493335	7.44469598691087
AASDHPPT	aminoadipate-semialdehyde dehydrogenase-phosphopantetheinyl transferase	1.20366078688518	874.022377950641	0.267428872138944	0.126011606360281	2.12225587676689	0.0338162565644625	0.210743393368516	31.4747136198134	16.6632393510675	29.8226461408948	30.9126388136868	33.8891840631036	34.3944954595282
AASS	aminoadipate-semialdehyde synthase	-1.15152528584456	306.295287496526	-0.203546090993571	0.159906178554475	-1.27290948250776	0.203050163977142	0.528928978401332	11.7051907948279	15.5590487916594	10.3173009885023	11.0306487740813	11.5415051384721	10.690583437204
AATBC	apoptosis associated transcript in bladder cancer	1.92985008383832	12.425674451482	0.948488779253185	0.831506170068207	1.14068760208404	0.253999947653141	0.589820079865759	0.170133587134127	0	0.153989566992572	0.402333693887464	0.255767426891348	0.119115135790574
AATF	apoptosis antagonizing transcription factor	1.21843861511754	3256.38614544667	0.285033569980996	0.0818684386418163	3.48160505696279	0.000498418222402875	0.016623017866957	116.50748046945	81.0074346765752	119.752553264557	125.192834414649	143.037933488987	136.029485072835
AATK	apoptosis-associated tyrosine kinase	-1.01877956215698	468.127237832374	-0.0268419229594015	0.168981760556554	-0.158845089972998	0.873790923115971	0.9833425927108	28.6504960733869	14.6556201521437	29.6686565739022	23.8382713628322	28.4860971700239	22.8105485038949
AATK-AS1	AATK antisense RNA 1	1.08700282539382	9.33344545322976	0.120355690297475	0.852505849829599	0.141178726599391	0.887728751453165	0.987858135106631	0.136106869707301	0	0.0513298556641906	0.100583423471866	0.127883713445674	0.0297787839476435
ABALON	apoptotic BCL2L1-antisense long non-coding RNA	1.12014192490854	248.264391808657	0.163681537095137	0.426844937844377	0.383468380629628	0.701372510357286	0.910543462616066	14.7675953632422	1.40533343924666	16.2715642455484	15.020457905132	12.4047202042304	10.0652289743035
ABAT	4-aminobutyrate aminotransferase	-1.52027723558163	913.146064332761	-0.604334435463541	0.164990041530383	-3.66285401141773	0.000249420701894342	0.0105125461962403	19.2931487810099	29.7127641440722	21.815188657281	18.7085167657671	14.1631212641084	15.3062949490888
ABCA1	ATP-binding cassette; sub-family A (ABC1); member 1	-1.29082447203814	15.1638800794206	-0.368292834466305	1.41046159209052	-0.261115110494032	0.794003739310359	0.954033613966367	0	0	0.0513298556641906	0.0670556156479106	0	0
ABCA10	ATP-binding cassette; sub-family A (ABC1); member 10	-1.22328524068895	62.0005114016707	-0.290760844867706	0.867505929074573	-0.335168711962442	0.737497822585228	0.927358116955153	0.0680534348536506	0	0.102659711328381	0.100583423471866	0.0639418567228371	0.0297787839476435
ABCA11P	ATP-binding cassette; sub-family A (ABC1); member 11; pseudogene	-1.62507626086386	127.583089046766	-0.700507421887897	0.249593722329207	-2.80659070809461	0.00500688136474794	0.0692160194704451	3.67488548209713	6.32400047660996	2.7204823502021	2.95044708850807	2.14205220021504	2.62053298739263
ABCA12	ATP-binding cassette; sub-family A (ABC1); member 12	-1.36289735811595	9.26485937807986	-0.446676914664717	0.768219658134637	-0.581444265237005	0.560941071406795	0.82706366922956	1.73536258876809	0	1.56556059775781	1.20700108166239	0.831244137396882	0.536018111057583
ABCA13	ATP-binding cassette; sub-family A (ABC1); member 13	-8.02323924207728	12.205982044385	-3.00418481710228	1.20987734598494	-2.48304906862821	0.0130263142684281	0.120996554804391	0.238187021987777	2.71028591854713	0.153989566992572	0	0.255767426891348	0.148893919738217
ABCA17P	ATP-binding cassette; sub-family A (ABC1); member 17; pseudogene	1.01051395332524	39.3255290025599	0.0150892428004195	0.524588293597247	0.0287639716413578	0.977052835447818	1	3.06240456841428	6.82590527634091	3.05412641201934	3.58747543716322	5.72279617669392	4.31792367240831
ABCA2	ATP-binding cassette; sub-family A (ABC1); member 2	1.05817670289621	4696.42507496156	0.0815805604442678	0.364747669878506	0.223663006459895	0.823019533273792	0.960337118679658	84.8286065450755	11.7445723137042	82.9747116811642	73.8952884439975	65.9879961379678	54.2569443526064
ABCA3	ATP-binding cassette; sub-family A (ABC1); member 3	1.03199938743682	981.100585728717	0.0454421144218978	0.192372914518911	0.236218880061885	0.813262829849903	0.956967823077308	69.9929577469796	34.6314311814355	71.6051486515459	72.5541761310393	61.3841824539236	54.5845109760305
ABCA4	ATP-binding cassette; sub-family A (ABC1); member 4	1.22374955539576	12.8935522394697	0.291308335679064	0.511935489564039	0.569033289579396	0.569333548683841	0.831384996722916	0.374293891695078	0	0.282314206153048	0.435861501711419	0.287738355252767	0.297787839476435
ABCA5	ATP-binding cassette; sub-family A (ABC1); member 5	-1	41.8237886511544	0	1.67896820298234	0	1	1	0	0	0	0	0	0
ABCA7	ATP-binding cassette; sub-family A (ABC1); member 7	-1.29008597939494	697.947873282313	-0.367467219069568	0.133926840465186	-2.74379069791533	0.00607342476683508	0.0774473821362405	14.1551144495593	21.1803825486461	13.7564013180031	12.6735113574551	13.5556736252415	12.2986377703768
ABCA9	ATP-binding cassette; sub-family A (ABC1); member 9	-1.27733436206569	6.40241555906016	-0.353136222263011	0.942072433145427	-0.374850393492512	0.707771733659054	0.91317475181461	1.42912213192666	0	1.05226204111591	0.804667387774927	0.831244137396882	0.416902975267009
ABCB10	ATP-binding cassette; sub-family B (MDR/TAP); member 10	1.34356969680444	524.111700713412	0.42607116215947	0.28177001835839	1.51212384000891	0.130502361093116	0.425456622751562	22.593740371412	4.81828607741711	22.1744976469304	22.6647980889938	24.4577601964852	22.1851940409944
ABCB6	ATP-binding cassette; sub-family B (MDR/TAP); member 6 (Langereis blood group)	1.23101939647263	1260.24406916766	0.299853493726845	0.202210192101099	1.4828802179117	0.138106238156929	0.439550292133285	50.5977288136892	19.3735252696146	54.9999403441803	50.995795700236	54.9899967816399	53.7209262415488
ABCB7	ATP-binding cassette; sub-family B (MDR/TAP); member 7	1.28430415638856	796.409228549044	0.360986910364548	0.316372879791028	1.14101724080455	0.253862748465627	0.589798169266849	17.9320800839369	2.81066687849332	17.7088002041458	16.495681449386	17.8078070973101	17.0930219859474
ABCB8	ATP-binding cassette; sub-family B (MDR/TAP); member 8	1.16241723886436	1354.66942393438	0.217128003678465	0.0918093028556647	2.36498913426906	0.0180305999255226	0.147702077446326	48.692232637787	33.5272406220274	53.0750707567731	54.750910176519	53.6791887188217	57.3241590992137
ABCB9	ATP-binding cassette; sub-family B (MDR/TAP); member 9	1.01350209220433	597.968191872822	0.019349067008757	0.125533566956457	0.154134607004902	0.877503601872578	0.984851751879753	10.0378816409135	4.9186670373633	9.49602329787527	9.18661934376375	8.72806344266726	9.29098059166477
ABCC1	ATP-binding cassette; sub-family C (CFTR/MRP); member 1	1.18494997780508	3591.37009735291	0.244826157608118	0.302859491622248	0.808381986962742	0.418870718227895	0.728505157082104	53.4219463601157	10.3392388744576	49.3536562211193	50.8952122767642	47.6366832585136	39.2782160269418
ABCC10	ATP-binding cassette; sub-family C (CFTR/MRP); member 10	1.06657422506562	661.129511274449	0.0929843692489346	0.171621596198376	0.541798767221898	0.587957140735316	0.841341608979558	27.2894273763139	12.2464771134352	29.1040281615961	27.5933858391152	24.4257892681238	24.9248421641776
ABCC2	ATP-binding cassette; sub-family C (CFTR/MRP); member 2	1.45446102695329	1116.44172102906	0.540484639185197	0.404669160068112	1.33562102704892	0.181673173779376	0.501223595229075	0.374293891695078	0	0.230984350488858	0.268222462591642	0.639418567228371	0.238230271581148
ABCC3	ATP-binding cassette; sub-family C (CFTR/MRP); member 3	2.13411015644208	3771.16246004903	1.09363464572705	0.959433016106174	1.13987597609006	0.254337975071584	0.590255345048455	0	0.10038095994619	0.0513298556641906	0	0.0959127850842556	0.148893919738217
ABCC4	ATP-binding cassette; sub-family C (CFTR/MRP); member 4	1.12816795479968	397.327917225164	0.173981863409634	0.113433864389459	1.53377357234601	0.125085366689252	0.416128466862038	19.2250953461563	11.8449532736504	18.0681091937951	21.4577970073314	20.1097139393323	17.5099249612144
ABCC5	ATP-binding cassette; sub-family C (CFTR/MRP); member 5	-1.03562313753254	755.77580751472	-0.0504991029023835	0.103897291344304	-0.486048310297474	0.626932913986814	0.861782035484292	16.945305278559	13.4510486327894	17.6574703484816	18.5073499188233	16.1453188225164	14.4129314306594
ABCC6	ATP-binding cassette; sub-family C (CFTR/MRP); member 6	-26.2346469237176	219.518057229531	-4.71340146863674	1.02809782471082	-4.58458461378663	4.54889851547409e-06	0.000777295319711998	0.0680534348536506	3.9148574379014	0.102659711328381	0.100583423471866	0	0.059557567895287
ABCC6P1	ATP-binding cassette; sub-family C; member 6 pseudogene 1 (functional)	-1	10.5080685445888	0	1.76745285391813	0	1	1	0	0	0	0	0	0
ABCC6P2	ATP-binding cassette; sub-family C; member 6 pseudogene 2	-1	45.8679396726695	0	1.67637843452906	0	1	1	0	0	0	0	0	0
ABCC8	ATP-binding cassette; sub-family C (CFTR/MRP); member 8	-1.6428659331637	101.747285149379	-0.716214753293688	0.340204693508291	-2.10524653821754	0.0352698531485224	0.215715567289287	13.8488739927179	22.2845731080541	13.0377833387044	11.8017883540323	9.68719129350981	9.82699870272235
ABCC9	ATP-binding cassette; sub-family C (CFTR/MRP); member 9	1.16175326143093	28.6022071780785	0.216303694983031	0.876617170951554	0.24674818398576	0.805103113812271	0.955269360839055	5.03595417917014	0	4.41436758712039	4.59330967188188	3.61271490484029	3.06721474660728
ABCD1	ATP-binding cassette; sub-family D (ALD); member 1	1.26983757238787	1436.96653580856	0.344643970621906	0.288111917584851	1.19621560090587	0.231612434325787	0.563977536542013	49.3727669863235	10.7407627142423	48.4810486748281	51.4651850097714	47.7645669719593	42.7921125327637
ABCD3	ATP-binding cassette; sub-family D (ALD); member 3	1.54906561742565	733.059935315712	0.63139825705812	0.322746178896437	1.95633069682515	0.0504262103170196	0.263368604783661	17.2175190179736	2.71028591854713	18.7097323895975	19.6137675770139	21.2286964319819	21.4109456583557
ABCD4	ATP-binding cassette; sub-family D (ALD); member 4	-1.36452499779306	889.555331689804	-0.448398824704938	0.184710874451942	-2.42757133837078	0.015200297131424	0.133515663150475	26.5408395929237	48.7851465338483	25.7162576877595	24.1735494410718	25.4488589756891	27.5155963676226
ABCE1	ATP-binding cassette; sub-family E (OABP); member 1	1.23471486319677	2004.50661154288	0.304177913917375	0.118500797012054	2.56688496269298	0.0102616649596342	0.105324181788979	61.4182249554197	36.3379075005207	61.929470858846	66.7203375696711	74.939856079165	64.649739950334
ABCF1	ATP-binding cassette; sub-family F (GCN20); member 1	1.00396379853316	4134.7993886942	0.00570724875253294	0.0658293625125989	0.0866976153907104	0.930911871924507	1	164.825419215542	180.685727903142	167.027350331276	175.953935460117	174.337472354815	185.015584666709
ABCF2	ATP-binding cassette; sub-family F (GCN20); member 2	-1.07710999782306	3403.96355752795	-0.107165589910379	0.0670984469913562	-1.5971396465284	0.110234582357338	0.391831334568283	127.259923176327	142.842106003428	128.940597428447	138.201623850344	118.9957953612	127.512752863809
ABCF3	ATP-binding cassette; sub-family F (GCN20); member 3	1.15281638748258	1526.21448226583	0.205162748928392	0.0716188960125526	2.86464551048698	0.00417476299965172	0.0617075136248386	38.3821372574589	39.8512410986374	35.263610841299	43.0161774381347	44.5994450641789	46.8420271496432
ABCG1	ATP-binding cassette; sub-family G (WHITE); member 1	-1.35903596316656	332.028942256152	-0.442583633585482	0.279547731786039	-1.5832131091095	0.113372899552308	0.397134426291474	1.46314884935349	0	1.92486958740715	1.44169573643008	0.8632150657583	0.833805950534018
ABCG2	ATP-binding cassette; sub-family G (WHITE); member 2 (Junior blood group)	1.92555712988753	1185.46640007496	0.945275927488432	1.14712281760016	0.824040733028045	0.409916413786211	0.721495223591604	0	0	0.0513298556641906	0.0670556156479106	0.0319709283614185	0.059557567895287
ABCG5	ATP-binding cassette; sub-family G (WHITE); member 5	-2.8751792873914	8.61587866430687	-1.52365192091467	1.81653356751394	-0.838768932302142	0.401598987778902	0.716841712220435	0	0.10038095994619	0	0	0	0
ABHD1	abhydrolase domain containing 1	-19.5965744371442	33.0120893361132	-4.29252958216335	1.1338129044808	-3.78592408429944	0.000153138424623452	0.00773760808692067	0	3.0114287983857	0.0513298556641906	0.0670556156479106	0.0639418567228371	0.0297787839476435
ABHD10	abhydrolase domain containing 10	-1.07693303882241	695.780929556426	-0.106928549267362	0.148127399179092	-0.721868809281398	0.470375139406067	0.767351140437802	12.7259923176327	21.5819063884308	13.0891131943686	13.5787621687019	15.6977258254565	15.3360737330364
ABHD11	abhydrolase domain containing 11	-1.10918274075702	1376.62827015984	-0.149497072862204	0.11737742070434	-1.27364421508945	0.202789534885165	0.528584777041507	26.302652570936	39.0481934190679	28.4880698936258	28.0292473408266	27.6228821042656	31.2677231450257
ABHD11-AS1	ABHD11 antisense RNA 1 (tail to tail)	1.02201448975836	55.1414487022978	0.0314156504382976	0.702788334938386	0.0447014397884846	0.96434528606183	1	0	0	0.205319422656763	0.201166846943732	0.0959127850842556	0.0297787839476435
ABHD12	abhydrolase domain containing 12	-1.06886389101115	3136.01780651887	-0.0960781521555299	0.089185421725389	-1.07728539369769	0.281352785617811	0.615825548340092	110.756965224316	138.826867605581	112.43804883241	113.860435370152	113.36891196959	125.338901635631
ABHD13	abhydrolase domain containing 13	1.27531493183054	209.771879586054	0.350853556484804	0.169094775771282	2.07489294027256	0.0379964581565579	0.224979783775178	8.40459920442585	4.9186670373633	9.67567779269993	9.75659207677099	10.8381447145209	10.9288137087852
ABHD14A	abhydrolase domain containing 14A	-1.14574662682675	490.021988666813	-0.196288038304433	0.194073811292717	-1.01140920043239	0.311820619485535	0.643972009077147	11.8072709471084	17.466287030637	12.1651757924132	13.9810958625894	8.02470301871605	15.2765161651411
ABHD14A-ACY1	ABHD14A-ACY1 readthrough (NMD candidate)	3.91804575219371	143.623573228165	1.97013424448595	2.07440999809187	0.949732331746453	0.342248276996961	0.672400037579593	3.60683204724348	0	0	5.09622678924121	7.7689355918247	1.51871798132982
ABHD14B	abhydrolase domain containing 14B	-1.04814241277148	3953.84084336796	-0.067834751456059	0.0988768146552774	-0.686053163146053	0.492679584530962	0.781380053192489	13.5426335358765	10.4396198344037	15.7839306167386	14.0816792860612	11.3177086399422	15.2467373811935
ABHD15	abhydrolase domain containing 15	1.03455964894175	515.092903584979	0.0490168281380861	0.0720325244731493	0.680481886433919	0.496199387250768	0.784137256716083	15.4821564292055	11.644191353758	14.4493543694697	14.8863466738362	15.3780165418423	15.5445252206699
ABHD16A	abhydrolase domain containing 16A	1.01461015403819	1267.93931042845	0.0209255038896278	0.068378249318638	0.306025733301775	0.759585052771695	0.938305400531721	46.2082822656288	40.6542887782069	48.0190799738503	47.2071534161291	44.6633869209017	51.3981810936327
ABHD16B	abhydrolase domain containing 16B	-1.64137555052356	350.200765515525	-0.71490536858356	0.23558847675195	-3.03455151304484	0.00240893613022345	0.0439346316641577	11.4329770554133	26.5005734257941	12.4988198542304	10.8294819271376	10.3585807890996	10.6608046532564
ABHD17A	abhydrolase domain containing 17A	-1.06220231734507	2511.20555930212	-0.087058581990747	0.146789874809701	-0.59308301818235	0.55312559471866	0.821658887864144	86.9722897429655	128.186485851284	83.2313609594851	97.9347266537735	82.0693731037614	114.261194007108
ABHD17B	abhydrolase domain containing 17B	-1.16727773922172	387.458239342587	-0.223147873233863	0.184365345931883	-1.21035692529934	0.226141962975304	0.555965554761742	11.6031106425474	21.8830492682694	13.6024117510105	12.1035386244479	14.8025398313368	14.5022677825024
ABHD17C	abhydrolase domain containing 17C	1.1091176116139	593.593660281289	0.149412358011286	0.134039827348786	1.11468629113121	0.264984877646419	0.601474254703412	6.26091600653586	2.81066687849332	7.03219022599412	6.70556156479106	6.64995309917505	6.81934152401036
ABHD2	abhydrolase domain containing 2	1.01771735273354	7043.64130075019	0.0253369421314532	0.211070772942604	0.120040031020036	0.904451437045218	0.993982493150371	48.0797517241041	16.8640012709599	47.0181477883986	44.7260956371564	41.0506720160614	32.3993169350361
ABHD3	abhydrolase domain containing 3	-1.08597239197473	325.677890041841	-0.118987426837091	0.239436845201856	-0.496947020567281	0.619226412091788	0.85771301159593	2.89227098128015	6.62514335644853	3.05412641201934	3.41983639804344	3.38891840631036	4.46681759214652
ABHD4	abhydrolase domain containing 4	-1.01000669341422	595.946829348398	-0.0143648538914334	0.123198714852304	-0.116599056318523	0.907177785573371	0.995120475704594	12.9301526221936	6.22361951666377	13.1404430500328	12.6399835496312	10.8701156428823	11.4350530358951
ABHD5	abhydrolase domain containing 5	1.00843791126606	198.574345366734	0.0121222610792484	0.177466661744814	0.0683072581636737	0.945541046447204	1	5.9206488322676	4.11561935779378	8.31543661759888	5.59914390660054	6.0425054603081	8.30828072139253
ABHD6	abhydrolase domain containing 6	1.25918029760768	276.114052928983	0.33248487228739	0.453010547625591	0.733945101344939	0.462982197713725	0.762046907554435	5.3762213534384	0	5.74894383438935	5.33092144400889	4.8276101825742	4.64549029583238
ABHD8	abhydrolase domain containing 8	1.00014637345069	1911.57201444106	0.000211156797934985	0.0820671004686616	0.00257297743832948	0.997947063291809	1	36.9530151255323	36.2375265405745	39.2930045109379	37.4505613393581	37.3740152544983	42.2263156377585
ABI1	abl-interactor 1	-1.06041348967284	1009.67161430111	-0.0846269281660967	0.0730728226940873	-1.15811768378484	0.246816014389903	0.581486365828632	20.8583777826439	17.7674299104756	19.7619944307134	19.9825734630774	17.7438652405873	19.9220064609735
ABI2	abl-interactor 2	1.05116199836257	2392.21861519845	0.0719850253649067	0.119041869564337	0.604703417615615	0.545376076925129	0.816309576923251	86.5299424164167	47.8817178943326	83.0773713924925	82.4784072469301	81.2061580380031	74.8043052764804
ABI3	ABI family; member 3	-1.2992502397655	182.043929348413	-0.377679325242853	1.39382138686811	-0.270966803064695	0.786416564709467	0.95038579581205	0.0340267174268253	0	0.0256649278320953	0.0335278078239553	0.0319709283614185	0
ABI3BP	ABI family; member 3 (NESH) binding protein	-2.18393899509523	13.8611730975919	-1.12693255740117	0.848408402503785	-1.32829018910635	0.184082259571133	0.504907237879252	0.170133587134127	0	0.153989566992572	0.0670556156479106	0.0639418567228371	0.059557567895287
ABL1	ABL proto-oncogene 1; non-receptor tyrosine kinase	1.10054271027395	4647.35589087415	0.138215134965731	0.227772067976301	0.606813364754241	0.543974777719839	0.815520507410654	142.197652126703	45.472574855624	134.946190541157	135.653510455723	123.375812546714	106.310258693087
ABL2	ABL proto-oncogene 2; non-receptor tyrosine kinase	-1.22492582942019	1048.96623695857	-0.292694395132131	0.11123771922134	-2.63125131637885	0.00850711014463448	0.0948688356144115	64.6167363935412	72.3746721212029	60.569229683745	60.048303812704	59.433955823877	48.1522936433395
ABLIM1	actin binding LIM protein 1	-1.16056212909059	1754.0598166907	-0.214823757436077	0.239155567944154	-0.898259485584048	0.369047226499403	0.691643732283545	9.59553431436474	2.20838111881618	8.34110154543098	7.77845141515763	6.23433103047661	4.64549029583238
ABLIM2	actin binding LIM protein family; member 2	-1.62624950725025	77.5960900254264	-0.701548619809957	0.309285462753959	-2.26828837528665	0.0233116359834694	0.169843466814506	4.42347326548729	9.8373340747266	4.3630377314562	3.75511447628299	3.93242418845448	4.02013583293187
ABLIM3	actin binding LIM protein family; member 3	1.6155688658625	727.14494968055	0.692042248790075	0.535807022998494	1.29158861135723	0.196499650114432	0.519810699197601	0.204160304560952	0	0.128324639160477	0.167639039119777	0.22379649852993	0.297787839476435
ABO	ABO blood group (transferase A; alpha 1-3-N-acetylgalactosaminyltransferase; transferase B; alpha 1-3-galactosyltransferase)	-1	21.3783787956741	0	1.68469434003732	0	1	1	0	0	0	0	0	0
ABR	active BCR-related	1.10990315866203	4535.97170937048	0.150433803951081	0.164929689065471	0.912108697975924	0.36171150003364	0.687293073348312	82.7529767820391	36.8398123002517	84.3862827119294	83.283074634705	78.4566581989211	73.16647215936
ABRACL	ABRA C-terminal like	-1.2915434883498	484.490508050208	-0.369096222139848	0.290743644178075	-1.26949025208538	0.204266265049923	0.53049767235422	7.48587783390157	23.790287507247	9.13671430822593	8.24784072469301	11.9571272071705	12.3879741222197
ABT1	activator of basal transcription 1	1.0445844226457	1265.91050495397	0.0629290948084799	0.0799203653223927	0.787397486918743	0.431049217425254	0.738544495684685	45.4256677648118	53.2019087714806	45.4525871906408	49.1182384620945	49.8107063870901	56.043671389465
ABTB1	ankyrin repeat and BTB (POZ) domain containing 1	1.20490390529576	1385.64351694906	0.268918091781867	0.15261495232591	1.76206910059239	0.0780576231901367	0.330052957488138	2.10965648046317	2.0076191989238	2.41250321621696	2.44752997114874	3.58074397647888	2.29296636396855
ABTB2	ankyrin repeat and BTB (POZ) domain containing 2	-1.07601126890817	445.506998650187	-0.105693187107174	0.133286533927077	-0.792977234782021	0.427791086428588	0.735412922103484	17.2855724528273	9.53619119488804	16.682203090862	15.5569028303153	14.4188886909998	13.1920012888061
ACAA1	acetyl-CoA acyltransferase 1	-1.12868285914834	1215.11983172203	-0.174640170071853	0.156698293690723	-1.11449950065533	0.265064958558514	0.601474254703412	31.6108204895207	51.5958134123416	29.9509707800552	31.8178896249336	35.0081665557533	37.3128162863973
ACAA2	acetyl-CoA acyltransferase 2	1.07505971678454	2454.06701582103	0.104416800015743	0.0569991515216157	1.83190095340534	0.0669661784991425	0.303545161228117	93.1311255972209	88.2348637927009	94.7549135560959	90.055691815144	107.678086721258	111.313094396291
ACACA	acetyl-CoA carboxylase alpha	1.04958688979582	4435.33801075472	0.0698216047326213	0.167896715193939	0.415860457138604	0.677512116361733	0.895642087514315	157.441621533921	78.4979106779205	151.602728704187	160.79936632369	148.792700594042	111.045085340763
ACACB	acetyl-CoA carboxylase beta	-1.02510221728676	379.494339274657	-0.0357677741405872	0.224779467128091	-0.159123849689549	0.873571298281432	0.9833425927108	19.1570419113026	6.42438143655615	18.5044129669407	16.5962648728579	15.7936386105408	12.7750983135391
ACAD10	acyl-CoA dehydrogenase family; member 10	-1.06294991647678	1223.17786673526	-0.0880736223132345	0.0737191234946225	-1.19471879395933	0.23219691703204	0.564524028864221	22.2194464797169	18.2693347102066	22.7391260592365	22.497159049874	20.9409580767291	19.5051034857065
ACAD11	acyl-CoA dehydrogenase family; member 11	-1.26084113610081	457.665952946337	-0.334386509926366	0.0801179698623181	-4.17367677315097	2.99722903640682e-05	0.00271639040819784	23.7506487639241	19.4739062295608	21.8921834407773	18.8761558048868	17.3282431718888	17.956606720429
ACAD8	acyl-CoA dehydrogenase family; member 8	1.15612689426455	513.039068936258	0.209299753962403	0.091706864982744	2.28226920636515	0.0224734514037633	0.166601061257497	10.3441220977549	9.8373340747266	9.18804416389012	10.1589257706585	11.0619412130508	13.4600103443349
ACAD9	acyl-CoA dehydrogenase family; member 9	-1.14244876351201	1548.16755171571	-0.192129464815367	0.137402866065457	-1.39829299283932	0.16202510121933	0.473071054379492	45.391641047385	69.262862362871	42.270136139461	45.9666245266427	49.1073459631389	47.7353906680725
ACADM	acyl-CoA dehydrogenase; C-4 to C-12 straight chain	1.23441481082333	690.71788972372	0.303827276947715	0.147845404842709	2.05503361616787	0.0398757579158982	0.231228586609213	19.6334159552782	10.2388579145114	18.8123921009259	17.6020991075765	25.129149692075	21.0238214670363
ACADS	acyl-CoA dehydrogenase; C-2 to C-3 short chain	-1.33342801002482	859.381310339596	-0.415139937836903	0.192858460463978	-2.15256274906561	0.0313530587816858	0.202183887584932	2.04160304560952	3.11180975833188	1.71955016475039	1.40816792860612	1.63051734643235	1.72716946896332
ACADSB	acyl-CoA dehydrogenase; short/branched chain	1.27149136867317	300.608364616501	0.346521668544193	0.583325944384044	0.594044670703097	0.552482235786054	0.821466948780421	10.9906297288646	0	11.0872488234652	9.95775892371473	9.94295872040116	8.93363518429305
ACADVL	acyl-CoA dehydrogenase; very long chain	1.01907748673235	11222.3027604974	0.0272637526561934	0.0400342460405675	0.681010768344845	0.495864676731674	0.783815129194064	139.237327710569	142.741725043482	147.060036477906	146.147714304621	149.943654015053	157.261758027505
ACAP1	ArfGAP with coiled-coil; ankyrin repeat and PH domains 1	1.14832955784326	69.3610940120993	0.199536738908179	0.302129001701853	0.6604355681984	0.50897435338673	0.792752057099737	0.748587783390157	0.10038095994619	0.795612762794955	0.737611772127017	0.703360423951208	0.923142302376948
ACAP2	ArfGAP with coiled-coil; ankyrin repeat and PH domains 2	1.39929218454657	399.48452461412	0.484697241404294	0.53898614538945	0.899275882228979	0.368505730372019	0.691643732283545	9.15318698781601	0	8.2127769062705	7.20847868215039	9.91098779203974	8.0104928819161
ACAP3	ArfGAP with coiled-coil; ankyrin repeat and PH domains 3	-1.13107688611873	1840.4250117316	-0.17769700134547	0.0826415841683497	-2.15021291198244	0.0315383772808549	0.203076064635123	63.9021753275779	74.0811484402881	65.0349271265295	59.277164232753	66.2117926364978	60.3615950618733
ACAT1	acetyl-CoA acetyltransferase 1	1.27278822423085	1449.22709382685	0.347992393105334	0.13050550969359	2.66649579716883	0.00766465647537134	0.0890178880572942	28.1741220294114	15.5590487916594	32.2864792127759	30.2085548493837	34.6884572721391	37.5212677740308
ACAT2	acetyl-CoA acetyltransferase 2	1.13563698017471	2026.28111588243	0.183501733961852	0.0858946725998089	2.13635756919179	0.032650279767237	0.206420861480044	142.469865866118	161.613345513366	144.185564560711	161.000533170633	178.301867471631	191.298908079662
ACBD3	acyl-CoA binding domain containing 3	1.06143225733215	937.683391244437	0.0860122985823173	0.112436192281307	0.76498765065897	0.444278898324551	0.747063293174804	20.3479770212415	11.7445723137042	16.2202343898842	16.1268755633225	20.013801154248	18.4032884796437
ACBD4	acyl-CoA binding domain containing 4	-1.15264814626508	458.806705238472	-0.204952187657952	0.124988153200764	-1.63977290974726	0.101052392844207	0.373463203535556	4.32139311320681	3.51333359811664	4.67101686544135	3.31925297457158	4.12424975862299	4.16902975267009
ACBD5	acyl-CoA binding domain containing 5	1.30327989622501	942.004683540837	0.38214695461328	0.530757265444913	0.72000324723382	0.47152299623079	0.768679136589498	9.52748087951109	0	9.23937401955431	8.61664661075651	7.99273209035463	8.66562612876425
ACBD6	acyl-CoA binding domain containing 6	1.04202517588979	1547.64762623214	0.0593901343271501	0.0813169211316371	0.730353947255435	0.465173860588645	0.763364677101359	53.9663738389449	59.224766368252	56.539836014106	56.4943561833647	57.7394966207219	69.0867787585329
ACBD7	acyl-CoA binding domain containing 7	-1.80772104246305	172.211343611275	-0.854172066190291	0.411327151503564	-2.07662456287642	0.037836224030649	0.224552249289671	2.92629769870698	10.1384769545652	2.41250321621696	3.38630859021949	2.71752891072058	2.70986933923556
ACCS	1-aminocyclopropane-1-carboxylate synthase homolog (Arabidopsis)(non-functional)	-2.51712324628002	212.095924850141	-1.33177585712024	0.467986283489223	-2.8457583140915	0.0044305808073	0.0637897855625865	1.59925571906079	6.02285759677139	1.15492175244429	0.670556156479106	1.56657548970951	1.28048770974867
ACD	adrenocortical dysplasia homolog (mouse)	1.07422253461885	1119.94392507904	0.103292891214036	0.0676055401782016	1.52787613177509	0.12654329532483	0.419022666821121	42.2952097615439	31.0177166233727	42.7577697682708	42.5803159364232	42.4254219356024	47.2291513409626
ACE	angiotensin I converting enzyme	-1	43.7422278073646	0	1.67453493264322	0	1	1	0	0	0	0	0	0
ACE2	angiotensin I converting enzyme 2	1.1539598570658	7.59691567199956	0.206593037658076	1.37381068399824	0.150379553794721	0.880465171536941	0.985706063872024	0.0340267174268253	0	0.0256649278320953	0	0.0639418567228371	0.0297787839476435
ACER3	alkaline ceramidase 3	-1.10190001970775	489.173069400506	-0.139993327706312	0.0875963369605121	-1.59816417631048	0.110006444077107	0.391630465905537	21.3007251091926	15.1575249518747	20.6602669048367	18.2055996484077	17.5520396704188	19.4157671338636
ACHE	acetylcholinesterase (Yt blood group)	-1.14329455800501	384.552650508205	-0.193197146881738	0.1748334030205	-1.10503567135329	0.269144132709943	0.605169204012748	10.8204961417304	17.2655251107447	10.8305995451442	11.6676771227364	11.4455923533878	11.613725739581
ACIN1	apoptotic chromatin condensation inducer 1	1.00169908976746	5722.94363665341	0.00244918827489037	0.065153435022046	0.0375910844004102	0.970013716517027	1	178.436106186272	142.139439283805	180.963406144104	185.475832882121	164.618310132944	174.3845587974
ACKR3	atypical chemokine receptor 3	-6.14759604568395	217.606808095933	-2.62002236964234	1.122223739809	-2.33467024150483	0.01956065400523	0.155208246026316	0.340267174268253	6.32400047660996	0.43630377314562	0.50291711735933	0.319709283614185	0.416902975267009
ACKR4	atypical chemokine receptor 4	-1.66720144889003	16.4001468308701	-0.737428436511184	1.14872037999316	-0.641956432004431	0.520901471729121	0.798974487860667	0.136106869707301	0	0	0.0335278078239553	0	0.059557567895287
ACLY	ATP citrate lyase	1.07299969283912	12844.9413533119	0.101649663103251	0.131939896163304	0.770424004104399	0.441048418959116	0.745573925699189	403.795055704136	220.035064202048	402.24641391243	420.4387101124	373.164675834477	345.076548385293
ACO1	aconitase 1; soluble	-1.00754339030412	2020.75583734893	-0.0108419703945696	0.0651200992427176	-0.166491920630512	0.867769840841579	0.981300195737287	59.4446753446638	41.9592412575074	56.8478151480911	57.8019406884989	56.3967176295423	51.8746416367949
ACO2	aconitase 2; mitochondrial	1.11456337829955	5345.69030844176	0.156478656040215	0.0910878732364109	1.71788681061954	0.0858172630231154	0.34660712698079	155.672232227726	104.59696026393	157.197682971584	174.042850414152	150.167450513583	160.74587574938
ACOT1	acyl-CoA thioesterase 1	1.168974740262	269.069776057949	0.225243755795603	0.152763690501255	1.4744587215491	0.140358123917033	0.440399244525749	6.43104959366998	6.9262862362871	7.51982385480393	8.38195195598883	6.96966238278924	9.94611383851292
ACOT11	acyl-CoA thioesterase 11	-1.14812148914805	244.307408528217	-0.199275309712065	0.161601013613182	-1.2331315581291	0.217526685142601	0.547281562737802	4.18528624349951	3.61371455806283	3.59308989649334	3.58747543716322	3.54877304811746	3.15655109845021
ACOT12	acyl-CoA thioesterase 12	-1.03568391835393	15.7888968125986	-0.0505837723282632	0.380182481657447	-0.133051297123786	0.894152811857203	0.989652826281878	2.34784350245095	1.50571439919285	2.43816814404906	2.17930750855709	1.7264301315166	2.5311966355497
ACOT13	acyl-CoA thioesterase 13	-1.30614316726247	761.126413245715	-0.385313040360072	0.212237913528466	-1.81547695204039	0.0694506447615729	0.308654901081947	23.2062212850949	50.1904799730949	24.7409904301399	22.0612975481626	27.5909111759042	28.9449779971095
ACOT2	acyl-CoA thioesterase 2	-1.0354928436443	892.972291708307	-0.050317583037371	0.0900967612892598	-0.558483815814689	0.576514052928791	0.835489771316251	21.1305915220585	27.9059068650408	24.8693150693004	22.3630478185782	26.1522193996404	24.3292664852247
ACOT4	acyl-CoA thioesterase 4	-1	88.9637883291996	0	1.68339858391067	0	1	1	0	0	0	0	0	0
ACOT7	acyl-CoA thioesterase 7	-1.01082353705864	4374.10175330821	-0.015531162986962	0.127430352444304	-0.121879620428345	0.902994355828982	0.993982493150371	129.199446069656	192.028776377061	132.841666458925	152.551525598997	150.167450513583	167.863005112866
ACOT8	acyl-CoA thioesterase 8	1.13325135817071	1059.27153710401	0.18046789025542	0.0913652248793726	1.9752360976913	0.0482413612245217	0.257535526943682	28.9567365302283	32.7241929424579	30.7979133985144	32.991362898772	33.153852710791	41.9880853661773
ACOT9	acyl-CoA thioesterase 9	1.01943810642882	1019.13225025626	0.0277741870672982	0.0782806693217755	0.354802626343566	0.722737460690074	0.92068578535584	26.2345991360823	20.8792396688075	27.3588130690136	23.8047435550083	25.6726554742191	30.7912626018634
ACOX1	acyl-CoA oxidase 1; palmitoyl	-1.03730767502143	1310.41070830669	-0.0528438742779305	0.0934667395527571	-0.565376245398	0.571817878336488	0.832222455624041	24.7033968518752	14.4548582322513	24.9463098527966	22.0948253559865	22.4116207813544	21.9469637694132
ACOX2	acyl-CoA oxidase 2; branched chain	-1.11161954735638	200.491409628848	-0.152663109052125	0.339152100189039	-0.450131693028093	0.652615485614955	0.880251206905099	1.02080152280476	0	0.769947834962859	0.603500540831196	0.639418567228371	0.774248382638731
ACOX3	acyl-CoA oxidase 3; pristanoyl	-1.09575053677007	873.638267292683	-0.131919385588859	0.128156550274366	-1.02936124065791	0.303309955436112	0.636527927642083	25.0096373087166	34.5310502214893	22.3798170695871	26.5875516043966	26.5998123967002	23.555018102586
ACP1	acid phosphatase 1; soluble	1.03882447049637	2554.70506360561	0.0549519035802021	0.0665473091501706	0.825756958199432	0.408941974664598	0.720732233516885	64.5827096761144	67.4560050838396	68.9103312291759	64.2728075985223	73.0855422342028	79.2413440846793
ACP2	acid phosphatase 2; lysosomal	1.00585972265746	1611.87621544234	0.00842912071246088	0.0700457443494933	0.120337370824468	0.90421590155839	0.993982493150371	49.6109540083113	38.6466695792831	54.1016678700569	47.8441817647842	47.1890902614537	56.1627865252556
ACP5	acid phosphatase 5; tartrate resistant	-1.04094716306884	385.831954593322	-0.0578968414393157	0.418163931182878	-0.138454890826046	0.889880918088214	0.988495454064927	1.53120228420714	0	1.79654494824667	1.07288985036657	1.02306970756539	1.5782755492251
ACP6	acid phosphatase 6; lysophosphatidic	-1.02632958860127	611.411633996531	-0.0374941027613856	0.147409470502556	-0.254353418634221	0.799222534283446	0.955269360839055	2.65408395929237	3.51333359811664	2.64348756670582	2.38047435550083	2.87738355252767	3.03743596265964
ACRC	acidic repeat containing	-1.08884522027094	31.7712569098637	-0.122798889024628	0.442023438318077	-0.277810809064524	0.781157593253957	0.949439527490604	0.918721370524283	2.50952399865475	0.615958267970288	0.771139579950972	0.991098779203974	1.75694825291097
ACSF2	acyl-CoA synthetase family member 2	-1.0820269945017	1210.3261349223	-0.113736492092572	0.0928016715996929	-1.22558667459336	0.220354254894496	0.54972653614401	14.2571946018398	15.2579059118209	14.552014080798	15.3557359833715	11.6693888519178	14.7404980540835
ACSF3	acyl-CoA synthetase family member 3	1.05806096414792	1099.41808292645	0.0814227561286494	0.0721278551528968	1.12886700923033	0.258953939687959	0.594892134852383	27.5616411157285	27.4040020653098	26.0242368217447	28.3309976112422	29.7009924477578	30.1659081389628
ACSL1	acyl-CoA synthetase long-chain family member 1	1.39270157229506	734.585829866686	0.477886150764215	0.390991962609024	1.22224034370262	0.221616751545972	0.551259139119595	24.9075571564361	2.50952399865475	24.3046866569943	27.2916355686996	23.8183416292568	22.9892212075808
ACSL3	acyl-CoA synthetase long-chain family member 3	1.03512526035693	2090.07419389014	0.0498053586051133	0.11235178467284	0.443298330775453	0.657549963005108	0.883203050131772	109.32784309239	65.548766844862	108.536979801931	99.778756084091	103.809604389526	102.171007724365
ACSL4	acyl-CoA synthetase long-chain family member 4	1.09024213819513	875.307351773263	0.12464858709203	0.113094825019375	1.10215995356706	0.270392138568729	0.606079176676992	12.2836449910839	8.53238159542614	11.1385786791294	11.4665102757927	13.8753829088556	11.7030620914239
ACSL5	acyl-CoA synthetase long-chain family member 5	-1.23812280403538	2180.74194028729	-0.308154416318136	0.834340394355984	-0.36933896333282	0.711875086799841	0.91484504640595	0.102080152280476	0	0.076994783496286	0	0.127883713445674	0.059557567895287
ACSM3	acyl-CoA synthetase medium-chain family member 3	-1.2988417606866	236.012656627486	-0.377225676375766	1.39369504840587	-0.270665865396626	0.786648032576573	0.95038579581205	0	0	0.0513298556641906	0	0	0.059557567895287
ACSS1	acyl-CoA synthetase short-chain family member 1	1.04945392003263	1255.19494009593	0.0696388214181683	0.0730249502483263	0.953630521915547	0.340270700299878	0.670323446413091	95.3428622299645	74.2819103601805	93.3176775974986	94.9172239496175	97.2555640754352	96.5130387743125
ACSS2	acyl-CoA synthetase short-chain family member 2	1.03500478873864	2671.04279576485	0.0496374427714691	0.0547129566635088	0.907233785166196	0.364283181139318	0.688975425476367	60.2613165629076	44.8702890959469	57.1044644264121	59.277164232753	60.1373162478283	58.1579650497477
ACSS3	acyl-CoA synthetase short-chain family member 3	-1	31.1207299684191	0	1.68580019273182	0	1	1	0	0	0	0	0	0
ACTA1	actin; alpha 1; skeletal muscle	1.4751809789023	20.8429591224354	0.560891958778314	0.797505033694601	0.703308361804151	0.481863600780029	0.774568320343457	1.59925571906079	0	2.05319422656763	2.21283531638105	1.66248827479376	1.81650582080625
ACTA2	actin; alpha 2; smooth muscle; aorta	1.03274062187445	694.456380703115	0.0464779594081114	0.0995782627472963	0.466748044460872	0.640680151655757	0.871224986800574	13.1002862093277	12.3468580733813	11.857196658428	13.8469846312935	11.6693888519178	14.2044799430259
ACTB	actin; beta	1.18476447179825	120927.317914573	0.244600283476568	0.0615493766350629	3.97404972802318	7.06608001403576e-05	0.00469650768549147	5362.10026570627	3900.80410350894	5366.40808505197	5863.44361567678	5991.22409121639	6140.2661348683
ACTC1	actin; alpha; cardiac muscle 1	1.23790667156249	10481.5418989649	0.307902550780438	0.0469520281934906	6.55781150734456	5.46031653246285e-11	6.58556176249884e-08	387.870551948382	362.676408285584	388.490012594427	469.35578172755	473.329594390801	527.08447587329
ACTG1	actin gamma 1	1.07039135047669	113673.557217221	0.0981383631372232	0.0520575924833241	1.88518827812985	0.0594044228311756	0.285268589761103	4353.92265506686	3437.94749719706	4392.60372831878	4683.93533643003	4247.59360024134	4626.87855586511
ACTG1P20	actin gamma 1 pseudogene 20	-3.09275209179458	32.3864389504248	-1.6288911948004	0.627535785228072	-2.59569451359399	0.00943999536648521	0.100648362271545	0.918721370524283	5.9224766368252	0.744282907130764	1.03936204254261	0.8632150657583	0.625354462900513
ACTL10	actin-like 10	1.21305934518629	116.593384719011	0.278650131589222	0.771046858313173	0.361391955086656	0.717806461126159	0.91790942859449	0.136106869707301	0	0.0513298556641906	0.134111231295821	0.127883713445674	0.0297787839476435
ACTL6A	actin-like 6A	1.13423416359597	1521.32073918584	0.181718516632849	0.0727495080307087	2.49786591761065	0.0124943441979119	0.118576224976232	45.8680150913605	35.8360027007898	46.3765245925962	45.8660411031709	53.4234212919304	53.6613686736536
ACTL8	actin-like 8	2.58956787802943	11.3134823983008	1.37271137504068	1.38187174251565	0.99337104364093	0.320529167465606	0.652418124976404	0	0	0.0256649278320953	0.100583423471866	0.0319709283614185	0
ACTN1	actinin; alpha 1	1.00130904336437	7208.17574748767	0.00188731535059357	0.119819848519751	0.0157512747170805	0.987432820750849	1	120.89692701751	72.3746721212029	113.079672028212	122.812360059148	105.887714733018	90.3190517132027
ACTN2	actinin; alpha 2	-1.12704444079937	366.329300342206	-0.172544403936745	0.127620782041953	-1.35200867112713	0.176372541396331	0.494975160615109	10.6503625545963	6.72552431639472	11.1129137512973	8.5495909951086	9.78310407859407	8.9038564003454
ACTN4	actinin; alpha 4	-1.06477694346783	23499.2453393131	-0.0905512367824573	0.0844009627034388	-1.07286971477599	0.28332957597659	0.617418265703539	216.682136574024	167.335060230298	211.196691130312	228.257315665488	174.625210710068	179.119385445076
ACTR10	actin-related protein 10 homolog (S. cerevisiae)	-1.21885899195219	992.008947570107	-0.285531232292661	0.200676612379022	-1.42284259689102	0.154781789850649	0.462217997423189	37.5314693217883	72.97695788088	37.8557685523406	37.5511447628299	43.9919974253119	46.1571151188474
ACTR1A	ARP1 actin-related protein 1 homolog A; centractin alpha (yeast)	1.029290331107	5493.64025700783	0.0416499794807501	0.103214578714558	0.403528067444173	0.686559791098571	0.900814866136817	110.314617897768	148.764582640253	111.077807657309	125.259890030297	144.668450835419	127.363858944071
ACTR1B	ARP1 actin-related protein 1 homolog B; centractin beta (yeast)	-1.07685837134314	2767.75124451092	-0.106828518780099	0.0587461790034038	-1.81847603695059	0.0689914060194124	0.307553574477108	108.68133546128	117.445723137042	112.900017533387	110.272959932989	101.507697547504	114.707875766323
ACTR2	ARP2 actin-related protein 2 homolog (yeast)	1.15352271591883	5484.70792689566	0.206046414788787	0.151872010594189	1.35671091719037	0.17487308225547	0.49280470383981	157.543701686201	76.2895295591043	151.346079425866	148.293494005354	164.490426419498	147.434759324783
ACTR3	ARP3 actin-related protein 3 homolog (yeast)	1.244146523159	2982.88830357921	0.315156401695824	0.12922544886895	2.43881065575119	0.0147356869560139	0.13084465851159	82.582843194905	44.1676223763235	86.2341575158403	84.4900757163674	95.2733665170272	96.5130387743125
ACTR3B	ARP3 actin-related protein 3 homolog B (yeast)	1.16552064477603	498.199097847486	0.220974559037535	0.129376782913313	1.70799237747005	0.0876377568568108	0.349841553131115	27.0172136368993	15.860191671498	27.7181220586629	26.9563574904601	28.6779227401924	31.3272807129209
ACTR3C	ARP3 actin-related protein 3 homolog C (yeast)	-2.04004680958392	20.2086320656859	-1.02860225571629	0.824097402920069	-1.24815616706421	0.211973872541396	0.539798334834585	0.170133587134127	0	0.128324639160477	0	0	0.178672703685861
ACTR5	ARP5 actin-related protein 5 homolog (yeast)	-1.09953741872597	742.043198526693	-0.136896701866199	0.135593700246405	-1.00960960293455	0.31268236700881	0.64498708490082	38.4161639748858	58.7228615685211	39.7293082840836	42.2785656660076	40.3473115921102	46.6037968780621
ACTR6	ARP6 actin-related protein 6 homolog (yeast)	-1.15785431422189	485.645483251319	-0.211453739189069	0.207360309045121	-1.01974066378854	0.307851470816972	0.641094861328105	13.5766602533033	26.6009543857403	13.9103908849957	13.3105397061103	17.3921850286117	17.5992613130573
ACTR8	ARP8 actin-related protein 8 homolog (yeast)	1.06215183587611	602.305478267587	0.0869900158669381	0.0645625548960153	1.34737567320631	0.177859271370644	0.496202049078349	22.9680342631071	18.8716204698837	23.4064141828709	25.2799670992623	23.9142544143411	24.2399301333818
ACVR1	activin A receptor; type I	1.02001124792028	524.822949230493	0.0285850612451395	0.125163092071879	0.228382510945987	0.819348884458694	0.958842451069404	15.4141029943519	8.23123871558757	14.7316685756227	14.7187076347164	13.6196154819643	13.7875769677589
ACVR1B	activin A receptor; type IB	-1.02444954614295	899.97753452615	-0.034848933766666	0.119102782678386	-0.292595462364376	0.769831382565281	0.943105369763789	42.3972899138243	27.2032401454174	42.2188062837968	40.7027586982817	37.661753609751	36.1812224963868
ACVR2A	activin A receptor; type IIA	-1.06230237888828	550.078214473075	-0.0871944802945117	0.098927806023824	-0.881395067768037	0.378104026315566	0.700365561338674	41.4105151084464	30.7165737435341	42.0648167168042	36.3106158733436	40.2513988070259	36.3301164161251
ACVR2B	activin A receptor; type IIB	-1.16244474426232	588.239563098145	-0.217162140673706	0.0875504077436182	-2.48042409247986	0.0131226201111975	0.121386171518269	31.3386067501061	29.2108593443412	31.4652015221489	28.2639419955943	30.5322365851547	23.6443544544289
ACVR2B-AS1	ACVR2B antisense RNA 1	-2.58655905484068	45.951376297333	-1.37103413070779	0.522336525239481	-2.62480999213907	0.00866973332112606	0.0960655468140887	0.57845419625603	3.81447647795521	0.641623195802383	0.737611772127017	0.703360423951208	0.446681759214652
ACVRL1	activin A receptor type II-like 1	-1.21604876883256	48.7761355301082	-0.282201088273298	0.680088051507923	-0.414947869834779	0.67818006552345	0.895803306431522	1.22496182736571	0	1.79654494824667	1.34111231295821	0.575476710505534	0.774248382638731
ACY1	aminoacylase 1	-1.23138469954216	3958.22820665125	-0.300281547701864	0.186170974520602	-1.61293428513817	0.106758785537041	0.384984670549558	29.5011640090575	59.726671167983	34.5963227176645	30.778527582391	33.0259689973453	41.3329521193292
ACY3	aminoacylase 3	1.33342871126875	29.2205378082582	0.415140696543691	1.68131893864597	0.246913709827132	0.804975005869433	0.955269360839055	0	0	0	0	0.0319709283614185	0
ACYP1	acylphosphatase 1; erythrocyte (common) type	-1.48776005979883	206.740344517949	-0.573141872917346	0.288039045964116	-1.98980617714151	0.0466122907190592	0.251778693022878	5.648435092853	17.2655251107447	7.51982385480393	6.40381129437546	5.97856360358526	8.75496248060719
ACYP2	acylphosphatase 2; muscle type	1.49720416783549	114.667656338962	0.58227096945205	0.273206283537905	2.13125028426099	0.033068528423662	0.208141893679083	1.93952289332904	0.20076191989238	1.87353973174296	2.14577970073314	2.2379649852993	2.7396481231832
ADA	adenosine deaminase	1.07147035052003	1832.43729761987	0.0995919286429746	0.0581112911707577	1.71381372942356	0.0865629410884873	0.348067338448914	97.5545988627081	107.307246182477	102.788035967542	112.552850865018	110.747295843954	118.132435920302
ADAL	adenosine deaminase-like	1.03310715957727	257.405998242922	0.046989906257697	0.125936458424818	0.373123929681962	0.709056209357715	0.913869175810632	9.76566790149886	7.12704815617948	8.70041053508031	8.88486907334816	10.390551717461	8.6954049127119
ADAM10	ADAM metallopeptidase domain 10	1.03044049092914	1440.26703181656	0.0432611900586946	0.182449060386885	0.237113800240784	0.812568506574824	0.956967823077308	51.7886639236281	20.6784777489151	50.9705466745413	44.1225950963252	44.9511252761544	43.268573075926
ADAM11	ADAM metallopeptidase domain 11	-1.08380137915096	315.924196611538	-0.116100388085433	0.156281501883214	-0.742892707623151	0.45754664107505	0.757198510849825	31.6108204895207	17.968191830368	30.1049603470478	27.727497070411	25.4808299040506	23.8528059420624
ADAM12	ADAM metallopeptidase domain 12	-1.20156334577516	666.431968694145	-0.264912708581522	0.136925923713552	-1.93471551183922	0.0530252157980362	0.269931129693836	88.9118126362945	74.1815294002343	84.8739163407392	87.4069949970515	67.7144262694844	59.6766830310775
ADAM15	ADAM metallopeptidase domain 15	1.13440731249885	7090.3370054608	0.181938737471297	0.0626802534240255	2.90264840252798	0.00370021800291712	0.0573277846519145	75.3011256655644	83.3161967553376	79.432951640335	89.988636199496	96.0406687977013	93.3564876758623
ADAM17	ADAM metallopeptidase domain 17	-1.05820867024667	1027.224439471	-0.0816241433744579	0.101804504605793	-0.801773395887761	0.422684050591864	0.731582343469447	24.3971563950337	22.4853350279465	24.1250321621696	24.2406050567197	25.5767426891348	20.0709003807117
ADAM19	ADAM metallopeptidase domain 19	-1.02425138164142	2255.86496654947	-0.0345698389113385	0.117635728056796	-0.293871933998212	0.768855765069989	0.942598290760213	79.6225187787712	51.6961943722878	76.6868043623008	76.8122077246816	76.4105187837903	58.5450892410671
ADAM1A	ADAM metallopeptidase domain 1A (pseudogene)	1.20993699114035	94.8132733308432	0.274931919453394	0.448253467214634	0.613340307575916	0.539651346636394	0.812425863062963	3.30059159040205	0	3.18245105117982	2.68222462591642	3.22906376450327	2.59075420344498
ADAM21	ADAM metallopeptidase domain 21	3.46338553571898	17.5416908774636	1.79218299380448	1.10587502826111	1.62060173889859	0.105103079071978	0.381549242132333	0.0340267174268253	0	0.0256649278320953	0.0670556156479106	0.127883713445674	0.0893363518429305
ADAM22	ADAM metallopeptidase domain 22	1.02990571554436	213.567908905831	0.042512269503002	0.169759945782993	0.250425795713591	0.802258082915971	0.955269360839055	13.5766602533033	7.72933391585662	14.9113230704474	14.7857632503643	14.3869177626383	10.4225743816752
ADAM23	ADAM metallopeptidase domain 23	1.17755987782142	288.124086121955	0.235800421400414	0.365111703887587	0.64583090295296	0.518388872221155	0.797705282908577	24.7033968518752	4.81828607741711	26.3322159557298	22.4301034342261	23.8183416292568	21.5896183620415
ADAM28	ADAM metallopeptidase domain 28	1.19867374008231	120.898351578382	0.261439033550196	0.267606897010506	0.976951776919008	0.328593026736498	0.658788212392212	9.05110683553553	2.50952399865475	8.7774053185766	8.58311880293256	9.46339479497989	7.89137774612552
ADAM8	ADAM metallopeptidase domain 8	-1.42566516690637	661.843677923365	-0.511635188818637	0.240046590150377	-2.13139952747558	0.0330562417772963	0.208141893679083	1.76938930619492	4.41676223763235	1.6682203090862	1.5758069677259	1.56657548970951	1.8462846047539
ADAM9	ADAM metallopeptidase domain 9	1.04513124237977	3613.83594215716	0.0636841201449999	0.155426019110121	0.409739119033081	0.681997330487056	0.898347991658115	47.3651906581408	21.4815254284846	45.4782521184729	43.8208448259096	41.6261487265669	39.42710994668
ADAMTS1	ADAM metallopeptidase with thrombospondin type 1 motif; 1	1.27117259910033	715.33336499191	0.34615993196385	0.921163234133614	0.375785657890944	0.707076251002619	0.913129803242978	19.667442672705	0	19.2230309462394	15.9257087163788	18.4791965928999	15.8423130601463
ADAMTS10	ADAM metallopeptidase with thrombospondin type 1 motif; 10	1.10273340610712	295.58171404127	0.141084050970057	0.259249378809091	0.544202079164675	0.586302421231979	0.840761956258812	15.0738358200836	4.31638127768616	13.7564013180031	13.2770118982863	12.7883713445674	12.358195338272
ADAMTS12	ADAM metallopeptidase with thrombospondin type 1 motif; 12	1.33342871983592	339.15955707058	0.41514070581288	1.66798615933719	0.24888738044316	0.80344789715148	0.955269360839055	0	0	0	0	0	0.0297787839476435
ADAMTS13	ADAM metallopeptidase with thrombospondin type 1 motif; 13	1.2360741078279	257.691698530271	0.305765241454863	0.520769457145756	0.587141271937696	0.557108830850944	0.82436156563806	6.87339692021871	0	7.85346791662117	7.00731183520666	5.65885431997108	6.25354462900513
ADAMTS14	ADAM metallopeptidase with thrombospondin type 1 motif; 14	1.06272249633406	37.8235814000841	0.0877649219590498	0.461569212063974	0.190144662306648	0.849195772977576	0.973733626521489	0.544427478829205	0	0.923937401955431	0.804667387774927	0.607447638866952	0.506239327109939
ADAMTS15	ADAM metallopeptidase with thrombospondin type 1 motif; 15	1.08674161829511	267.203667856593	0.120008968594404	0.185553637134305	0.646761607305715	0.517786243751859	0.797228375269385	19.0209350415953	11.9453342335966	18.8637219565901	19.6808231926618	18.7989058765141	18.3139521278007
ADAMTS16	ADAM metallopeptidase with thrombospondin type 1 motif; 16	1.01786543035909	22.3836058971291	0.0255468386369578	0.99529072232624	0.0256677150343053	0.979522375038779	1	0.0340267174268253	0	0.076994783496286	0.0335278078239553	0.0959127850842556	0.0297787839476435
ADAMTS17	ADAM metallopeptidase with thrombospondin type 1 motif; 17	-1.27326298854424	43.0361918428723	-0.348530434229587	0.266570859057329	-1.30745887026846	0.191056914810287	0.513432465795993	3.16448472069475	2.81066687849332	3.10545626768353	2.44752997114874	2.97329633761192	2.02495730843976
ADAMTS2	ADAM metallopeptidase with thrombospondin type 1 motif; 2	1.36329815489193	136.65547837093	0.447101115733581	0.762923638624308	0.586036522003417	0.557850972132532	0.825020918863275	10.8204961417304	0	13.0121184108723	11.7682605462083	12.0850109206162	9.29098059166477
ADAMTS20	ADAM metallopeptidase with thrombospondin type 1 motif; 20	-1.19280458091722	33.8641713145886	-0.254357703355944	0.44213549032822	-0.575293567062714	0.565092771437915	0.829099946396198	6.09078241940173	2.50952399865475	5.72327890655726	4.82800432664956	3.64468583320171	4.07969340082716
ADAMTS3	ADAM metallopeptidase with thrombospondin type 1 motif; 3	1.29913483158896	35.9818275318659	0.377551169638878	0.762412708851223	0.49520576618897	0.620454880772406	0.858098643824466	3.67488548209713	0	2.77181220586629	3.05103051197993	3.06920912269618	2.59075420344498
ADAMTS4	ADAM metallopeptidase with thrombospondin type 1 motif; 4	1.10258810130307	283.475561140786	0.14089393762847	0.636618331968424	0.221316180438641	0.824846252171678	0.960829449316473	6.77131676793824	0	6.92953051466574	5.6997273300724	5.94659267522385	3.93079948108894
ADAMTS5	ADAM metallopeptidase with thrombospondin type 1 motif; 5	-1.07296892161986	669.639907095739	-0.101608289259161	0.159046166384707	-0.63886034834305	0.522913784990091	0.80034803151695	93.4373660540623	56.7152423695973	92.1114259893901	85.1606318728465	78.0090652018612	71.3499663385538
ADAMTS6	ADAM metallopeptidase with thrombospondin type 1 motif; 6	-1.01858232952798	46.798827580001	-0.0265625945417945	0.261561168120698	-0.101554044633785	0.919110657851184	1	3.43669846010936	2.60990495860094	4.46569744278459	3.8221700919309	4.09227883026157	3.06721474660728
ADAMTS7	ADAM metallopeptidase with thrombospondin type 1 motif; 7	-1.00692669481083	1221.51243958905	-0.00995865764221528	0.0657007412145742	-0.151576031839443	0.879521338767251	0.985465388401246	37.4634158869347	32.7241929424579	37.9327633358369	39.4957576166194	38.0773756784495	34.9602923545335
ADAMTS7P1	ADAMTS7 pseudogene 1	-1.49541155460449	14.8049832346081	-0.580542585477769	0.569498609990744	-1.01939245380635	0.308016687254771	0.641353736981083	0.442347326548729	0	0.487633628809811	0.368805886063508	0.22379649852993	0.178672703685861
ADAMTS8	ADAM metallopeptidase with thrombospondin type 1 motif; 8	1.14469338901715	14.7554801273797	0.194961218076544	1.05852940041132	0.18418120271462	0.853871305276335	0.975610640908131	2.4158969373046	0	2.66915249453791	2.68222462591642	1.50263363298667	1.81650582080625
ADAMTS9	ADAM metallopeptidase with thrombospondin type 1 motif; 9	-1.07981813240176	256.627790152263	-0.110788347966174	0.324684446269535	-0.341218525368485	0.732939078049498	0.92600739764207	8.40459920442585	2.71028591854713	8.2127769062705	6.43733910219942	7.19345888131917	5.21128719083761
ADAMTSL1	ADAMTS-like 1	1.23486163929679	649.893552404771	0.304349403362352	0.430150046099652	0.707542417168181	0.479229462682649	0.773206149599915	0.272213739414602	0	0.282314206153048	0.335278078239553	0.351680211975604	0.238230271581148
ADAMTSL2	ADAMTS-like 2	-1.02855530103969	117.495932979686	-0.0406193635185557	0.373277913322321	-0.108818020217235	0.913346830628734	0.998085516155086	0.57845419625603	0	0.359308989649334	0.469389309535374	0.415622068698441	0.297787839476435
ADAMTSL3	ADAMTS-like 3	-3.98906513858964	11.9329376117062	-1.99605068179885	0.951226376792276	-2.09839711187354	0.035870080209331	0.21790274606823	0.238187021987777	1.70647631908523	0.128324639160477	0.201166846943732	0.22379649852993	0.0893363518429305
ADAMTSL4	ADAMTS-like 4	-1.22840112625436	3438.35198996571	-0.296781740155859	0.153544991877009	-1.93286499629753	0.0532528309369123	0.270473319164188	6.09078241940173	2.71028591854713	5.67194905089307	4.92858775012143	3.83651140337022	4.34770245635595
ADAMTSL5	ADAMTS-like 5	-3.22674319391832	250.358980903943	-1.69007876294934	0.519531009706816	-3.253085439314	0.00114159166421527	0.027524906861166	1.22496182736571	7.82971487580281	0.82127769062705	1.24052888948635	0.671389495589789	1.22093014185338
ADAP1	ArfGAP with dual PH domains 1	-1.01838228937137	2951.9023399649	-0.0262792347424565	0.0874645433017982	-0.300455861888851	0.763829459070039	0.940159944312003	46.5825761573238	49.8893370932564	49.9439495612575	48.1124042273759	49.2032587482231	51.9044204207426
ADAR	adenosine deaminase; RNA-specific	1.03491090245133	7562.2200185163	0.0495065685703717	0.150804538657278	0.328283014630491	0.742697685563237	0.930687101338395	292.255475979003	145.15086808219	285.470992276396	287.568007706065	260.595037073922	224.829818804708
ADARB1	adenosine deaminase; RNA-specific; B1	1.07049517396881	288.569485708072	0.0982782917468183	0.182602495911334	0.53820891799058	0.590432823931353	0.842270607444244	14.5294083412544	6.02285759677139	13.8333961014994	13.9140402469415	13.0441387714588	12.2390802024815
ADARB2	adenosine deaminase; RNA-specific; B2 (non-functional)	1.0927674697467	16.0788255786865	0.127986442242059	0.65329070028325	0.195910399744812	0.844680297184221	0.970886765144966	0.340267174268253	0	0.256649278320953	0.234694654767687	0.479563925421278	0.0893363518429305
ADAT1	adenosine deaminase; tRNA-specific 1	-1.79866876625536	496.181898405974	-0.846929531626045	0.273384681439005	-3.09794070087648	0.00194870416994209	0.0382399658079125	17.3876526051077	46.6771463749783	17.6061404928174	16.7303761041537	15.7936386105408	15.2169585972458
ADAT2	adenosine deaminase; tRNA-specific 2	-1.1830847232662	183.715802173258	-0.24255339190198	0.146472175611375	-1.65596906640843	0.0977280833849646	0.366839105050825	4.55958013519459	5.21980991720187	4.77367657676973	4.02333693887464	4.44395904223718	4.02013583293187
ADAT3	adenosine deaminase; tRNA-specific 3	1.26117303965106	362.646817728748	0.334766234682365	0.156326520802623	2.14145516041415	0.0322373507541227	0.204801224665272	8.26849233471855	6.02285759677139	9.8809972153567	11.1312321975532	9.75113315023265	11.6435045235286
ADCK1	aarF domain containing kinase 1	-1.37250104281509	198.952078547677	-0.456807245378805	0.225803457627448	-2.02303033876695	0.0430700196869445	0.240062309042231	7.21366409448696	14.6556201521437	6.5702215250164	6.87320060391084	7.73696466346328	6.43221733269099
ADCK2	aarF domain containing kinase 2	1.14265465080744	1433.98824702017	0.192389437803064	0.0729946753206937	2.63566399820018	0.00839728365509416	0.0942455335921413	46.0721753959215	33.828383501866	48.9430173758058	51.1969625471798	51.1854563066311	53.4529171860201
ADCK3	aarF domain containing kinase 3	1.37484311488242	1765.71773811941	0.45926700024133	0.232444033953431	1.97581754381935	0.0481754457057768	0.25744472161584	32.6316220123255	8.83352447526471	29.6429916460701	33.8630859021949	32.162753931587	35.7643195211198
ADCK4	aarF domain containing kinase 4	-1.30736922627788	1149.35244291596	-0.386666643576577	0.176913694946752	-2.18562301631288	0.0288431972932339	0.192818112761666	26.3366792883628	51.1942895725568	28.6420594606184	27.1239965295798	29.4771959492279	27.9324993428896
ADCK5	aarF domain containing kinase 5	1.0165611852864	836.450830545063	0.0236970514371814	0.109714747560296	0.215987840870327	0.828997225460043	0.962162076984826	19.9056296946928	23.0876207876237	16.8618575856866	19.6808231926618	21.004899933452	21.3216093065127
ADCY1	adenylate cyclase 1 (brain)	-1.10440589395053	702.066901731179	-0.143270492378093	0.172504380735395	-0.830532487159597	0.406237787826408	0.71840765568805	92.1103240744161	58.3213377287363	85.6438641757021	85.7641324136777	78.0410361302226	58.0686286979048
ADCY10P1	adenylate cyclase 10 (soluble) pseudogene 1	-1.00066218853879	22.6338924133053	-0.000955019954293706	0.411310357422843	-0.00232189619604426	0.998147396538016	1	1.02080152280476	0	0.513298556641906	0.469389309535374	0.671389495589789	0.714690814743444
ADCY2	adenylate cyclase 2 (brain)	1.06930163903787	218.100432280714	0.096668879961453	0.299342955243595	0.322936879816621	0.746743045375781	0.932106059107306	7.31574424676744	2.10800015886999	7.16051486515459	6.63850594914315	5.78673803341675	6.43221733269099
ADCY3	adenylate cyclase 3	1.04552581897172	1913.92549291672	0.0642286893235043	0.215383287393986	0.298206467644888	0.765545585777839	0.941010375278297	31.746927359228	10.1384769545652	30.7979133985144	28.6327478816578	26.2161612563632	24.38882405312
ADCY5	adenylate cyclase 5	-1.12642349679825	39.1689511184375	-0.171749333513227	0.309725111388614	-0.554521823378189	0.579221774522686	0.83669288280963	6.02272898454808	3.11180975833188	6.36490210235964	5.23033802053703	4.79563925421278	4.49659637609417
ADCY6	adenylate cyclase 6	-1.00656142823555	2404.30982305675	-0.00943521945898496	0.165522344424511	-0.0570026934538017	0.954543049566052	1	85.1688737193437	37.6428599798212	83.5136751656382	76.7116243012097	71.1033446757948	64.8284126540199
ADCY7	adenylate cyclase 7	1.17892403227478	744.788719638628	0.237470756662436	0.628321288773441	0.377944788606492	0.705471609326922	0.91247626221389	16.8772518437053	0	16.0919097507238	14.9198744816601	12.4686620609532	12.2986377703768
ADCY9	adenylate cyclase 9	1.02954302818238	1215.28916670831	0.042004126471504	0.235309449765346	0.178505905790826	0.858325683533428	0.977461388155187	45.391641047385	15.1575249518747	43.7073720980583	44.4914009823887	38.9405907442078	27.6644902873608
ADCYAP1R1	adenylate cyclase activating polypeptide 1 (pituitary) receptor type I	1.09629559342041	259.80283452623	0.132636843612952	0.332241185365881	0.399218548016212	0.68973217754975	0.902697062754802	32.4955151426182	9.73695311478041	31.7988455839661	30.2420826572077	29.7329633761192	23.7932483741671
ADD1	adducin 1 (alpha)	1.22700008713223	6767.21220203471	0.295135351450074	0.199237574718038	1.48132375064167	0.138520322460116	0.439550292133285	217.294617487706	80.3047679569519	216.586325975052	215.952610194096	229.775062133515	204.103785177148
ADD2	adducin 2 (beta)	-1.79068398550544	313.883696929018	-0.840510757328999	0.257638838685613	-3.2623604485139	0.00110488557746774	0.0268998462253364	2.65408395929237	6.02285759677139	2.92580177285887	1.84402943031754	2.49373241219065	1.99517852449211
ADD3	adducin 3 (gamma)	-1.06556894818307	1839.56410764624	-0.091623946460415	0.0849195291823644	-1.07895024080566	0.280609910298648	0.615206960282818	27.7658014202894	21.2807635085922	24.5356710074831	24.005910401952	25.2890043338821	23.2572302631096
ADGRA1	adhesion G protein-coupled receptor A1	-1.21632237813028	137.109735650545	-0.282525656157699	0.239560241338832	-1.17935119191209	0.238258361697933	0.57159181674357	7.41782439904792	4.11561935779378	7.16051486515459	6.94025621955875	4.69972646912852	4.64549029583238
ADGRA2	adhesion G protein-coupled receptor A2	-1.19804214700102	1176.66623986742	-0.260678662884448	0.150173681272144	-1.73584785746877	0.0825907395184591	0.339520560156577	32.8698090343132	22.184192148108	30.951902965507	31.1808612762784	22.7952719216914	21.0833790349316
ADGRA3	adhesion G protein-coupled receptor A3	1.11424359710414	2660.26111632916	0.156064670663254	0.144455162610452	1.08036755380013	0.279978538383682	0.615206960282818	109.702136984085	54.4064802908349	107.7926968948	110.7088214347	104.544935741839	99.2526868974957
ADGRB1	adhesion G protein-coupled receptor B1	1.04191426089442	169.302556489853	0.0592365631521779	0.310042328042114	0.19105959991415	0.848478899114471	0.973274796800812	25.8943319618141	8.03047679569519	25.9472420382484	25.0117446366707	20.8130743632835	18.7606338870154
ADGRB2	adhesion G protein-coupled receptor B2	-1.02422653228675	616.186402376479	-0.0345348372737658	0.167381525486596	-0.206324068163254	0.836537779296786	0.966905701555054	35.5238929936056	17.3659060706908	34.1600189445189	33.0919463222439	27.5589402475428	28.2898447502613
ADGRB3	adhesion G protein-coupled receptor B3	1.03420066509318	12.6192628590757	0.048516137729648	0.839867614837949	0.0577664108872791	0.953934693710795	1	1.83744274104857	0	1.82220987607877	1.2740566973103	1.31080806281816	1.39960284553924
ADGRD1	adhesion G protein-coupled receptor D1	1.03014505080798	102.990411500485	0.0428474921151172	0.655615173470571	0.0653546376730412	0.947891640714491	1	2.6881106767192	0	2.66915249453791	1.91108504596545	2.39781962710639	1.51871798132982
ADGRE1	adhesion G protein-coupled receptor E1	2.47669486679462	262.526367980405	1.30841613694169	1.56003256717202	0.838710783655981	0.401631625508522	0.716841712220435	0	0	0	0	0	0.059557567895287
ADGRE2	adhesion G protein-coupled receptor E2	-2.81213592048297	37.2106832850262	-1.4916663266536	1.65431305124807	-0.901683224664307	0.367225166758958	0.690715879180168	0	0	0.0256649278320953	0	0	0
ADGRE5	adhesion G protein-coupled receptor E5	-1.14961831218419	3307.05788440469	-0.201154947672413	0.0939268930566433	-2.14161185498923	0.0322247289690162	0.204801224665272	20.1097899992538	11.644191353758	21.3532199563033	17.3338766449849	16.6888246046605	16.1103221156751
ADGRF1	adhesion G protein-coupled receptor F1	-1	1336.03390553558	0	1.66668032602382	0	1	1	0	0	0	0	0	0
ADGRF5	adhesion G protein-coupled receptor F5	-1.01619394950784	56.9548409877446	-0.0231757793633819	0.176386150350263	-0.131392285150279	0.895464991313838	0.990406010074045	6.56715646337728	4.81828607741711	5.56928933956468	6.43733910219942	5.88265081850101	5.24106597478525
ADGRG1	adhesion G protein-coupled receptor G1	-1.26385402524641	971.166552771266	-0.337829842300945	0.304240351998295	-1.11040445516852	0.266824779272645	0.603260328909741	0.986774805377934	0	0.461968700977716	0.402333693887464	0.447592997059859	0.59557567895287
ADGRG2	adhesion G protein-coupled receptor G2	1.65616132683022	8.93407158282912	0.727843212741633	0.970225148232924	0.750179702172488	0.453146481945884	0.753593942557225	1.29301526221936	0	0.975267257619622	1.24052888948635	1.27883713445674	1.45916041343453
ADGRG3	adhesion G protein-coupled receptor G3	1.92823313535629	50.4637443203191	0.947279492900119	1.42172877243486	0.666287066328271	0.505227630920143	0.789934585679789	0	0	0.0256649278320953	0	0.0639418567228371	0.0297787839476435
ADGRG5	adhesion G protein-coupled receptor G5	-1	242.00531714025	0	1.67059101228336	0	1	1	0	0	0	0	0	0
ADGRG6	adhesion G protein-coupled receptor G6	-1.25969345156822	556.572770797118	-0.333072694272966	0.274782410372918	-1.21213251539988	0.225461658864412	0.555156613829327	2.14368319788999	0	1.95053451523924	1.20700108166239	1.47066270462525	1.28048770974867
ADGRL1	adhesion G protein-coupled receptor L1	-1.03630668632867	1834.25360292212	-0.0514510197895329	0.125643777126002	-0.409499148835164	0.682173391300837	0.898504418868097	84.5223660882341	49.186670373633	84.5659372067541	81.2378783574437	73.2134259476484	65.0070853577057
ADGRL2	adhesion G protein-coupled receptor L2	1.01986674008545	1816.29755118005	0.0283806561402681	0.215329036434351	0.131801342773949	0.895141424439111	0.99025770082416	122.394102584291	48.5843846139559	116.98074105869	113.223407021497	97.1276803619895	92.7013544290142
ADGRL3	adhesion G protein-coupled receptor L3	-1.32960308767536	161.150028007452	-0.410995637528326	0.449191490698978	-0.914967549560621	0.360208666062634	0.687280504022737	27.3234540937407	21.1803825486461	23.9197127395128	22.2289365872824	19.7900046557181	14.5916041343453
ADGRL4	adhesion G protein-coupled receptor L4	-1	18.0909241155452	0	1.68395830564537	0	1	1	0	0	0	0	0	0
ADGRV1	adhesion G protein-coupled receptor V1	6.19299864310609	113.135451727434	2.63063812995915	1.3514033520696	1.94659731007065	0.0515830313603449	0.266832843516611	0	0	0	0.0670556156479106	0.0319709283614185	0.059557567895287
ADH5	alcohol dehydrogenase 5 (class III); chi polypeptide	1.16498457519748	3630.5420034687	0.220310853219964	0.0450971866631766	4.88524605460267	1.03299768425073e-06	0.000272835069127392	101.807938541061	97.0683882679656	107.66437225564	114.698630565751	125.709690317098	131.652003832532
ADH6	alcohol dehydrogenase 6 (class V)	-1.32790879102029	8.35263017388378	-0.409156056879338	1.47121766648456	-0.27810708517184	0.780930157028742	0.949439527490604	0.0680534348536506	0	0	0	0	0.059557567895287
ADHFE1	alcohol dehydrogenase; iron containing; 1	2.07248028666108	32.2404421012563	1.0513583789362	0.664883657720519	1.58126668737906	0.113817073070455	0.397920681135194	0.170133587134127	0	0.0513298556641906	0.100583423471866	0.159854641807093	0.297787839476435
ADI1	acireductone dioxygenase 1	1.20402097057942	2167.34658858736	0.267860519911122	0.0991822996483857	2.70068874043779	0.00691960630746958	0.0841027188331904	50.0873280522868	63.8422905257767	52.6900968392917	58.7071914997457	74.0766410134067	75.0127567641139
ADIPOR1	adiponectin receptor 1	-1.16246870311534	3543.51737686197	-0.217191875387896	0.0736444304923789	-2.94919621125147	0.00318601629690202	0.0523622112359819	98.4392935158056	116.843437377365	101.941093349083	100.751062510986	84.4352218025063	97.8828628359041
ADIPOR2	adiponectin receptor 2	-1.00921083100516	3614.07087564855	-0.0132275947340126	0.059293844290494	-0.223085463462406	0.823468991764369	0.960337118679658	116.813720926291	90.6440068314094	113.695630296182	113.089295790201	114.48789446224	105.77424058203
ADIRF	adipogenesis regulatory factor	1.28421445075426	181.373884763192	0.360886137978907	1.53184751154932	0.235588813676307	0.813751754558279	0.956997367478297	0	0	0.0256649278320953	0	0	0.059557567895287
ADK	adenosine kinase	1.41218785190818	892.363679133303	0.497932011406696	0.115388686024449	4.31525852804314	1.59416225715237e-05	0.00176020211478113	11.1607633159987	6.32400047660996	12.7811340603835	13.7464012078217	16.1453188225164	16.8547917143662
ADM	adrenomedullin	-2.32517391543974	660.128653538391	-1.21733862914914	0.379183081255899	-3.21042443433175	0.00132539111339334	0.0298146445723015	0.646507631109681	3.0114287983857	0.641623195802383	0.536444925183285	0.415622068698441	0.625354462900513
ADM2	adrenomedullin 2	-1.24892203882596	440.935531874207	-0.320683422734849	1.16606797014757	-0.275012633006517	0.783306532665229	0.949961307742151	0.0680534348536506	0	0.0256649278320953	0.0335278078239553	0.0319709283614185	0.0297787839476435
ADM5	adrenomedullin 5 (putative)	1.03751535575129	142.765186833064	0.0531326892328602	0.204168286927486	0.260239677926725	0.794678899778031	0.954537801701189	2.17770991531682	4.21600031773997	2.15585393789601	2.64869681809247	2.81344169580483	2.82898447502613
ADNP	activity-dependent neuroprotector homeobox	-1.01997502391485	4972.83792909745	-0.0285338254170214	0.135983840770588	-0.20983247167698	0.833798428469183	0.965094868284682	256.799636420251	138.626105685688	255.237707290188	246.529970929543	217.146545430755	196.569752838395
ADNP-AS1	ADNP antisense RNA 1	1.00659693046456	23.7848281106599	0.00948610357300783	0.467879636026506	0.020274666479544	0.983824264853415	1	0.544427478829205	0	1.23191653594058	0.737611772127017	0.703360423951208	0.714690814743444
ADNP2	ADNP homeobox 2	-1.10555161641878	762.431737798176	-0.144766383827143	0.109030266207058	-1.32776327953028	0.184256321318131	0.504973756676625	40.6619273250562	27.1028591854713	37.1884804287061	36.9141164141748	32.2586667166713	30.5232535463346
ADO	2-aminoethanethiol (cysteamine) dioxygenase	-1.07384012793651	1004.8599424197	-0.102779222558408	0.0553578614293234	-1.85663282331867	0.0633634107884342	0.295413296982414	34.2649044488131	28.2070497448793	33.6980502435412	29.8732767711442	32.3226085733941	32.2504230152979
ADORA1	adenosine A1 receptor	-1.1937648642074	1193.27749304633	-0.255518697030935	0.161697146980312	-1.58023008941553	0.114054183367661	0.397920681135194	5.88662211484078	10.8411436741885	6.44189688585592	6.67203375696711	5.97856360358526	6.46199611663864
ADORA2A	adenosine A2a receptor	-1.14660769739143	92.8955383776102	-0.197371869262688	0.195616539318551	-1.00897332071333	0.312987429373223	0.645361639287581	1.87146945847539	2.40914303870856	2.61782263887372	2.07872408508523	2.20599405693788	1.90584217264918
ADORA2B	adenosine A2b receptor	1.10162453760633	417.493317513138	0.139632599560743	0.23868948236201	0.584996867809066	0.55854982284692	0.825466512496228	1.39509541449984	0	1.69388523691829	2.14577970073314	0.959127850842556	1.31026649369631
ADPGK	ADP-dependent glucokinase	1.10876414837504	1374.42783357146	0.148952514141012	0.0770225797916688	1.93388113646543	0.0531277439191258	0.270039950820225	66.2500188300289	46.4763844550859	67.3704355592502	73.3253157109903	65.8601124245222	71.0223997151297
ADPRH	ADP-ribosylarginine hydrolase	-5.77696916660588	35.5754200626726	-2.53031279460819	1.35996360276856	-1.86057390760832	0.0628043723880536	0.293855492292537	0.170133587134127	0	0	0.0335278078239553	0	0
ADPRHL1	ADP-ribosylhydrolase like 1	-1.07131788870532	216.559611969047	-0.0993866298641649	0.145336677820047	-0.683837220960999	0.494077960106068	0.782489730959903	8.8809732484014	13.0495247930047	8.88006502990498	8.91839688117211	9.78310407859407	10.1843441100941
ADPRHL2	ADP-ribosylhydrolase like 2	-1.04009162009601	1398.36154235995	-0.0567106187858136	0.142749426850523	-0.397273880792509	0.691165506047482	0.903818512870598	32.6316220123255	53.6034326112654	33.7750450270374	36.4782549124634	40.1554860219417	43.0303428043448
ADPRM	ADP-ribose/CDP-alcohol diphosphatase; manganese-dependent	1.11337873883294	147.442964176258	0.154944438762624	0.166571860097807	0.930195764588593	0.352269734429942	0.680568798796722	3.47072517753618	2.40914303870856	3.79840931915011	4.79447651882561	3.06920912269618	3.87124191319365
ADRA1B	adrenoceptor alpha 1B	-3.86343652158999	37.8966933309256	-1.94988469386643	0.701471320298521	-2.77970693518394	0.00544079756709594	0.0727248636440726	0.272213739414602	3.21219071827807	0.38497391748143	0.368805886063508	0.415622068698441	0.208451487633504
ADRA1D	adrenoceptor alpha 1D	-8.95268144509765	200.572880799819	-3.16231985312021	1.38200256453405	-2.28821561860589	0.0221249675988735	0.164811689584886	0	0	0.102659711328381	0	0	0
ADRA2A	adrenoceptor alpha 2A	-1	39.7526114450779	0	1.6749002403789	0	1	1	0	0	0	0	0	0
ADRA2B	adrenoceptor alpha 2B	-2.82665855755896	19.4432504412166	-1.49909762527501	1.6613811361575	-0.902320119477324	0.36688684085317	0.690296156983431	0.0340267174268253	0	0	0	0	0
ADRA2C	adrenoceptor alpha 2C	-1.18189190206057	241.90697460668	-0.241098090090092	0.13638777767297	-1.76773970661943	0.0771044286873655	0.328089837747568	20.9944846523512	27.7051449451484	23.8170530281845	21.759547277747	18.8308768048755	22.8105485038949
ADRB1	adrenoceptor beta 1	-1.409867785803	25.3488110195538	-0.495559876305013	0.586683440476439	-0.844680183750497	0.398289426398466	0.716841712220435	0.238187021987777	0	0.205319422656763	0.134111231295821	0.127883713445674	0.148893919738217
ADRB2	adrenoceptor beta 2; surface	3.71761446406276	44.9978275412008	1.89437716304257	1.45012079867246	1.30635817704071	0.191430781468809	0.513785226228922	0	0	0	0.0335278078239553	0.0639418567228371	0
ADRBK1	adrenergic; beta; receptor kinase 1	-1.00692536787221	5797.15935692377	-0.0099567564422154	0.0372950340113287	-0.26697271382541	0.789490170027764	0.951704743338463	281.639140141833	248.643637786712	284.855034008426	288.607369748607	271.529094573528	284.923404811053
ADRBK2	adrenergic; beta; receptor kinase 2	-1.12597207855691	187.286374128998	-0.171171052438628	0.138226804068348	-1.23833473248785	0.215591970330663	0.5441510790107	11.3989503379865	11.2426675139733	10.1633114215097	10.3936204254261	11.3496795683036	8.30828072139253
ADRM1	adhesion regulating molecule 1	-1.12018226860279	7855.02145403499	-0.163733497117532	0.138333138010573	-1.1836173130477	0.236564583856272	0.569054328058067	259.555800531823	411.060030979647	269.943710937979	297.827516900195	281.983588147711	302.880011531482
ADSL	adenylosuccinate lyase	1.0725768784391	4995.54619150328	0.101081058603941	0.064818156312613	1.55945593571707	0.118888506088107	0.405669833940245	225.222842648157	260.789733940201	238.067870570516	250.922113754482	274.470419982778	283.702474669199
ADSS	adenylosuccinate synthase	1.2254295056703	1244.90438920776	0.293287493796693	0.16128148934942	1.81848205258868	0.0689904873803126	0.307553574477108	20.3139503038147	8.43200063547995	20.3009579151874	18.6414611501191	21.7402312857646	23.4954605346907
ADSSL1	adenylosuccinate synthase like 1	1.27867064006922	165.599684369362	0.354644702741709	0.370016413530151	0.958456678605721	0.337832526501715	0.66753323037434	3.26656487297523	0	4.18338323663154	3.41983639804344	3.70862768992455	3.36500258608371
ADTRP	androgen-dependent TFPI-regulating protein	-1	24.8461868839804	0	1.6878365972615	0	1	1	0	0	0	0	0	0
AEBP1	AE binding protein 1	-1.44451521926395	1792.11129841926	-0.530585404069339	0.804035482211993	-0.659902971706719	0.509316097070836	0.792993050061575	0.136106869707301	0	0.076994783496286	0.0335278078239553	0.0959127850842556	0.059557567895287
AEBP2	AE binding protein 2	-1.07952601999095	1044.74703152208	-0.110398017292337	0.110459675540792	-0.999441803100062	0.317580717873668	0.64962140581099	55.9399234497008	36.2375265405745	53.7680238082397	45.6648742562271	44.0879102103962	51.9341992046902
AEN	apoptosis enhancing nuclease	1.04581712889044	2476.84283242116	0.0646306046365783	0.0716983059249303	0.901424431202712	0.367362696376263	0.690715879180168	125.728720892119	94.2577213894723	121.241119078818	131.831340363792	123.887347400497	117.26885118582
AES	amino-terminal enhancer of split	-1.01340620297387	17589.5539549551	-0.0192125646147463	0.0747751076169671	-0.256937973438461	0.797226655798677	0.955269360839055	473.175532537433	515.456229323685	479.446516831373	505.80050883219	450.502351540749	556.863259820933
AFAP1	actin filament associated protein 1	-1.13906966239211	3729.67925378467	-0.187855981035807	0.154205100129178	-1.21822158202576	0.223139780354871	0.552709452003341	107.728587373329	56.4140994897587	106.586445286692	95.8224747608643	81.2700998947259	69.3845665980093
AFAP1-AS1	AFAP1 antisense RNA 1	-6.74588894052822	654.180320429379	-2.75400856705629	0.759212458408036	-3.62745439245171	0.00028622931392514	0.01147772228397	0.170133587134127	2.50952399865475	0.410638845313525	0.0335278078239553	0.351680211975604	0.059557567895287
AFAP1L1	actin filament associated protein 1-like 1	-1.75521092853114	224.356609869685	-0.811644413584253	0.51796402083195	-1.5669899470635	0.117117041430205	0.402516022048266	0.306240456841428	0	0.282314206153048	0.134111231295821	0.287738355252767	0.0297787839476435
AFAP1L2	actin filament associated protein 1-like 2	-1.95907227215425	321.654860009944	-0.97017062106403	0.42818005478936	-2.26580059069145	0.0234635952107873	0.170475305518969	0.442347326548729	1.70647631908523	0.333644061817239	0.234694654767687	0.383651140337022	0.387124191319365
AFF1	AF4/FMR2 family; member 1	-1.10918915388043	561.739159288018	-0.149505414278149	0.144276947769276	-1.03623909841255	0.300090610463317	0.632473583639384	3.87904578665808	3.9148574379014	4.02939366963896	4.32508720929023	3.54877304811746	3.15655109845021
AFF2	AF4/FMR2 family; member 2	-1.09930971255838	34.4292854714824	-0.136597899320749	0.442642539343937	-0.308596411730351	0.757628550753061	0.937705876796435	5.95467554969443	2.91104783843951	5.54362441173259	5.83383856136822	4.50790089896001	3.33522380213607
AFF3	AF4/FMR2 family; member 3	-1.04835866438152	190.28526506517	-0.0681323760362693	0.336525519580868	-0.202458274549657	0.839558474998266	0.968398243912147	31.5087403372402	11.1422865540271	30.2589499140404	29.4038874616088	23.1789230620284	19.2370944301777
AFF4	AF4/FMR2 family; member 4	-1.01683295499251	1707.83000369499	-0.0240826931598985	0.163860917402932	-0.146970330336181	0.883155438940421	0.986369991486579	73.5657630767963	37.3417170999826	63.8543404462531	65.6809755271284	67.298804200786	45.5615394398945
AFG3L1P	AFG3-like AAA ATPase 1; pseudogene	-1.04338946793143	246.857164754089	-0.0612777758563023	0.120712402227009	-0.50763446610121	0.611709714951184	0.854251231890227	10.2420419454744	8.03047679569519	10.3173009885023	8.71723003422838	10.390551717461	9.88655627061764
AFG3L2	AFG3-like AAA ATPase 2	1.39868937336648	2827.3187618943	0.484075598483809	0.257274090552087	1.88155596020192	0.0598963305074697	0.287015454164614	60.8057440417368	15.9605726314442	62.4940992711521	59.5789145031686	71.9665597415531	69.3845665980093
AFMID	arylformamidase	-1.72963577610788	542.627070118512	-0.790468269466204	0.261300879307472	-3.02512671048482	0.00248528982811335	0.0444827159988462	15.4481297117787	39.3493362989064	14.7060036477906	14.5510685955966	12.6604876311217	14.8893919738217
AFTPH	aftiphilin	-1.3826502975719	575.801866823815	-0.467436313571038	0.188106828069544	-2.48495133519675	0.0129569145846951	0.120779704978261	9.08513355296236	18.8716204698837	9.98365692668508	9.28720276723562	9.94295872040116	8.63584734481661
AGA	aspartylglucosaminidase	-1.0915840764773	248.390962497523	-0.126423254511439	0.203713859283131	-0.620592309999538	0.534867900651242	0.808656739426326	3.77696563437761	5.11942895725568	2.82314206153048	2.64869681809247	3.70862768992455	4.16902975267009
AGAP1	ArfGAP with GTPase domain; ankyrin repeat and PH domain 1	-1.01458065226575	2972.80899880251	-0.0208835541028766	0.158553626113891	-0.131712876045331	0.895211400641097	0.99026524274388	119.569885037864	57.618671009113	113.567305657022	111.312321975532	103.298069535743	82.2490012633913
AGAP2	ArfGAP with GTPase domain; ankyrin repeat and PH domain 2	-1.05032578185073	1473.91447360214	-0.0708368811884002	0.157553872112349	-0.449604190862968	0.652995865718533	0.880412948542513	131.207022397838	70.4674338822253	123.858941717692	116.676771227364	112.281900405302	92.2844514537472
AGAP2-AS1	AGAP2 antisense RNA 1	-2.16727382126675	614.804328669028	-1.11588144029229	0.906763119347327	-1.23062067312076	0.218464769580581	0.548400435839565	0.170133587134127	0	0.0513298556641906	0	0.0639418567228371	0.059557567895287
AGAP3	ArfGAP with GTPase domain; ankyrin repeat and PH domain 3	-1.03028186801391	4171.43727567868	-0.0430390888206212	0.0744617200527665	-0.578002882422297	0.563262173191952	0.828275867089407	131.377155984972	153.482487757724	130.506158026205	138.972763430295	139.52113136923	140.585639016825
AGAP4	ArfGAP with GTPase domain; ankyrin repeat and PH domain 4	1.02669291299697	236.417049623417	0.0380047316599719	0.189314711903803	0.200748960700336	0.840894873824942	0.969034285204276	10.4121755326085	5.52095279704044	10.3686308441665	9.92423111589077	9.55930758006414	9.26120180771712
AGAP5	ArfGAP with GTPase domain; ankyrin repeat and PH domain 5	-1.00697945502441	122.798171263868	-0.0100342489487061	0.367219068803996	-0.0273249670323137	0.978200543488813	1	3.60683204724348	0	2.30984350488858	2.38047435550083	1.79037198823944	2.38230271581148
AGAP6	ArfGAP with GTPase domain; ankyrin repeat and PH domain 6	-1.05984214416035	315.823275114298	-0.0838494017732414	0.131045250875398	-0.639850747837995	0.522269636511251	0.800035694369309	8.81291981354775	4.41676223763235	8.39243140109517	8.31489634034092	6.9057205260664	7.20646571532972
AGAP7P	ArfGAP with GTPase domain; ankyrin repeat and PH domain 7; pseudogene	1.2024621451824	63.4719466978369	0.265991477099467	0.448556289939757	0.592994643181107	0.553184737246574	0.821658887864144	0.884694653097458	0	0.590293340138192	0.737611772127017	0.383651140337022	1.01247865421988
AGAP9	ArfGAP with GTPase domain; ankyrin repeat and PH domain 9	1.12650678002517	129.49415431015	0.171855996644145	0.446527541321145	0.384872109199968	0.700332170807781	0.909584833175546	3.74293891695078	0	3.59308989649334	3.25219735892366	2.9413254092505	2.70986933923556
AGBL2	ATP/GTP binding protein-like 2	-1	21.5052877188626	0	1.69984568856736	0	1	1	0	0	0	0	0	0
AGBL5	ATP/GTP binding protein-like 5	-1.01662756181542	2919.23119837835	-0.0237912493707775	0.0546469631206288	-0.435362699264005	0.663299180832509	0.887587936867194	79.7586256484785	78.1967677980819	80.9728473102607	86.1999939153891	81.9734603186771	75.9061202825432
AGER	advanced glycosylation end product-specific receptor	-1.25048837383084	106.516848789901	-0.322491644408477	0.267481697754693	-1.2056587314779	0.227949103462319	0.559058350880088	2.89227098128015	6.62514335644853	3.59308989649334	3.58747543716322	3.42088933467178	3.45433893792664
AGFG1	ArfGAP with FG repeats 1	-1.06261775320675	1358.01764227009	-0.0876227213015418	0.0704043494925421	-1.24456403522092	0.213292047336159	0.541473521851922	37.599522756642	30.4154308636955	34.0830241610226	35.237726022977	30.9798295822146	34.4540530274235
AGFG2	ArfGAP with FG repeats 2	-1.10427226639814	820.419952153611	-0.143095922981012	0.116012732667271	-1.23345015405694	0.217407862842849	0.547148937642542	5.9206488322676	4.11561935779378	6.08258789620659	5.76678294572031	5.05140668110413	5.09217205504704
AGGF1	angiogenic factor with G patch and FHA domains 1	-1.00460107318628	681.275719337564	-0.00662272131260851	0.0772936067282905	-0.0856826533647123	0.931718692019729	1	24.3631296776069	23.5895255873546	25.3569486981102	25.0117446366707	26.1202484712789	24.7163906765441
AGK	acylglycerol kinase	-1.05960398019001	555.475822763757	-0.0835251680251598	0.0807364984035875	-1.03454038355283	0.300883607890674	0.633352989807293	28.8546563779479	30.8169547034803	26.8968443680359	28.8674425364255	27.3031728206514	27.6049327194655
AGL	amylo-alpha-1; 6-glucosidase; 4-alpha-glucanotransferase	-1.08111033452583	242.990386747673	-0.112513767244935	0.262650677776098	-0.428377981726931	0.668375952452125	0.890456071323353	0.986774805377934	3.51333359811664	1.89920465957505	1.64286258337381	2.33387777038355	1.51871798132982
AGMAT	agmatine ureohydrolase (agmatinase)	3.21341472018114	452.086179807175	1.68410718564532	1.30301332268013	1.29247119452419	0.196194015273651	0.519616615045778	0	0	0.0256649278320953	0.134111231295821	0	0.0297787839476435
AGO1	argonaute RISC catalytic component 1	-1.1346867502879	1061.84113320985	-0.182294071805956	0.114648621670262	-1.59002410277768	0.111829372174174	0.394104905893206	20.6201907606561	12.8487628731123	19.9673138533702	19.9490456552534	15.5698421120108	14.621382918293
AGO2	argonaute RISC catalytic component 2	-1.21603277142209	1293.16277786055	-0.282182109152429	0.180427324143384	-1.56396549409657	0.117825672097494	0.403271930324515	25.1117174609971	19.0723823897761	23.6373985333598	25.3805505227342	20.1097139393323	12.6559831777485
AGO3	argonaute RISC catalytic component 3	1.01785522065776	203.91091087898	0.0255323676087574	0.184427606984753	0.138441137019515	0.889891787366953	0.988495454064927	3.06240456841428	5.32019087714806	3.59308989649334	4.02333693887464	3.67665676156313	4.19880853661773
AGO4	argonaute RISC catalytic component 4	1.11401610292702	306.130345990961	0.155770086757877	0.245549175186235	0.634374302580061	0.52583657597482	0.802237197110947	12.4537785782181	3.81447647795521	12.5758146377267	12.6064557418072	11.9890981355319	9.3803169435077
AGPAT1	1-acylglycerol-3-phosphate O-acyltransferase 1	1.06570141089083	4527.40712673752	0.0918032792147307	0.0991349865466107	0.926043190327838	0.35442353526427	0.683014578344209	102.998873651	61.2323855671758	100.247208112164	103.265648097782	92.6197794630295	98.5975536506476
AGPAT2	1-acylglycerol-3-phosphate O-acyltransferase 2	-1.26588896215544	3388.70771489923	-0.340150863871142	0.170346127761041	-1.99682181416122	0.0458445429918567	0.249865462203907	42.9076906752267	76.3899105190505	41.9878219333079	42.1779822425358	41.2744685145913	49.8199055444075
AGPAT3	1-acylglycerol-3-phosphate O-acyltransferase 3	1.07975508812125	1935.72605765362	0.110704114961235	0.0709046259503626	1.56131018924964	0.11845058063925	0.404847761235634	34.2989311662399	24.2921923069779	34.8016421403212	35.4388928699208	39.1324163143763	32.9353350460937
AGPAT4	1-acylglycerol-3-phosphate O-acyltransferase 4	-1.09334480604552	351.701779578391	-0.12874845272416	0.13033149963849	-0.987853689102626	0.323224308914213	0.654089838097196	21.7770991531682	12.0457151935428	21.3275550284712	18.037960609288	16.880650174829	18.7010763191201
AGPAT5	1-acylglycerol-3-phosphate O-acyltransferase 5	1.27346897161832	1586.82811791853	0.348763808424259	0.2290252132569	1.52281839830904	0.127804145673543	0.420975042020059	56.1440837542618	17.2655251107447	56.4371763027776	52.9739363618494	59.1142465402629	59.0215497842294
AGPS	alkylglycerone phosphate synthase	1.28253979667909	1152.86991861869	0.359003592756919	0.318943939351216	1.12560092374601	0.260334476928668	0.596039052323395	42.3972899138243	7.52857199596424	41.6541778714907	43.2173442850784	41.7540324400126	35.8536558729628
AGR2	anterior gradient 2; protein disulphide isomerase family member	-1	1007.74716350975	0	1.6667048020919	0	1	1	0	0	0	0	0	0
AGRN	agrin	1.20481567444361	14141.107784	0.268812444457606	0.175774348726238	1.52930416983807	0.12618905639317	0.418202962415667	249.143624999215	108.0099129021	243.50883527092	253.839033035166	270.474053937601	222.328400953106
AGT	angiotensinogen (serpin peptidase inhibitor; clade A; member 8)	-1.07712635400216	51.3479068190145	-0.107187497421558	0.314481724575315	-0.340838557681871	0.733225121757078	0.926144903248951	6.29494272396268	3.0114287983857	5.97992818487821	4.86153213447352	4.66775554076711	5.44951746241876
AGTPBP1	ATP/GTP binding protein 1	1.12106136818942	327.30529705927	0.164865255091803	0.232302032368745	0.709702164077944	0.477888849888311	0.772216765680596	12.1135114039498	3.11180975833188	10.4712905554949	10.3265648097782	10.8701156428823	9.49943207929827
AGTR2	angiotensin II receptor; type 2	1.15307543795014	270.848416824152	0.205486901885044	0.241357729054264	0.851378999505107	0.394558853604865	0.71418705445286	24.0568892207655	9.8373340747266	23.2010947602142	21.726019469923	23.7863707008954	23.1678939112666
AGTRAP	angiotensin II receptor-associated protein	-1.34689664282578	1167.39400804616	-0.429639146565773	0.215431000572167	-1.99432368333567	0.0461166926657163	0.25071554240838	30.8282059887037	62.1358142066915	27.8207817699913	30.3761938885035	28.0704751013255	35.6452043853293
AGXT	alanine-glyoxylate aminotransferase	8.6775051785497	13.9893113344403	3.11728032102376	1.32856838238554	2.34634540634367	0.018958529138	0.152046433941024	0	0	0	0.134111231295821	0	0.0893363518429305
AHCTF1	AT hook containing transcription factor 1	-1.02600237406234	1534.08982181588	-0.0370340691944772	0.113288302757308	-0.32690108592953	0.743742699721011	0.931350778039208	55.3274425360179	35.434478861005	55.0256052720124	53.6109647105045	50.801805166294	44.4001668659364
AHCY	adenosylhomocysteinase	1.06415839948775	21682.5278674812	0.0897129113155166	0.0354890308494422	2.52790536028195	0.011474527801254	0.113079271776154	1236.76909831282	1194.23228047982	1242.69580563006	1364.48119501151	1336.64057293419	1374.14198526401
AHCYL1	adenosylhomocysteinase-like 1	-1.20544559125927	3683.49323106191	-0.269566535227562	0.0810097897585075	-3.32757974105534	0.00087603913375212	0.0237226555753014	100.310762974281	122.163628254513	100.298537967828	96.9624202268787	85.2664659399032	95.7983479595691
AHCYL2	adenosylhomocysteinase-like 2	1.07376916565591	2473.04991955828	0.102683882190251	0.16835734616022	0.609916255703689	0.541917283663547	0.813862173425359	106.231411806549	48.4840036540097	104.815565266277	104.439121371621	100.29280226977	83.8570555965641
AHDC1	AT hook; DNA binding motif; containing 1	1.06635442895036	2117.80268523178	0.0926870327524651	0.200558758345459	0.462144029595623	0.643978037512288	0.873436993958059	50.2914883568478	19.0723823897761	50.7652272518845	49.7217390029257	43.6403172133363	39.6057826503658
AHI1	Abelson helper integration site 1	1.02048237356869	155.525471170108	0.0292512634243735	0.169879670773646	0.17218813346624	0.863289626671851	0.979942407732539	4.04917937379221	1.50571439919285	3.51609511299706	3.92275351540277	3.00526726597334	3.57345407371722
AHNAK	AHNAK nucleoprotein	-1.01276376035698	17833.8443047865	-0.0182976869635393	0.198913999845043	-0.0919879293453126	0.926707629915017	1	134.303453683679	60.1281950077677	126.502429284398	127.137447268439	123.535667188521	76.4123596096532
AHNAK2	AHNAK nucleoprotein 2	-1.20630954127203	5434.72981100136	-0.270600152973812	0.271915719686133	-0.995161858557353	0.319657548978187	0.651574455333983	9.15318698781601	2.0076191989238	7.1091850094904	6.73908937261502	5.91462174686243	3.51389650582193
AHR	aryl hydrocarbon receptor	3.46332210463239	901.886488108511	1.7921565709442	1.0621430223316	1.68730249435719	0.0915452016243302	0.356782802950006	0.0340267174268253	0	0.0256649278320953	0.100583423471866	0.127883713445674	0.059557567895287
AHRR	aryl-hydrocarbon receptor repressor	1.26860727571428	856.83281978555	0.343245521449282	0.521122462883453	0.658665756893399	0.510110426829966	0.793416023704133	8.6087595089868	0	8.88006502990498	8.18078510904509	7.22542980968059	7.56381112270144
AHSA1	AHA1; activator of heat shock 90kDa protein ATPase homolog 1 (yeast)	-1.06063082293855	3716.48044755364	-0.0849225802879207	0.123976030648014	-0.684991928230293	0.493349014505526	0.781866610085469	110.17851102806	166.833155430568	115.979808873239	122.91294348262	122.352742839149	142.580817541317
AHSA2	AHA1; activator of heat shock 90kDa protein ATPase homolog 2 (yeast)	-1.06356844386403	981.285186762963	-0.088912878099644	0.0737896812092309	-1.20495002339868	0.2282225956457	0.559218082971223	30.2157250750209	29.0100974244489	29.7713162852306	25.1458558679665	31.4913644359973	30.0765717871199
AIDA	axin interactor; dorsalization associated	-1.01920933063527	2226.67664269035	-0.027450390320285	0.066989037070945	-0.409774367874755	0.681971470651319	0.898347991658115	43.7583586108973	34.8321931013279	45.7092364689618	41.5744817017046	42.393451007241	44.7575122733082
AIF1L	allograft inflammatory factor 1-like	-3.4007411658594	537.75422988904	-1.7658492051221	0.84392987546863	-2.09241224472772	0.0364016543837275	0.219769556828057	0.0340267174268253	0	0.256649278320953	0	0.127883713445674	0
AIFM1	apoptosis-inducing factor; mitochondrion-associated; 1	1.10109248074713	2016.69402387717	0.138935645934133	0.0503176307523311	2.76117225427384	0.0057594290853568	0.0750640803236154	63.9702287624316	63.0392428462072	67.8067393323958	68.3296723452209	75.5153327896706	78.9733350291505
AIFM2	apoptosis-inducing factor; mitochondrion-associated; 2	-1.05834473804397	454.16909031733	-0.0818096377124582	0.410975948056101	-0.19906186262095	0.842214353385978	0.969322384697846	0.442347326548729	0	0.282314206153048	0.301750270415598	0.287738355252767	0.297787839476435
AIFM3	apoptosis-inducing factor; mitochondrion-associated; 3	1.00082172366433	15.680192970426	0.00118500984684488	1.01243005902191	0.00117046094817621	0.999066107493663	1	0.136106869707301	0	0	0.0670556156479106	0	0.0893363518429305
AIG1	androgen-induced 1	-1.05337435452006	473.799024874746	-0.0750182411403767	0.086474765697033	-0.867515980363629	0.385659359762784	0.706313877084534	15.8904770383274	15.2579059118209	15.2193022044325	14.3499017486529	14.4828305477226	16.5867826588374
AIM1	absent in melanoma 1	1.3853454488213	585.620284250995	0.470245770612866	0.690599184334594	0.680924306428131	0.495919387158054	0.783822587827734	0.136106869707301	0	0.076994783496286	0.0335278078239553	0.319709283614185	0.0297787839476435
AIM1L	absent in melanoma 1-like	-3.64255509429711	46.4910878611806	-1.86495079347527	0.665528800722378	-2.80220899749344	0.00507539819053666	0.0696083750741789	0.544427478829205	2.81066687849332	0.256649278320953	0.268222462591642	0.191825570168511	0.506239327109939
AIM2	absent in melanoma 2	-1	11.2772881369653	0	1.71217292201155	0	1	1	0	0	0	0	0	0
AIMP1	aminoacyl tRNA synthetase complex-interacting multifunctional protein 1	1.07146551685068	715.387248812468	0.0995854202720049	0.119551399939169	0.832992506341847	0.404848955568653	0.717976108399605	15.7543701686201	20.6784777489151	16.8105277300224	18.5408777266473	19.3104407302968	20.4282457880834
AIMP2	aminoacyl tRNA synthetase complex-interacting multifunctional protein 2	1.02384590677982	2082.24836675643	0.0339985998564495	0.0864762016306123	0.393155564367597	0.694204587018943	0.905376286796706	109.566030114377	128.186485851284	112.540708543738	111.547016630299	122.033033555535	139.811390634186
AIP	aryl hydrocarbon receptor interacting protein	-1.05377543643469	5004.52157384935	-0.0755674559125793	0.140290333382085	-0.538650483542364	0.590128046476385	0.842270607444244	246.863834931618	382.652219314876	254.2881049604	268.691851901178	292.182314295004	320.925954603754
AJAP1	adherens junctions associated protein 1	-1	27.1974774893341	0	1.68369445776984	0	1	1	0	0	0	0	0	0
AJUBA	ajuba LIM protein	-1.06366899130915	1537.32463611636	-0.0890492609012535	0.0775528195109121	-1.14824014733241	0.250869439849964	0.586208313917686	54.2045608609327	35.3340979010588	50.5342429013957	47.5759593021926	45.1109799179615	46.5144605262191
AK1	adenylate kinase 1	-1.1582066328222	1802.74987956329	-0.211892663995474	0.212101965321806	-0.999013204210462	0.317788294870017	0.649780778503075	15.3120228420714	33.2260977421888	15.7839306167386	15.8921809085548	19.5662081571881	22.214972824942
AK2	adenylate kinase 2	1.03077850912266	5663.9177923561	0.0437343636282019	0.0341656464378334	1.28006837826937	0.200521088675363	0.525825258148636	123.482957541949	129.0899144908	126.425434500902	131.965451595088	130.601242356395	139.811390634186
AK3	adenylate kinase 3	1.41829465533103	652.838344325507	0.504157288306676	0.296807450090097	1.6986005174521	0.089394478904274	0.352962990365176	25.6901716572531	5.42057183709425	27.6411272751667	28.532164458186	28.1344169580483	29.6894475958006
AK4	adenylate kinase 4	-1.13056980633341	838.416443705572	-0.177050073152565	0.10050629841787	-1.7615818703864	0.0781399692707424	0.330052957488138	10.2760686629012	13.8525724725742	11.9598563697564	10.8965375427855	10.4544935741839	10.7501410050993
AK5	adenylate kinase 5	1.34163567896356	101.04259191832	0.423992961023953	0.636593317721153	0.666034262724816	0.505389200606932	0.790108413233232	6.49910302852363	0	6.72421109200897	5.49856048312867	6.87374959770498	5.9557567895287
AK6	adenylate kinase 6	1.06046192806418	436.031824156058	0.0846928272060942	0.112180446808493	0.75496960134841	0.450267222017207	0.751403034736735	13.3384732313155	16.7636203110137	14.6290088642943	13.8469846312935	16.9765629599132	17.539703745162
AK7	adenylate kinase 7	1.53540613935677	78.7215516995304	0.618620321871995	1.21034578477578	0.511110403037921	0.609273751854102	0.852776571622967	0.0340267174268253	0	0.0256649278320953	0	0.0319709283614185	0.0893363518429305
AK8	adenylate kinase 8	1.1318890165154	21.9936507634185	0.178732506604094	0.466808381555254	0.382881956850508	0.701807290172464	0.910760382359289	0.51040076140238	0	0.43630377314562	0.670556156479106	0.415622068698441	0.268009055528791
AK9	adenylate kinase 9	1.06027545841755	39.8056820241386	0.0844391240961444	0.203100638285605	0.415750166069907	0.677592828144247	0.895642087514315	2.48395037215825	2.40914303870856	2.2071837935602	2.61516901026851	2.55767426891348	2.5311966355497
AKAP1	A kinase (PRKA) anchor protein 1	1.02581625487048	2567.18795202891	0.036772337253785	0.108858751918906	0.337798629927141	0.735514942423364	0.926927055105853	48.1818318763846	26.9020972655789	46.8898231492381	45.9666245266427	44.5994450641789	41.2138369835386
AKAP10	A kinase (PRKA) anchor protein 10	1.13229845561838	687.502120296414	0.179254279449428	0.144131083395263	1.24368925305198	0.213613952833861	0.541473521851922	20.1097899992538	9.13466735510328	20.5062773378442	18.6749889579431	20.621248793115	20.8153699794028
AKAP11	A kinase (PRKA) anchor protein 11	-1.01724776929115	499.642088154817	-0.0246711167486882	0.143108908898606	-0.172393996562212	0.863127791573516	0.979942407732539	20.2118701515342	12.9491438330585	18.3247584721161	19.2784894987743	19.8219755840795	14.2044799430259
AKAP12	A kinase (PRKA) anchor protein 12	1.13643853566119	4077.59009655173	0.184519658027543	0.268736093184215	0.686620304110239	0.492322030147829	0.78105956806328	13.3724999487423	3.41295263817045	13.7820662458352	13.0758450513426	13.9073538372171	9.55898964719356
AKAP13	A kinase (PRKA) anchor protein 13	1.09338559535035	2024.1725729017	0.128802274199143	0.22765286390121	0.565783676040363	0.571540844677312	0.83215347357752	50.4956486614088	17.0647631908523	46.4535193760925	46.9389309535374	49.9066191721743	32.1908654474026
AKAP17A	A kinase (PRKA) anchor protein 17A	-1.0164488275213	1551.54225036605	-0.0235375854339095	0.0786051152889886	-0.299440886860537	0.76460366924699	0.940547695757379	86.8021561558313	66.7533383642162	87.8253830414302	86.0658826840933	85.0106985130119	77.4248382638731
AKAP2	A kinase (PRKA) anchor protein 2	-1.10484159630978	2021.00609802516	-0.143839541924526	0.179788052219932	-0.800050615980696	0.42368147171646	0.732646056583475	33.4482632305693	12.3468580733813	31.4138716664847	26.1852179105091	22.8272428500528	24.2101513494342
AKAP3	A kinase (PRKA) anchor protein 3	-1.09090384947075	19.1256010309799	-0.125523950419858	0.413361196147578	-0.303666506652559	0.761381977524045	0.938784658025452	0.680534348536506	0	0.564628412306097	0.603500540831196	0.479563925421278	0.357345407371722
AKAP5	A kinase (PRKA) anchor protein 5	1.44475256722494	26.2631255700137	0.530822433484652	0.380189075654503	1.39620643378779	0.162652339838312	0.473428659905961	0.782614500816982	0	0.744282907130764	0.737611772127017	1.02306970756539	0.982699870272235
AKAP6	A kinase (PRKA) anchor protein 6	-1.11093899233437	581.761897565605	-0.151779592718611	0.206576142796038	-0.734739213658715	0.462498333490193	0.761821184713851	68.7679959196139	34.9325740612741	67.5500900540749	59.277164232753	59.0183337551786	41.3925096872244
AKAP7	A kinase (PRKA) anchor protein 7	1.35169539782831	64.6245194980301	0.434770079465336	0.346784767497241	1.25371734924544	0.209944759652596	0.537099823867945	2.4158969373046	0	2.07885915439972	2.21283531638105	2.26993591366072	2.50141785160205
AKAP8	A kinase (PRKA) anchor protein 8	1.12476848022602	1153.66312751802	0.169628070950218	0.101963734004627	1.66361179890216	0.0961900324722219	0.36447523550913	39.7772326719588	23.5895255873546	40.4222613355501	41.5744817017046	39.8357767383275	42.1072005019679
AKAP8L	A kinase (PRKA) anchor protein 8-like	1.02183780453169	2440.1934063294	0.0311662166590935	0.0772670033166147	0.403357388293999	0.686685329425807	0.900814866136817	90.0687210288066	99.2767693867818	92.1627558450543	97.4653373442381	92.1402155376082	109.228579519956
AKAP9	A kinase (PRKA) anchor protein 9	-1.51881792274941	507.858812384966	-0.602948928634518	0.137747476107561	-4.37720490910267	1.2021095010409e-05	0.00139613887902372	23.8867556336314	29.3112403042874	20.4292825543479	17.5350434919286	18.2234291660086	14.1747011590783
AKIP1	A kinase (PRKA) interacting protein 1	-1.09183289557854	945.235606444795	-0.126752069474028	0.103387840198964	-1.22598624006557	0.220203853141295	0.549685752810438	29.3310304219234	37.7432409397674	31.9271702231266	29.8397489633202	27.9745623162412	35.5558680334863
AKIRIN1	akirin 1	-1.02973323026457	2009.18122409826	-0.0422706313665085	0.0587259438430077	-0.719794840241491	0.471651322268073	0.768679136589498	60.0231295409198	53.3022897314268	59.3886430034686	57.4331348024354	56.3327757728195	61.3442949321456
AKIRIN2	akirin 2	-1.0277832077764	1327.32022820406	-0.0395359862733944	0.100000400480977	-0.395358279399245	0.692578494480586	0.904308645483103	93.4713927714891	58.3213377287363	90.7768497421211	82.9477965564654	76.7621989957659	87.0136066950143
AKNA	AT-hook transcription factor	-1.95405552357108	448.067651645972	-0.966471461391549	0.186162042999001	-5.19156024408656	2.0853908742168e-07	9.61671868142508e-05	44.1666792200192	21.682287348377	42.9117593352634	21.8601307012189	20.3654813662236	15.7231979243558
AKR1A1	aldo-keto reductase family 1; member A1 (aldehyde reductase)	1.07045696796849	3076.77653770948	0.0982268010048027	0.10226130146572	0.96054714341505	0.336779916166805	0.666614734948411	66.6923661565776	84.3200063547995	66.7031474356157	69.2013953486438	86.3854484325529	86.537146151852
AKR1B1	aldo-keto reductase family 1; member B1 (aldose reductase)	1.03468275302235	10029.4251164769	0.0491884867573269	0.0866006177214558	0.567992331365787	0.570040175112039	0.831564933530113	497.436582062759	589.738139683865	519.150160187624	546.838545608711	541.523584585707	650.517535336272
AKR1B10	aldo-keto reductase family 1; member B10 (aldose reductase)	-17.9194614469737	22.5285551306027	-4.16345537405433	1.12200945721173	-3.71071326297089	0.000206676099235734	0.00947507181262301	0.0340267174268253	2.20838111881618	0.076994783496286	0.0335278078239553	0.0639418567228371	0.0297787839476435
AKR1C1	aldo-keto reductase family 1; member C1	-1.43395322868761	1005.88996000286	-0.519997968362777	0.27306427772378	-1.90430609487772	0.0568703309168689	0.278029674900153	1.59925571906079	4.51714319757854	1.71955016475039	1.64286258337381	1.56657548970951	1.87606338870154
AKR1C2	aldo-keto reductase family 1; member C2	1.1387374255966	446.646464212538	0.18743512328784	0.222983715594397	0.840577630470473	0.400584594843975	0.716841712220435	1.25898854479254	0	1.43723595859734	1.47522354425403	1.15095342101107	1.42938162948689
AKR1C3	aldo-keto reductase family 1; member C3	1.0349896510209	4563.78493032465	0.04961634212511	0.194311220085462	0.255344709910666	0.798456870614241	0.955269360839055	1.25898854479254	0.803047679569519	1.51423074209362	1.24052888948635	1.43869177626383	1.51871798132982
AKR1C4	aldo-keto reductase family 1; member C4	-1	15.0520525456513	0	1.69048317476826	0	1	1	0	0	0	0	0	0
AKR7A2	aldo-keto reductase family 7; member A2	1.01944921553273	3198.92415371245	0.0277899084354677	0.127921728665237	0.217241501701342	0.828020143203033	0.961526279460847	103.203033955561	144.147058482729	100.991491019295	119.493107084577	108.605243643739	143.444402275799
AKR7A3	aldo-keto reductase family 7; member A3 (aflatoxin aldehyde reductase)	1.68504977179784	887.560831813779	0.752791205333214	0.288779227445102	2.60680524701633	0.00913913245025367	0.0988905850155467	0.748587783390157	0	0.513298556641906	0.871723003422838	1.05504063592681	0.833805950534018
AKR7L	aldo-keto reductase family 7-like (gene/pseudogene)	-2.25921926080146	69.2000765907251	-1.17582429336068	0.56168675485781	-2.09338084473495	0.0363151709789322	0.21956282957233	0.476374043975554	2.91104783843951	0.641623195802383	0.603500540831196	0.319709283614185	0.804027166586374
AKT1	v-akt murine thymoma viral oncogene homolog 1	1.02205972254465	5680.77387147914	0.0314795004845223	0.0305914694300389	1.02902871522776	0.303466181460844	0.636527927642083	226.345724323242	216.320968684039	229.136475684947	236.941017891892	240.741090561482	236.205314272708
AKT1S1	AKT1 substrate 1 (proline-rich)	-1.09006636705078	3889.30099978698	-0.124415973993272	0.112546875777311	-1.10545915321048	0.268960684315115	0.604852921597345	76.151793601235	105.199246023607	77.3540924859353	87.6416896518192	74.9718270075265	84.5419676273599
AKT2	v-akt murine thymoma viral oncogene homolog 2	-1.00259723371638	3747.18755817198	-0.00374215867318052	0.10261860862875	-0.0364666674318182	0.970910256558334	1	121.305247626632	74.6834341999652	114.080604213664	121.30360870707	97.6072442874108	103.481274218061
AKT3	v-akt murine thymoma viral oncogene homolog 3	1.10270392936143	745.484899867929	0.141045486324266	0.263423427306045	0.535432583831653	0.59235076369296	0.8431654674482	21.0625380872049	5.72171471693282	19.0947063070789	19.4126007300701	17.7758361689487	15.6040827885652
AKTIP	AKT interacting protein	-1.68454283948169	252.674006842224	-0.752357117994788	0.277621385476288	-2.71001139448981	0.00672808967223174	0.0829321682161332	8.23446561729172	19.1727633497223	7.46849399913974	6.20264444743173	7.0655751678735	8.15938680165431
ALAD	aminolevulinate dehydratase	1.07603644926639	831.330396566857	0.105726948048102	0.119839694789507	0.882236459578831	0.377648949350544	0.699900458258533	6.94145035507236	4.11561935779378	9.3420337308827	8.18078510904509	7.48119723657194	8.87407761639776
ALAS1	5'-aminolevulinate synthase 1	1.07767191358645	2680.23322591028	0.10791803088765	0.0612864321472759	1.76087964507895	0.0782587757687968	0.330287845297164	34.7072517753618	26.2998115059017	34.2883435836793	36.3776714889915	35.5516723378974	37.1937011506067
ALCAM	activated leukocyte cell adhesion molecule	-1	490.110549811056	0	1.66813891952337	0	1	1	0	0	0	0	0	0
ALDH16A1	aldehyde dehydrogenase 16 family; member A1	1.09575703385213	1618.15743770584	0.13192793979893	0.0691133182569482	1.90886421208211	0.0562796107713446	0.276703674281565	33.312156360862	34.9325740612741	33.0307621199067	35.6065319090405	39.1324163143763	39.3973311627323
ALDH18A1	aldehyde dehydrogenase 18 family; member A1	1.2399161213649	5742.31722248916	0.310242527560596	0.156935306624042	1.97688164782333	0.0480550097245977	0.257063970478324	120.114312516693	54.8080041306197	120.342846604695	128.377976157925	131.240660923623	119.680932685579
ALDH1A1	aldehyde dehydrogenase 1 family; member A1	-11.207252180312	597.162321023642	-3.48636069312158	1.34454113790815	-2.59297435744189	0.00951498646341941	0.100979678970194	0.170133587134127	0	0	0	0	0
ALDH1A2	aldehyde dehydrogenase 1 family; member A2	-1.04378163063705	1114.3515445938	-0.0618199175117447	0.11633654489022	-0.531388632609646	0.595149497101149	0.844994457940523	155.672232227726	116.542294497526	158.121620373539	156.843085000463	135.652649037499	136.416609264155
ALDH1A3	aldehyde dehydrogenase 1 family; member A3	-1.10919917736758	7754.19559883462	-0.149518451522353	0.391540600547243	-0.381872151478993	0.702556197610459	0.910760382359289	0.340267174268253	0	0.410638845313525	0.268222462591642	0.287738355252767	0.357345407371722
ALDH1B1	aldehyde dehydrogenase 1 family; member B1	1.1177415966073	1687.75395705776	0.160586699467184	0.135587885890065	1.18437350367266	0.236265243995127	0.568770575863595	77.7510493202958	40.9554316580455	82.6154026915148	79.3267933114783	78.1689198436683	76.9483777207108
ALDH1L2	aldehyde dehydrogenase 1 family; member L2	-1.29872878884182	102.54688554105	-0.377100186871467	1.39236142178966	-0.270834986498522	0.786517949826464	0.95038579581205	0	0	0.0513298556641906	0	0.0319709283614185	0.0297787839476435
ALDH2	aldehyde dehydrogenase 2 family (mitochondrial)	-1.01762741487231	3872.84693166286	-0.0252094424483218	0.0682785083114711	-0.369214897509506	0.711967552538134	0.91484504640595	19.6334159552782	14.0533343924666	18.6327376061012	17.8032659545203	16.6568536762991	20.6069184917693
ALDH3A1	aldehyde dehydrogenase 3 family; member A1	-4.70570586158598	2898.94163725552	-2.23441114519175	1.50974368215416	-1.47999370462912	0.138874926723944	0.439550292133285	0.0680534348536506	0	0	0	0	0
ALDH3A2	aldehyde dehydrogenase 3 family; member A2	-1.05599283256396	2849.72579214597	-0.0786000425945512	0.0827418595995693	-0.949942906467627	0.342141263661634	0.672400037579593	22.1173663274364	17.8678108704218	24.8949799971325	20.4184349647888	23.754399772534	21.0833790349316
ALDH3B1	aldehyde dehydrogenase 3 family; member B1	1.00740604393826	3059.67088526056	0.0106452915917552	0.178353410975002	0.0596865040795169	0.952405320755359	1	1.49717556678031	3.31257167822426	1.41157103076524	1.74344600684568	1.79037198823944	1.75694825291097
ALDH4A1	aldehyde dehydrogenase 4 family; member A1	1.02143746312856	858.844578755693	0.0306008786711168	0.0568248976174595	0.538511813556082	0.590223751494295	0.842270607444244	55.8038165799935	50.1904799730949	53.7423588804076	59.4112754640488	54.0948107875202	56.4903531486797
ALDH5A1	aldehyde dehydrogenase 5 family; member A1	-1.07935966289523	635.324811568693	-0.110175677999993	0.0637841012345348	-1.72732194806471	0.0841098595714622	0.342890922574352	29.2629769870698	26.8017163056327	28.3084153988011	27.3251633765236	28.4541262416625	25.5204178431305
ALDH6A1	aldehyde dehydrogenase 6 family; member A1	-1.10157949554226	379.775607819304	-0.13957361095914	0.111032184959707	-1.25705542955667	0.208733564857877	0.535512966985437	10.8885495765841	11.5438103938118	12.7811340603835	11.3994546601448	10.3585807890996	11.4350530358951
ALDH7A1	aldehyde dehydrogenase 7 family; member A1	1.09313258358353	3476.74790919496	0.128468392847126	0.0388949202766932	3.30296069340725	0.000956697969129234	0.0246711635821995	160.538052819762	144.548582322513	167.130010042605	170.053041283101	186.518396060516	182.811954654583
ALDH9A1	aldehyde dehydrogenase 9 family; member A1	1.12951182057311	2063.83331012054	0.17569936890981	0.0600388642858985	2.92642725673738	0.00342879681563193	0.0549694327937556	54.544828035201	43.866479496485	57.8230824057107	58.4724968449781	59.9454906776597	67.7765122648366
ALDOA	aldolase A; fructose-bisphosphate	1.06821942558929	85084.2731336134	0.0952080250162672	0.0532580615398731	1.78767349511937	0.0738287003438455	0.319503227350581	1032.33658001245	1061.12712759117	1041.68809084908	1160.1292063245	1107.12127822756	1228.2557227045
ALDOC	aldolase C; fructose-bisphosphate	-2.66251028747415	8916.32497342797	-1.4127870996706	0.272120430238117	-5.19177151981696	2.08302531177586e-07	9.61671868142508e-05	6.66923661565776	19.6746681494532	6.90386558683364	3.72158666845904	4.60381368404427	4.52637516004181
ALG1	ALG1; chitobiosyldiphosphodolichol beta-mannosyltransferase	1.13518525779557	943.34879076326	0.182927758919729	0.0680200313354083	2.68932188545618	0.00715973439709942	0.0860210541089056	22.1854197622901	18.3697156701527	22.7391260592365	24.1064938254239	26.5998123967002	25.2821875715493
ALG10	ALG10; alpha-1;2-glucosyltransferase	-1.59264579291496	93.9226938377308	-0.671425444750309	0.302638753491361	-2.21857061266767	0.0265159506863819	0.183614115485031	2.21173663274364	5.52095279704044	2.30984350488858	2.04519627726127	1.40672084790242	2.7396481231832
ALG10B	ALG10B; alpha-1;2-glucosyltransferase	1.15878762314951	116.924735332571	0.212616180576849	0.312803414894287	0.679711826831249	0.496686945946549	0.784137256716083	1.42912213192666	0	1.46290088642943	1.40816792860612	1.53460456134809	1.1613725739581
ALG11	ALG11; alpha-1;2-mannosyltransferase	-1.02771526834253	94.3402727004408	-0.0394406168187335	0.230446666714011	-0.171148567176631	0.864106948121201	0.980677668741769	3.67488548209713	6.12323855671758	3.97806381397477	5.26386582836098	4.3160753287915	3.87124191319365
ALG12	ALG12; alpha-1;6-mannosyltransferase	-1.09135722939414	842.817490993723	-0.12612341029463	0.0933989572089524	-1.35037278855765	0.176896434823703	0.495249033640374	33.9586639919717	35.434478861005	32.2864792127759	36.0759212185759	26.9195216803144	33.3224592374131
ALG13	ALG13; UDP-N-acetylglucosaminyltransferase subunit	-1.12457303197795	431.812780938207	-0.169377355603145	0.0968459756208202	-1.7489354050839	0.0803021857102602	0.33352529000031	15.2439694072177	13.8525724725742	17.4521509258248	14.9534022894841	15.505900255288	13.1324437209108
ALG14	ALG14; UDP-N-acetylglucosaminyltransferase subunit	-1.38479916199401	156.849619057762	-0.469676756775986	0.314877679476758	-1.49161654632511	0.13579969799187	0.435419931454915	4.21931296092634	12.146096153489	4.31170787579201	4.1239203623465	5.1792903945498	5.98553557347634
ALG1L	ALG1; chitobiosyldiphosphodolichol beta-mannosyltransferase-like	-1.07620130895273	24.7109347406869	-0.105947966614916	0.565509970189309	-0.187349422998589	0.851386674982312	0.974253264460644	0.272213739414602	0	0.179654494824667	0.134111231295821	0.287738355252767	0.119115135790574
ALG1L9P	asparagine-linked glycosylation 1-like 9; pseudogene	-1.51335620987571	17.3464194608366	-0.59775160535767	0.655828760866236	-0.911444634675893	0.36206114483151	0.687293073348312	0.714561065963331	0	0.256649278320953	0.0335278078239553	0.383651140337022	0.327566623424078
ALG2	ALG2; alpha-1;3/1;6-mannosyltransferase	1.08672728498484	677.231670891243	0.119989940398867	0.0985657670189758	1.21735917071255	0.223467590390288	0.552816085473229	13.6106869707301	9.03428639515709	15.2706320600967	13.7128733999977	14.0672084790242	16.8547917143662
ALG3	ALG3; alpha-1;3- mannosyltransferase	1.08464149688889	1641.26189783609	0.117218272045675	0.0853255640375774	1.37377670300605	0.169511015820915	0.484699455007983	31.8149807940817	22.0838111881618	32.8767725529141	36.1094490263999	30.1805563731791	33.7095834287324
ALG5	ALG5; dolichyl-phosphate beta-glucosyltransferase	-1.06986778829622	775.336360315624	-0.0974325228370947	0.148472530154256	-0.656232656208302	0.511674440251707	0.793846999141506	22.9680342631071	36.6390503803593	23.0214402653895	24.0729660175999	25.3849171189663	30.2254657068581
ALG6	ALG6; alpha-1;3-glucosyltransferase	-1.14527442909404	179.694863840126	-0.195693336361213	0.208023932670969	-0.940725107195918	0.346845749075498	0.676056004444895	7.99627859530395	14.6556201521437	8.31543661759888	8.18078510904509	8.76003437102868	10.6310258693087
ALG8	ALG8; alpha-1;3-glucosyltransferase	-1.05221654278053	1157.31083855014	-0.0734316371847966	0.0888081244471081	-0.826857200756791	0.408318004298056	0.720325567754123	52.401144837311	59.8270521279291	54.4353119318742	56.4273005677168	47.4768286167065	60.2127011421351
ALG9	ALG9; alpha-1;2-mannosyltransferase	-1.00282338949741	571.67003159196	-0.00406755058484683	0.114407008969687	-0.0355533338514651	0.971638518966293	1	21.2666983917658	12.146096153489	20.9169161831577	21.02193550562	18.03160359584	18.8499702388583
ALKBH1	alkB homolog 1; histone H2A dioxygenase	1.49966727594927	254.684231771652	0.584642452331929	0.577812975513142	1.0118195283045	0.311624351035606	0.643854595693377	10.0378816409135	0	10.6252801224875	10.5947872723699	9.30354015317279	12.0008499309003
ALKBH2	alkB homolog 2; alpha-ketoglutarate-dependent dioxygenase	-1.13501031136402	960.379690184139	-0.182705404200029	0.144407869362974	-1.26520393248649	0.205798233148323	0.532636265687118	41.2403815213123	61.9350522867991	43.2454033970806	42.1444544347118	39.2922709561834	52.8871202910148
ALKBH3	alkB homolog 3; alpha-ketoglutarate-dependent dioxygenase	-1.13468263109882	670.801180108537	-0.182288834462307	0.144920303848061	-1.25785572912837	0.208443936806572	0.535111031573587	22.0493128925828	35.8360027007898	22.6877962035723	22.8324371281136	25.7685682593033	24.5079391889106
ALKBH4	alkB homolog 4; lysine demthylase	1.09134843079281	779.370440975279	0.126111779135431	0.0562160649581904	2.24334056873644	0.0248748611667486	0.176716333590146	22.2874999145706	22.2845731080541	22.4311469252513	23.8717991706562	26.280103113086	25.0141785160205
ALKBH5	alkB homolog 5; RNA demethylase	1.0040497234593	3904.85856316263	0.00583071750764504	0.0582684239467449	0.100066504509786	0.920291527352391	1	128.042537677144	100.481340906136	124.295245490838	129.35028258482	128.842841296517	112.563803322092
ALKBH6	alkB homolog 6	-1.04092009115908	360.844153475171	-0.0578593207857945	0.156910946667541	-0.368739861778958	0.712321633824508	0.914925116468785	8.57473279155998	12.0457151935428	8.26410676193469	8.61664661075651	8.44032508741449	10.9585924927328
ALKBH7	alkB homolog 7	-1.17263372248271	2404.97493960938	-0.229752451322553	0.220438034406796	-1.04225412797216	0.297293873771686	0.630412584104174	67.3388737876873	148.8649636002	70.270572404277	75.5716788351953	83.1244137396882	99.5504747369722
ALKBH8	alkB homolog 8; tRNA methyltransferase	1.41844050695249	132.621567473807	0.504305641536093	0.259263316267529	1.94514846448893	0.0517571123436307	0.267204400538619	2.34784350245095	0	2.56649278320953	2.64869681809247	3.00526726597334	2.7396481231832
ALMS1	Alstrom syndrome protein 1	-1.19255001005726	411.203729586227	-0.254049767487625	0.151097487556152	-1.68136328139284	0.0926923731108274	0.358933988146373	22.797900675973	21.1803825486461	20.737261688333	23.6035767080645	19.1186151601283	13.698240615916
ALOX12	arachidonate 12-lipoxygenase	-1.69611537757058	14.5511800337699	-0.762234311992661	0.578750366549261	-1.3170346941418	0.187826995444699	0.510369397740039	0.340267174268253	0	0.333644061817239	0.134111231295821	0.191825570168511	0.178672703685861
ALOX12-AS1	ALOX12 antisense RNA 1	1.72136076681355	17.4687166691692	0.783549492466829	0.570633497107248	1.37312214659485	0.169714377237505	0.485044061375655	0.408320609121904	0	0.872607546291241	1.10641765819053	0.831244137396882	0.6849120307958
ALOX12B	arachidonate 12-lipoxygenase; 12R type	1.16190382532191	17.8739035587032	0.216490656975309	0.684728925979122	0.316169872136977	0.751873574239659	0.934048472427194	0.0680534348536506	0	0.230984350488858	0.100583423471866	0.287738355252767	0.0893363518429305
ALOX15B	arachidonate 15-lipoxygenase; type B	2.02942124641611	13.7146222426407	1.02106835599549	0.894199592689427	1.14187969256896	0.2535040308196	0.589454204244476	0.0680534348536506	0	0.0513298556641906	0.134111231295821	0.0639418567228371	0.119115135790574
ALOX5	arachidonate 5-lipoxygenase	1.06745002162955	873.485401593693	0.0941685239580498	1.08832730364279	0.0865259225261132	0.931048350146564	1	0.0680534348536506	0	0.0256649278320953	0.0335278078239553	0.0319709283614185	0.059557567895287
ALOX5AP	arachidonate 5-lipoxygenase-activating protein	-3.28598481974203	27.4487132054759	-1.71632581548778	0.542375291633565	-3.16446165959815	0.0015537013117987	0.0331435141057031	0.340267174268253	1.0038095994619	0.359308989649334	0.201166846943732	0.0959127850842556	0.148893919738217
ALOXE3	arachidonate lipoxygenase 3	3.85203573827815	10.859927971802	1.94562108822745	1.32551442763854	1.46782339570129	0.142152200682779	0.442313989199556	0.0340267174268253	0	0	0.100583423471866	0.0639418567228371	0.0297787839476435
ALPK1	alpha-kinase 1	1.13923699564797	249.245224745023	0.188067902339725	0.388472096554903	0.4841220360679	0.628299263237821	0.862316539592594	3.57280532981666	0	4.18338323663154	3.11808612762784	3.19709283614185	3.33522380213607
ALPK2	alpha-kinase 2	-1.11078823247176	426.198158229394	-0.151583798649884	0.152592780829034	-0.993387746303152	0.320521030840748	0.652418124976404	16.162690777742	9.53619119488804	14.6033439364622	15.020457905132	12.7244294878446	10.6608046532564
ALPK3	alpha-kinase 3	-1.09177110690997	1780.84260457842	-0.126670422613462	0.234707595761133	-0.539694602565729	0.589407662861523	0.842070209602885	100.821163735683	44.9706700558931	91.4441378657556	90.0892196229679	76.8261408524887	57.4432742350043
ALPL	alkaline phosphatase; liver/bone/kidney	-1.12968258093054	126.024326373309	-0.175917460032166	0.556974516916892	-0.315844719442372	0.752120372992684	0.93425243413408	3.87904578665808	0	3.95239888614268	3.08455831980389	1.7264301315166	2.50141785160205
ALPP	alkaline phosphatase; placental	-491.406148719138	162.349152974033	-8.94077209930856	1.9832978964321	-4.50803286555831	NA	NA	0.0340267174268253	7.82971487580281	0	0	0	0
ALPPL2	alkaline phosphatase; placental-like 2	-1.43764817008502	151.219721577347	-0.523710653956679	0.818917672303219	-0.639515633462561	0.522487546753489	0.800035694369309	0.102080152280476	0	0.102659711328381	0.0670556156479106	0.0959127850842556	0.0297787839476435
ALS2	amyotrophic lateral sclerosis 2 (juvenile)	1.1833563125018	664.95014640458	0.242884539341658	0.302536864746196	0.802826259026047	0.422075162401813	0.731354594672004	33.4482632305693	6.52476239650234	32.3634739962722	30.00738800244	31.1396842240216	27.2475873120938
ALS2CL	ALS2 C-terminal like	2.30721517308834	387.915460405445	1.20615255741126	1.11225521225343	1.08442068342174	0.278178317123668	0.614130925680371	0.0340267174268253	0	0.0256649278320953	0.0335278078239553	0	0.148893919738217
ALX1	ALX homeobox 1	-1	54.1797401674834	0	1.67556266697498	0	1	1	0	0	0	0	0	0
ALX3	ALX homeobox 3	1.05044485183257	36.5196600376548	0.0710004227666726	0.474907585196128	0.149503661301495	0.8811562205363	0.985986895645778	1.32704197964619	0	1.30891131943686	1.10641765819053	1.43869177626383	0.625354462900513
ALX4	ALX homeobox 4	1.10539409569893	1033.12288584335	0.144560811740501	0.248874700806141	0.58085780222838	0.561336294330915	0.827138953122848	28.820629660521	12.6480009532199	26.0242368217447	30.040915810264	25.5447717607734	21.9767425533609
ALYREF	Aly/REF export factor	1.20569775371493	5191.91829082524	0.269868295408148	0.0888732419318736	3.03655284247443	0.00239300160010841	0.0438316262711446	232.504560177497	259.083257621116	237.785556364363	257.191813817561	322.682579951797	338.495437132863
AMACR	alpha-methylacyl-CoA racemase	1.32994222235792	501.483470982512	0.411363571043519	0.164951812804912	2.49384086205853	0.0126369186162157	0.119105109726717	14.4273281889739	5.32019087714806	12.7298042047193	15.0875135207799	15.4419583985652	15.9018706280416
AMBRA1	autophagy/beclin-1 regulator 1	-1.01547569911346	2321.62498280286	-0.0221557155690902	0.0945761747232778	-0.234263181334157	0.8147806677083	0.95700247881991	71.6602669008941	53.0011468515882	72.5547509813335	76.8122077246816	67.4906297709545	58.7833195126482
AMD1	adenosylmethionine decarboxylase 1	1.13208241006851	1396.83916076621	0.178978983142985	0.119866444609113	1.4931533485175	0.135397050531664	0.434929390552336	54.3066410132132	33.0253358222965	53.8706835195681	51.1969625471798	59.7536651074912	56.4903531486797
AMDHD2	amidohydrolase domain containing 2	1.13318939771805	623.215876713453	0.18038900883081	0.125863189809393	1.43321497813611	0.151796410509426	0.457080069210158	13.6447136881569	17.6670489505294	14.8856581426153	15.9927643320267	19.4702953721039	18.0757218562196
AMER1	APC membrane recruitment protein 1	-1.05928439332429	700.695619585994	-0.0830899715366893	0.208061181203276	-0.399353550989938	0.689632714046253	0.902697062754802	23.1381678502412	8.53238159542614	19.659334719385	20.8207686586762	15.8256095389022	14.1747011590783
AMFR	autocrine motility factor receptor; E3 ubiquitin protein ligase	1.07385609685759	3066.18853284161	0.102800676507972	0.0867541341569548	1.18496573687182	0.236030994193688	0.568555839293722	84.6244462405145	52.5996230118035	82.9747116811642	79.4273767349501	84.7229601577591	84.0059495163023
AMH	anti-Mullerian hormone	-1.68329840747199	215.078300786256	-0.751290953743461	0.288153764707548	-2.60725711672016	0.00912707965291272	0.0988283714627199	3.77696563437761	9.53619119488804	3.02846148418725	3.1516139354518	3.67665676156313	2.88854204292142
AMIGO1	adhesion molecule with Ig-like domain 1	1.30874664217707	280.876129299965	0.388185835669391	0.405195231827582	0.958021726757562	0.338051802848762	0.6677140610816	24.8054770041556	3.11180975833188	23.7143933168561	27.0569409139319	23.754399772534	18.6415187512248
AMIGO2	adhesion molecule with Ig-like domain 2	2.47709603574117	1815.06225631395	1.30864980221437	1.55880240024671	0.839522573231378	0.401176127473778	0.716841712220435	0	0	0	0	0.0319709283614185	0.0297787839476435
AMIGO3	adhesion molecule with Ig-like domain 3	1.23942953027898	172.979869948199	0.309676247054169	0.229512844793293	1.34927632191163	0.177248228083307	0.495521775757763	6.63520989823093	2.20838111881618	5.4666296282363	6.73908937261502	6.39418567228371	6.07487192531927
AMMECR1	Alport syndrome; mental retardation; midface hypoplasia and elliptocytosis chromosomal region gene 1	1.46458676758075	390.969856295321	0.550493666382419	0.383570097572777	1.43518399861181	0.151234672138417	0.456426628516928	4.72971372232872	0	3.54176004082915	4.39214282493815	4.50790089896001	4.25836610451302
AMMECR1L	AMMECR1-like	1.08818870277531	896.325870461837	0.121928755992819	0.171621662035014	0.71045085187407	0.477424598411543	0.772197975250797	40.900114347044	17.3659060706908	39.8063030675798	39.4957576166194	36.7985385439927	35.1985226261146
AMN	amnion associated transmembrane protein	-1.54398042009186	52.6106734834602	-0.626654457259174	0.98325822754816	-0.637324397296722	0.523913562429153	0.801352237140568	0.0680534348536506	0	0.076994783496286	0	0.0319709283614185	0.0893363518429305
AMN1	antagonist of mitotic exit network 1 homolog	1.31241541368234	97.5655016259682	0.392224442821827	0.242544335975705	1.61712472585266	0.105851360587832	0.383217995302815	1.70133587134127	1.90723823897761	1.71955016475039	1.74344600684568	2.9413254092505	2.41208149975912
AMOT	angiomotin	-1.1490340120246	124.733312520898	-0.200421503165038	0.201057494317407	-0.99683676972834	0.318843747265484	0.650651493646382	14.4273281889739	12.2464771134352	15.1166424931041	15.1545691364278	12.9482259863745	9.85677748666999
AMOTL1	angiomotin like 1	-1.00846968220826	3375.09722815788	-0.0121677126219168	0.167273639795508	-0.0727413634138156	0.942011932471768	1	210.761487741756	100.682102826028	200.828060286146	197.177037812681	181.818669591387	145.796926207662
AMOTL2	angiomotin like 2	1.3402802511355	1117.42750816477	0.422534698182547	0.260308056625382	1.62321022122888	0.104544473597343	0.380313875065602	23.172194567668	5.82209567687901	23.2780895437105	26.252273526157	24.9373241219065	21.798069849675
AMPD2	adenosine monophosphate deaminase 2	1.17006526225299	3276.21561633322	0.226589000665871	0.151447573090784	1.49615471573152	0.134613342161365	0.433744881164825	74.2462974253328	34.6314311814355	73.7353376616098	78.1533200376398	72.6699201655043	71.4690814743444
AMPD3	adenosine monophosphate deaminase 3	-1.16495824477775	332.124888240083	-0.22027824575368	0.161972185291332	-1.35997575977304	0.173837594830269	0.491039598468488	4.93387402688967	1.70647631908523	4.33737280362411	3.62100324498717	3.64468583320171	3.45433893792664
AMPH	amphiphysin	1.00056433795531	291.398377580506	0.000813937923078846	0.185259605572139	0.00439349916872139	0.996494506123042	1	45.4937211996654	28.7089545446103	42.7577697682708	42.6138437442472	42.5533056490481	36.6576830395491
AMT	aminomethyltransferase	1.06401570046558	144.917495504385	0.0895194392006822	0.285067232991248	0.314029214306194	0.753498850477202	0.934956353009817	0.986774805377934	0	1.1035918967801	0.871723003422838	0.799273209035463	1.19115135790574
AMZ2	archaelysin family metallopeptidase 2	1.00406019007382	2719.01791860154	0.00584575665740899	0.065027680933506	0.0898964344643715	0.928369514566719	1	115.282518642084	127.584200091607	119.213589780083	120.163663241056	120.754196421078	136.535724399945
AMZ2P1	archaelysin family metallopeptidase 2 pseudogene 1	-1.06509034610324	280.757010046094	-0.090975811997446	0.149333798106717	-0.609211130707551	0.542384503445853	0.814251879502827	18.884828171888	27.2032401454174	22.2771573582587	19.7478788083097	21.4524929305118	25.1332936518111
ANAPC1	anaphase promoting complex subunit 1	-1.02236835652807	2114.25051125222	-0.0319150890241897	0.107502134387012	-0.296878654606932	0.766559153038078	0.941303220874938	83.4675378480025	53.5030516513192	84.6685969180825	84.8253537946069	75.5153327896706	66.0195640119256
ANAPC10	anaphase promoting complex subunit 10	1.02082063305074	229.049721322137	0.0297293945790008	0.125872368073763	0.236186821889129	0.813287704890249	0.956967823077308	6.77131676793824	8.43200063547995	7.82780298878907	7.40964552909412	7.19345888131917	9.26120180771712
ANAPC11	anaphase promoting complex subunit 11	-1.12226881343349	3006.09472370815	-0.166418281434744	0.231533537598887	-0.718765338104281	0.472285517792559	0.769101588783768	90.7832820947699	220.637349961725	102.505721761389	108.194235847904	131.784166705767	151.0082133985
ANAPC13	anaphase promoting complex subunit 13	1.21851617836268	763.411580122208	0.285125405996551	0.105586043463044	2.70040809035851	0.00692544692434095	0.0841085068371353	20.450057173522	25.898287666117	22.0205080799378	24.3076606723676	29.2214285223365	31.8335200400309
ANAPC15	anaphase promoting complex subunit 15	-1.00841723014027	1139.15525575216	-0.0120926738699418	0.176244494980811	-0.0686130586448015	0.945297624069656	1	50.6657822485429	83.015053875499	48.2500643243392	53.1080475931452	62.0555719495134	73.8811629741035
ANAPC16	anaphase promoting complex subunit 16	-1.28584793309656	2060.06336215945	-0.362720036803124	0.189905610062185	-1.91000169339047	0.0561329952868515	0.276423453527503	52.3671181198841	99.3771503467279	55.5389038286543	52.6051304757859	48.9794622496932	67.8360698327319
ANAPC2	anaphase promoting complex subunit 2	1.22772898722225	1545.5405746733	0.295992130788427	0.0959432292427285	3.08507575911992	0.00203500310762744	0.0393911280549268	41.8868891524219	27.7051449451484	40.8329001808636	44.4578731745647	49.7147936020058	48.77764810624
ANAPC4	anaphase promoting complex subunit 4	1.05986614890051	283.17307894054	0.0838820775142375	0.102383730436693	0.819291084203115	0.412620358178595	0.723699232406662	8.0643320301576	7.72933391585662	8.2127769062705	7.81197922298159	8.88791808447435	9.64832599903649
ANAPC5	anaphase promoting complex subunit 5	1.06630008765992	4268.61817426347	0.0926135113174173	0.0331618915696088	2.79276925814126	0.00522589545813468	0.0704705636588419	119.433778168157	113.229722819302	117.34005004834	126.969808229319	125.166184534954	134.808554930982
ANAPC7	anaphase promoting complex subunit 7	1.16978328985265	2203.06879069793	0.226241285694969	0.0911354862251109	2.48247192247526	0.0130474349855381	0.121011527700889	77.8531294725763	52.8003849316959	84.6429319902504	83.9201029833601	84.946756656289	95.2027722806162
ANG	angiogenin; ribonuclease; RNase A family; 5	-1.11509581043358	100.724054020852	-0.15716767364242	0.477580006038967	-0.32909182054325	0.742086286491	0.930394265069234	0.340267174268253	0	0.230984350488858	0.134111231295821	0.22379649852993	0.297787839476435
ANGEL1	angel homolog 1 (Drosophila)	-1.11736130643417	865.744203591257	-0.160095766587604	0.0884157491885179	-1.81071548968331	0.0701849038684199	0.310191028810638	33.3461830782888	33.2260977421888	32.1581545736154	32.0525842797013	32.6103469286469	26.8604631207744
ANGEL2	angel homolog 2 (Drosophila)	-1.19461131756907	645.334234628899	-0.256541294834142	0.136475674124924	-1.87975840001578	0.0601410123700463	0.287489875044628	23.2062212850949	32.0215262228346	22.0975028634341	21.2901579682116	23.146952133667	22.1851940409944
ANGPT1	angiopoietin 1	-2.0639020727225	40.518288473993	-1.04537451991366	0.537324817493404	-1.94551691245212	0.0517127962225519	0.267202524396783	1.05482824023158	4.41676223763235	1.36024117510105	1.30758450513426	0.895185994119719	1.1613725739581
ANGPTL1	angiopoietin-like 1	1.08871260100146	22.2141661912612	0.122623160820523	0.526115388567346	0.233072750740927	0.815704914009686	0.957299897005813	1.15690839251206	0	1.53989566992572	1.34111231295821	0.927156922481137	1.04225743816752
ANGPTL2	angiopoietin-like 2	1.03500681211167	1193.907713868	0.049640263152026	0.177615451604461	0.27948167067453	0.779875202510584	0.948643715131967	41.4445418258732	17.2655251107447	41.7825025106512	41.4738982782327	34.3687479885249	32.6673259905649
ANGPTL4	angiopoietin-like 4	-2.91111602046842	291.449986212227	-1.54157233819614	0.707527704860103	-2.17881551154375	0.0293453761671653	0.19479515365156	0.136106869707301	0.702666719623329	0.076994783496286	0.0670556156479106	0.0959127850842556	0.0297787839476435
ANGPTL6	angiopoietin-like 6	-2.68011055751748	16.4517135357657	-1.42229251467274	0.717362302453979	-1.98266971906288	0.0474043341034912	0.254929512375516	0.714561065963331	3.41295263817045	0.564628412306097	0.536444925183285	0.447592997059859	0.804027166586374
ANK1	ankyrin 1; erythrocytic	1.01646358589635	2109.61701469199	0.0235585325582013	0.069520110643664	0.338873634407088	0.734704927198599	0.9266912944321	25.0096373087166	18.5704775900451	24.3046866569943	26.1852179105091	24.1700218412324	23.1976726952143
ANK2	ankyrin 2; neuronal	-1.02058556001041	323.765260225638	-0.0293971346768007	0.408196145882835	-0.072017178440579	0.942588236929693	1	35.830133450447	5.52095279704044	35.545925047452	29.4374152694328	27.8147076744341	19.9815640288688
ANK3	ankyrin 3; node of Ranvier (ankyrin G)	-1.46708550211192	215.516501893943	-0.55295295409123	0.209197168182194	-2.64321433648496	0.00821230306372625	0.09290093776058	6.26091600653586	2.40914303870856	5.62061919522887	4.29155940146628	3.54877304811746	2.79920569107849
ANKAR	ankyrin and armadillo repeat containing	-1.70681694209029	18.5280850533341	-0.771308336104163	0.625227075755151	-1.2336451283281	0.217335169023601	0.547141636981541	0.374293891695078	0	0.359308989649334	0.167639039119777	0.0319709283614185	0.327566623424078
ANKDD1A	ankyrin repeat and death domain containing 1A	-1.04903577898308	72.552622510326	-0.0690638840936327	0.258130305650353	-0.267554342058473	0.789042379654359	0.951499420904529	3.50475189496301	1.30495247930047	4.20904816446363	3.4533642058674	2.71752891072058	3.30544501818843
ANKEF1	ankyrin repeat and EF-hand domain containing 1	1.2149618103109	263.090622671902	0.280910966554525	0.664019545837921	0.423046231568448	0.67226153073493	0.892754220189652	5.47830150571887	0	4.97899599942649	5.09622678924121	4.15622068698441	3.9010206971413
ANKFN1	ankyrin-repeat and fibronectin type III domain containing 1	-1.58002748619302	15.7277146408936	-0.659949655775443	0.597263122368952	-1.10495630997249	0.269178520874093	0.605169204012748	1.63328243648761	3.51333359811664	2.00186437090343	1.77697381466963	1.56657548970951	1.34004527764396
ANKFY1	ankyrin repeat and FYVE domain containing 1	1.11213126289874	1523.83857253492	0.153327076871656	0.16138439373462	0.950073754490699	0.342074777937243	0.672400037579593	59.9210493886394	28.3074307048255	61.3391775187078	61.7582220117257	60.5209673881653	50.8323841986274
ANKH	ANKH inorganic pyrophosphate transport regulator	-1.14739928802035	1527.47058381525	-0.198367527887403	0.101587605186462	-1.95267451696792	0.0508581751260564	0.264742804714953	23.172194567668	31.3188595032112	23.7143933168561	23.9388547863041	22.2517661395473	23.2572302631096
ANKHD1	ankyrin repeat and KH domain containing 1	1.25368171764095	2038.89178980266	0.326171125919449	0.87451526377897	0.372973622564337	0.709168075903308	0.913869175810632	73.8720035336377	0	66.8314720747762	61.9258610508454	58.2510314745046	58.723761944753
ANKHD1-EIF4EBP3	ANKHD1-EIF4EBP3 readthrough	-1.58705402085883	1335.77206918407	-0.666351236111795	0.279727883721135	-2.38214091225918	0.0172123096729362	0.144432438479593	41.4785685433	66.1510526045391	41.3975285931697	49.8558502342215	30.5322365851547	17.956606720429
ANKIB1	ankyrin repeat and IBR domain containing 1	-1.01434253717032	1026.67458427396	-0.020544923768624	0.0886371108831055	-0.23178692946929	0.81670350940007	0.957820840044439	20.2458968689611	13.4510486327894	20.4806124100121	18.6414611501191	20.3335104378622	18.373509695696
ANKLE1	ankyrin repeat and LEM domain containing 1	-1.02176633663653	69.3482105310734	-0.0310653102497713	0.368497357819473	-0.0843026675512561	0.9328157915552	1	0.544427478829205	0	0.744282907130764	0.56997273300724	0.319709283614185	0.744469598691087
ANKLE2	ankyrin repeat and LEM domain containing 2	1.06819514180327	2351.70204347717	0.0951752279194745	0.0845388851987921	1.12581598037011	0.260243418602351	0.596039052323395	96.6699042096107	62.2361951666377	92.4194051233752	90.4580255090314	101.443755690781	89.3065730589828
ANKMY1	ankyrin repeat and MYND domain containing 1	1.32936410857058	366.436425563048	0.410736308288947	0.519988126247226	0.789895552525874	0.429588768958231	0.737275777982898	5.85259539741395	0	6.54455659718431	7.07436745085457	4.76366832585136	5.36018111057583
ANKMY2	ankyrin repeat and MYND domain containing 2	1.09743443284993	639.47264419197	0.134134747297779	0.103848008362251	1.29164487035591	0.196480157459007	0.519810699197601	23.4784350245095	13.2502867128971	21.532874451128	21.6589638542751	24.5536729815694	22.1851940409944
ANKRA2	ankyrin repeat; family A (RFXANK-like); 2	1.03979969846635	263.88027128931	0.0563056419618427	0.12288520633759	0.458197073837836	0.646810861968239	0.875571618062163	7.72406485588934	6.72552431639472	6.74987601984107	6.03500540831195	7.99273209035463	8.78474126455483
ANKRD1	ankyrin repeat domain 1 (cardiac muscle)	1.11821282556944	351.878249688	0.161194797458918	0.101203473083898	1.59277930437513	0.111209709451052	0.393069665122418	28.5824426385333	34.3302883015969	30.3872745532009	32.8572516674762	37.9175210366424	36.7767981753397
ANKRD10	ankyrin repeat domain 10	-1.20020455050394	1193.67143891794	-0.263280304874609	0.119395536900208	-2.20511010469898	0.0274463691877106	0.187252097396817	44.2347326548729	61.7342903669068	43.2197384692485	38.8587292679642	42.3614800788796	47.6162755322819
ANKRD11	ankyrin repeat domain 11	-1.22528794410068	5101.06468108652	-0.293120824093736	0.0719306358167628	-4.07504842360127	4.60047731623682e-05	0.00366183104391846	213.551678570756	203.773348690765	209.45147603773	197.076454389209	180.53983245693	155.117685583275
ANKRD12	ankyrin repeat domain 12	-1.31448932764138	314.26212057047	-0.394502428740779	0.14710145840976	-2.6818390042189	0.00732186872353096	0.086837806139366	9.25526714009648	10.6403817542961	8.7517403907445	6.57145033349524	7.83287744854754	7.83182017823024
ANKRD13A	ankyrin repeat domain 13A	-1.04597493963453	871.132781788962	-0.0648482866727176	0.113005719441621	-0.573849597995066	0.566069582488091	0.829650542107983	30.964312858411	19.3735252696146	31.4652015221489	31.7508340092857	25.5767426891348	25.3417451394446
ANKRD13B	ankyrin repeat domain 13B	1.09984809208595	995.57666726691	0.137304276542456	0.136657310020212	1.00473422550282	0.315024843156268	0.647233641938513	42.5674235009585	22.3849540680003	41.731172654987	43.519094555494	41.7540324400126	37.7892768295596
ANKRD13C	ankyrin repeat domain 13C	-1.10624098277488	343.302157491725	-0.145665695503896	0.109659973602062	-1.32833969149485	0.184065912981702	0.504907237879252	9.39137400980378	7.82971487580281	8.39243140109517	7.64434018386181	8.31244137396882	8.2189443695496
ANKRD13D	ankyrin repeat domain 13 family; member D	-1.16404835187843	1220.07932253006	-0.219150985708768	0.134400167262337	-1.63058566200297	0.102977776583996	0.377504923792487	57.7093127558957	86.8295303534542	55.2309246946691	59.6459701188165	57.9952640476132	61.225179796355
ANKRD16	ankyrin repeat domain 16	-1.10859058034198	485.91723212624	-0.148726654256878	0.141110270029051	-1.05397469812976	0.291894501336117	0.626259225198992	11.2288167508523	15.7598107115518	11.0872488234652	12.1035386244479	9.94295872040116	12.7453195295914
ANKRD17	ankyrin repeat domain 17	-1.16467251682538	1886.6118147906	-0.219924354219633	0.139166506120451	-1.58029658393007	0.11403896182055	0.397920681135194	54.0004005563718	44.5691462161083	52.5361072722991	59.5789145031686	40.9227883026157	34.6029469471617
ANKRD18A	ankyrin repeat domain 18A	-1	29.1284029075248	0	1.74097559856154	0	1	1	0	0	0	0	0	0
ANKRD18B	ankyrin repeat domain 18B	-1.9190582825174	133.459562314091	-0.940398527386334	0.40094171324622	-2.3454744076699	0.0190028831247671	0.152168643775906	4.93387402688967	17.968191830368	5.4666296282363	5.23033802053703	5.05140668110413	5.21128719083761
ANKRD19P	ankyrin repeat domain 19; pseudogene	2.04883466324736	11.9843367091588	1.03480356651738	0.693612109194074	1.49190527789336	0.135723978866981	0.435301807188773	0.0680534348536506	0	0.179654494824667	0.167639039119777	0.191825570168511	0.327566623424078
ANKRD2	ankyrin repeat domain 2 (stretch responsive muscle)	1.05078463223852	25.6754319194265	0.0714670062737452	0.770693513449807	0.0927307743305662	0.926117447959227	1	0.0680534348536506	0	0.128324639160477	0	0.159854641807093	0.119115135790574
ANKRD20A12P	ankyrin repeat domain 20 family; member A12; pseudogene	-1.24176472656633	34.1107488827572	-0.312391856352953	0.257685994037051	-1.21229660742848	0.225398862071939	0.555141181028264	3.64085876467031	2.91104783843951	3.77274439131801	2.51458558679665	2.74949983908199	3.48411772187429
ANKRD20A5P	ankyrin repeat domain 20 family; member A5; pseudogene	-1.4888049426981	15.8144072094699	-0.574154750135039	0.636319330481051	-0.902306000512328	0.366894338904372	0.690296156983431	0.170133587134127	0	0.333644061817239	0.100583423471866	0.255767426891348	0.0893363518429305
ANKRD22	ankyrin repeat domain 22	-1	43.6176289705776	0	1.73078274742686	0	1	1	0	0	0	0	0	0
ANKRD23	ankyrin repeat domain 23	-2.70362733611596	64.2464801280136	-1.43489630643168	0.446687997430352	-3.21230101253259	0.00131676330919436	0.0297412086262443	1.59925571906079	7.12704815617948	1.84787480391086	1.13994546601448	1.82234291660086	1.01247865421988
ANKRD24	ankyrin repeat domain 24	-1.05764082232589	40.6521464975443	-0.0808497675014772	0.364402796863938	-0.221869228769024	0.824415685420741	0.960613371857298	0.952748087951108	0	1.20625160810848	0.972306426894704	0.895185994119719	0.655133246848157
ANKRD26	ankyrin repeat domain 26	-1.40912280926134	180.19485881571	-0.494797352308559	0.173232918755411	-2.85625478034673	0.00428670994084829	0.0624350845651213	5.68246181027983	8.23123871558757	5.67194905089307	3.98980913105068	5.56294153488682	4.34770245635595
ANKRD27	ankyrin repeat domain 27 (VPS9 domain)	-1.08395425637458	995.681456598455	-0.116303875239738	0.0767896667352375	-1.51457715841822	0.129879520295827	0.424777012665472	22.3215266319974	21.8830492682694	20.7885915439972	20.7537130430283	20.8450452916449	20.1006791646594
ANKRD28	ankyrin repeat domain 28	1.1376390298057	812.99260260004	0.18604286650212	0.150928706462269	1.23265395207392	0.217704898704998	0.547281562737802	17.4557060399614	7.22742911612567	16.425553812541	15.7915974850829	17.7438652405873	16.5570038748898
ANKRD29	ankyrin repeat domain 29	2.01672842000868	48.6131739327127	1.01201681846422	0.55612891629429	1.81975219919815	0.0687967501308123	0.307311750798007	0.170133587134127	0	0.307979133985144	0.234694654767687	0.735331352312626	0.297787839476435
ANKRD30B	ankyrin repeat domain 30B	-1	8.0441062289578	0	1.70837243026217	0	1	1	0	0	0	0	0	0
ANKRD33B	ankyrin repeat domain 33B	-1.23071449211112	431.343843453784	-0.299496116339652	0.149651886524311	-2.00128527140884	0.045361656068356	0.248246214832724	15.5502098640592	11.2426675139733	13.7820662458352	13.0423172435186	12.4366911325918	9.14208667192655
ANKRD34A	ankyrin repeat domain 34A	-1.4854212736407	472.250660228895	-0.570872145302659	0.147101172083054	-3.8808130296905	0.000104107854537649	0.00602327325201402	5.3762213534384	7.72933391585662	5.4666296282363	5.09622678924121	3.8045404750088	3.45433893792664
ANKRD36	ankyrin repeat domain 36	-1.47705779707065	89.3143806702283	-0.562726279667891	0.352506680636442	-1.59635635458569	0.110409254732319	0.392185479145453	4.69568700490189	8.33161967553376	4.9276661437623	3.92275351540277	6.0425054603081	2.59075420344498
ANKRD36B	ankyrin repeat domain 36B	-1.56462474062352	75.7329647327996	-0.645816682870904	0.368907561084343	-1.75061926346164	0.0800115148322505	0.33286533700023	1.97354961075587	6.52476239650234	2.61782263887372	2.64869681809247	2.87738355252767	1.63783311712039
ANKRD36BP1	ankyrin repeat domain 36B pseudogene 1	1.28380266480884	36.0146346584235	0.360423460730497	0.438574244467134	0.821807174674405	0.411186649711753	0.722652507863443	0.680534348536506	0.20076191989238	0.692953051466574	0.804667387774927	0.8632150657583	0.655133246848157
ANKRD36C	ankyrin repeat domain 36C	-1.92073434893682	148.623373719527	-0.941657997934434	0.407060710526144	-2.31331094744393	0.0207055492277965	0.159298473073642	2.21173663274364	10.5400007943499	2.79747713369839	2.71575243374038	3.54877304811746	2.0547360923874
ANKRD37	ankyrin repeat domain 37	-2.23822127765457	219.831433949465	-1.16235267277277	0.448294925030242	-2.59283031743969	0.00951897222513854	0.100979678970194	1.12288167508524	5.62133375698663	1.00093218545172	0.871723003422838	1.11898249264965	1.42938162948689
ANKRD39	ankyrin repeat domain 39	-1.01853393414457	328.696893595279	-0.0264940468787091	0.164098411389961	-0.161452183810293	0.871737268989442	0.982458930454676	9.05110683553553	16.3620964712289	10.2916360606702	11.4665102757927	10.8061737861595	13.1622225048584
ANKRD40	ankyrin repeat domain 40	-1.03416677950731	1522.11708029593	-0.0484688670507123	0.0973248788515989	-0.498011069961029	0.618476239724529	0.857338006277838	67.8492745490897	43.2641937368078	66.1128540954775	64.6080856767619	60.425054603081	54.6440685439258
ANKRD42	ankyrin repeat domain 42	1.17664353494013	253.667128206634	0.234677321000348	0.251567440992434	0.932860469043791	0.350892015138144	0.679699188551572	9.56150759693791	2.91104783843951	9.44469344221108	8.81781345770024	9.20762736808854	9.43987451140298
ANKRD44	ankyrin repeat domain 44	-1.43879529697039	85.5430189394394	-0.524861348816829	0.261569938437566	-2.00658130652161	0.0447942634083571	0.246171575756284	3.0964312858411	6.82590527634091	3.77274439131801	2.61516901026851	4.06030790190015	2.82898447502613
ANKRD46	ankyrin repeat domain 46	1.21187753447821	567.398228514722	0.277243915537075	0.135418684058084	2.04730918385057	0.0406277367501251	0.233590863404918	39.1987784757027	23.288382707516	41.3718636653376	40.3674806200422	47.4768286167065	44.1917153783029
ANKRD49	ankyrin repeat domain 49	-1.08211529022797	252.509000488589	-0.113854214302796	0.204311436237639	-0.557258156466434	0.577351060241538	0.835987180973592	15.3120228420714	25.396382866386	12.8324639160477	16.8644873354495	16.7847373897447	17.4801461772667
ANKRD50	ankyrin repeat domain 50	1.27008444835518	643.904764437483	0.344924425479937	0.293869012123567	1.17373527405095	0.240501076738353	0.573820225590068	17.3876526051077	3.81447647795521	16.9388523691829	18.1050162249359	17.7438652405873	14.6809404861882
ANKRD52	ankyrin repeat domain 52	1.03838133234957	2155.17613685771	0.0543363524242811	0.21566413434305	0.251948951038145	0.801080522254037	0.955269360839055	47.9776715718237	16.5628583911213	45.4782521184729	45.1284293310438	41.2424975862299	32.071750311612
ANKRD54	ankyrin repeat domain 54	-1.19168004590295	1104.2558771983	-0.252996938693917	0.12251991917504	-2.06494536070065	0.0389281704663042	0.227829333609998	38.3140838226053	57.4179090892206	37.4707946348592	37.8864228410695	38.2372303202566	39.4568887306276
ANKRD55	ankyrin repeat domain 55	-4.52175208437999	10.3524201864998	-2.17688189513227	1.42681275616131	-1.52569556568091	0.127085699370499	0.419761843226385	0.0340267174268253	0	0.076994783496286	0.0335278078239553	0	0
ANKRD65	ankyrin repeat domain 65	1.2040981252484	117.979369688869	0.267952966051807	0.550428870394602	0.486807615777332	0.626394672822471	0.8614625163953	2.07562976303634	0	2.38683828838486	2.21283531638105	1.75840105987802	1.8462846047539
ANKRD9	ankyrin repeat domain 9	-1.1833369085439	660.636669383997	-0.242860882710887	0.184154496338006	-1.3187887754048	0.187239737839808	0.50951957898816	25.2478243307044	47.8817178943326	27.9234414813197	27.1575243374038	31.011800510576	30.7912626018634
ANKS1A	ankyrin repeat and sterile alpha motif domain containing 1A	1.12588818193625	1772.69198062495	0.171063552660999	0.13194342821307	1.29649164780496	0.194806155706942	0.517952469955766	120.318472821254	66.4521954843777	117.314385120508	124.287583603402	127.308236735169	104.047071113066
ANKS3	ankyrin repeat and sterile alpha motif domain containing 3	1.32812813747724	567.197902870124	0.409394344263826	0.170831913904368	2.39647461008372	0.0165536402967617	0.141364121031006	17.523759474815	7.32781007607186	19.1973660184073	18.8761558048868	20.7491325065606	22.6020970162614
ANKS4B	ankyrin repeat and sterile alpha motif domain containing 4B	-1	251.218908247146	0	1.66729605531795	0	1	1	0	0	0	0	0	0
ANKS6	ankyrin repeat and sterile alpha motif domain containing 6	-1.1387531899857	1931.66405149276	-0.18745509545003	0.0710717290564681	-2.63754798059145	0.00835078110905928	0.0939253206663848	46.6166028747507	39.0481934190679	46.5048492317567	45.5307630249313	39.260300027822	36.9256920950779
ANKZF1	ankyrin repeat and zinc finger domain containing 1	-1.13359250433937	1673.25460381894	-0.180902123858891	0.0564010577597842	-3.2074243116036	0.00133929297548467	0.0299982493751774	27.0852670717529	28.2070497448793	28.1287609039765	25.4476061383821	24.5536729815694	25.5501966270781
ANLN	anillin actin binding protein	1.33902281998423	2096.29400200175	0.421180547665618	0.277517086707552	1.51767429048237	0.129096528371727	0.423364247718114	80.2690264098809	18.1689537502604	72.0671173525237	79.5614879662459	82.5169661008212	72.6602328322501
ANO1	anoctamin 1; calcium activated chloride channel	-1.23659636136864	4072.03892701696	-0.306374665649391	0.471128246911839	-0.650299929281725	0.515498502762679	0.796237519274952	0.272213739414602	0	0.282314206153048	0.167639039119777	0.319709283614185	0.119115135790574
ANO10	anoctamin 10	-1.09251853411155	655.365386385088	-0.127657754640306	0.112465552402592	-1.13508316024919	0.256340476556584	0.592709383856465	16.162690777742	16.9643822309061	15.5529462662498	16.2274589867944	16.6568536762991	13.0133285851202
ANO2	anoctamin 2; calcium activated chloride channel	1.15457720600832	34.0945313408897	0.207364648643536	0.268019238205794	0.773693149908568	0.439112271847952	0.744377358995108	2.75616411157285	1.30495247930047	2.7204823502021	2.51458558679665	2.81344169580483	3.2161086663455
ANO6	anoctamin 6	-1.00323312614482	2041.61277111325	-0.00465689094780331	0.204853677050673	-0.0227327671870463	0.981863438148737	1	30.0115647704599	10.3392388744576	29.6943215017343	27.6939692625871	23.6904579158111	21.5598395780939
ANO7	anoctamin 7	-1.23942109679018	34.999148213416	-0.309666430446156	1.0377054567515	-0.298414572681881	0.765386768078361	0.940920427842295	0.102080152280476	0	0.0256649278320953	0.0335278078239553	0.0319709283614185	0.059557567895287
ANO8	anoctamin 8	1.04670012725382	743.43697185945	0.0658481787634641	0.216314336737964	0.304409683410075	0.760815791347274	0.93869051620447	19.9056296946928	7.22742911612567	19.9673138533702	20.4519627726127	17.8397780256715	13.4600103443349
ANO9	anoctamin 9	-2.1186903211494	584.712192315985	-1.08317273127228	0.690361871544091	-1.56899269197705	0.116649641871743	0.401349513914212	0.170133587134127	0	0.179654494824667	0.134111231295821	0.0639418567228371	0.0297787839476435
ANP32A	acidic (leucine-rich) nuclear phosphoprotein 32 family; member A	1.09453580579255	5090.00748015731	0.130319150493651	0.0715550433989939	1.82124339953211	0.0685698660089172	0.30696551780214	269.695762325017	219.633540362263	278.002498277256	252.497920722207	298.288761612035	324.916311652738
ANP32B	acidic (leucine-rich) nuclear phosphoprotein 32 family; member B	-1.11248276198617	9532.12002742013	-0.153782981571401	0.156106971702561	-0.985112835731719	0.324568649129689	0.655262977538828	292.221449261576	486.446131899236	312.855470273242	281.834752568168	377.896373231967	373.753517326873
ANP32E	acidic (leucine-rich) nuclear phosphoprotein 32 family; member E	1.03345287830703	1793.40288288199	0.0474726086156891	0.111986925493419	0.423912063006666	0.671629946341085	0.89266902767807	60.9758776288709	67.8575289236243	63.264047106115	57.5001904180833	82.2931696022913	66.7938123945643
ANPEP	alanyl (membrane) aminopeptidase	-1.61688477730116	4687.02032690882	-0.693216872912338	0.484508509625482	-1.43076304985476	0.152498136281763	0.458225043840891	0.102080152280476	0	0.461968700977716	0.134111231295821	0.287738355252767	0.0893363518429305
ANTXR1	anthrax toxin receptor 1	-1.00132630303519	3203.82205297599	-0.00191218302462903	0.163287368908586	-0.0117105385273219	0.990656555665724	1	120.284446103827	60.3289569276601	113.079672028212	115.268603298758	96.2005234395084	92.463124157433
ANTXR2	anthrax toxin receptor 2	-1.06882581770834	2380.3455950528	-0.0960267619421227	0.119585143983407	-0.802999091220287	0.421975259831593	0.731354594672004	36.2044273421421	18.1689537502604	34.467998078504	30.5773607354472	28.0065332446026	29.3618809723765
ANXA1	annexin A1	-1.52168407991756	3576.37322531892	-0.605668868929941	0.0820781657880623	-7.37917158740932	1.59277450131167e-13	4.16218523434428e-10	10.2080152280476	13.6518105526818	10.2916360606702	6.70556156479106	6.52206938572938	8.45717464113075
ANXA11	annexin A11	1.07174290444251	10255.6146588955	0.0999588657114619	0.101594790216801	0.98389755516156	0.325165885912922	0.655403619278468	35.830133450447	18.4700966300989	31.8245105117982	31.5831949701659	32.9300562122611	33.7095834287324
ANXA13	annexin A13	2.56891856911886	1300.66655988185	1.36116115968585	1.34155939614964	1.01461117829928	0.310291208722638	0.642953567251364	0.0340267174268253	0	0	0.0670556156479106	0	0.059557567895287
ANXA2	annexin A2	-1.12095829768428	16463.8641185609	-0.164732607453612	0.109394332573988	-1.505860528398	0.132102981142958	0.428296658672548	72.3748279668574	103.593150664468	76.1735058056589	69.9390071207708	79.3198732646794	84.8993130347316
ANXA2P2	annexin A2 pseudogene 2	1.0493442414234	46.2888016181196	0.0694880372325456	0.558492029509864	0.124420821714374	0.900982088098205	0.993226040350081	0.306240456841428	0.10038095994619	0.076994783496286	0.100583423471866	0.22379649852993	0.208451487633504
ANXA2R	annexin A2 receptor	1.83294709058542	100.67145795477	0.87416514198707	0.27352755748724	3.19589422732241	0.0013939820400226	0.0307454216671264	0.748587783390157	0	0.795612762794955	0.838195195598883	1.53460456134809	1.34004527764396
ANXA3	annexin A3	3.71593513497602	305.339869748215	1.89372531838763	1.44436589968871	1.31111189955106	0.189819961066632	0.51263371303289	0	0	0	0	0.0959127850842556	0
ANXA4	annexin A4	-11.150711262087	8069.13107372366	-3.47906383207853	0.828222583659143	-4.20063869389771	2.66163057787907e-05	0.00248403010896226	0.408320609121904	5.21980991720187	0.179654494824667	0.234694654767687	0.127883713445674	0.178672703685861
ANXA5	annexin A5	1.00872303272964	6334.07345412755	0.0125301049109706	0.0552546148751363	0.226770287681598	0.820602368831732	0.95895732596726	104.496049217781	114.233532418764	101.530454503769	103.064481250839	112.889348044169	117.77509051293
ANXA6	annexin A6	1.14688479522821	15573.855045791	0.197720479670781	0.0236530559507533	8.35919384296237	6.31482780529448e-17	1.98020370318424e-13	650.318623461485	599.475092798646	667.852752046784	759.874236522123	752.787479197961	780.531706051683
ANXA7	annexin A7	-1.00358744838873	1979.47227290439	-0.00516633255504677	0.0624965536293189	-0.0826658792369488	0.934117216403473	1	32.8357823168864	30.0139070239108	29.2580177285887	31.6167227779899	28.9656610954452	34.2158227558424
ANXA8	annexin A8	-1.70133163175798	39.5381902158459	-0.766664385480636	0.874512850187526	-0.87667595200715	0.380662672196721	0.702568753831308	0	0	0.179654494824667	0.0670556156479106	0.0639418567228371	0.0297787839476435
ANXA9	annexin A9	1.14462207989319	247.388213007672	0.194871342023249	0.286510797300441	0.680153571381477	0.496407226764216	0.784137256716083	0.952748087951108	0	0.615958267970288	0.838195195598883	0.447592997059859	1.01247865421988
AOAH	acyloxyacyl hydrolase (neutrophil)	1.15218062496753	56.0500307408275	0.204366902820177	1.26335724545779	0.161764935100461	0.87149096703145	0.982429846116784	0.0680534348536506	0	0	0.0335278078239553	0	0.059557567895287
AOC1	amine oxidase; copper containing 1	-1	495.227017203901	0	1.66790227068384	0	1	1	0	0	0	0	0	0
AOC2	amine oxidase; copper containing 2 (retina-specific)	1.0762055105327	19.6285229974227	0.105953599006098	0.547240916188141	0.193614175899214	0.846477997470017	0.972017615521634	0.544427478829205	0	0.744282907130764	0.603500540831196	0.639418567228371	0.416902975267009
AOX1	aldehyde oxidase 1	-2.40982082643329	34.1550338244324	-1.26892588403799	1.51605384473728	-0.836992622948616	0.40259671469066	0.717346672016096	0	0	0.0513298556641906	0.0335278078239553	0	0
AP1AR	adaptor-related protein complex 1 associated regulatory protein	1.26927005970659	368.554406107533	0.343999060784912	0.173863539775777	1.97855778864592	0.0478658161591556	0.256489450293712	6.66923661565776	3.21219071827807	7.26317457648297	6.80614498826293	9.23959829644996	7.71270504243966
AP1B1	adaptor-related protein complex 1; beta 1 subunit	1.19088565807322	4335.25425558246	0.252034900649751	0.109036893944146	2.31146441844589	0.0208072163333992	0.159504307891876	133.316678878302	77.9960058781895	131.122116294175	148.159382774058	139.776898796122	136.595281967841
AP1G1	adaptor-related protein complex 1; gamma 1 subunit	1.05344860043779	1379.87223994803	0.0751199243094452	0.154012902333177	0.487750851853552	0.625726327700034	0.8614625163953	50.0192746174332	24.9948590266013	51.4068504476869	52.3369080131942	46.9652937629238	39.6653402182611
AP1G2	adaptor-related protein complex 1; gamma 2 subunit	2.82959363072254	996.014060715292	1.50059487671885	0.818624314159308	1.83306902905748	0.0667923062043426	0.303235079457154	0	0	0.102659711328381	0.201166846943732	0.191825570168511	0.059557567895287
AP1M1	adaptor-related protein complex 1; mu 1 subunit	-1.05036568945794	4069.9202043677	-0.0708916960032512	0.0715310680204295	-0.991061617911315	0.32165549335733	0.653518891858097	145.12394982541	162.115250313097	148.471607508671	161.503450287993	133.990160762705	155.862155181966
AP1M2	adaptor-related protein complex 1; mu 2 subunit	1.07781815881906	88.2369554682047	0.108113798221367	0.646063155553097	0.167342460705425	0.867100596335197	0.981300195737287	0.170133587134127	0	0.102659711328381	0.134111231295821	0.0319709283614185	0.208451487633504
AP1S1	adaptor-related protein complex 1; sigma 1 subunit	-1.33119993196946	5833.98959517339	-0.412727264863187	0.261599188062141	-1.57770850865618	0.114632590665812	0.398563816003188	56.1100570368349	155.088583116863	59.1319937251476	61.2217770865424	78.7443965541738	75.6678900109621
AP1S2	adaptor-related protein complex 1; sigma 2 subunit	-1.21164200317829	507.436814984756	-0.27696349705135	0.197920258180764	-1.39936911762916	0.161702322747349	0.47239280214493	10.9225762940109	21.7826683083232	11.3952279574503	12.3382332792156	12.0850109206162	12.8942134493296
AP1S3	adaptor-related protein complex 1; sigma 3 subunit	-1.09348276245669	321.580485670013	-0.128930478077587	0.370708472667194	-0.347794797216126	0.727994297253528	0.923337473849097	0.748587783390157	0.30114287983857	0.256649278320953	0.368805886063508	0.415622068698441	0.476460543162296
AP2A1	adaptor-related protein complex 2; alpha 1 subunit	1.21521545589837	6040.78440781954	0.281212124200599	0.169350890342674	1.66052935199561	0.096808008123197	0.364950066890414	126.443281958083	53.5030516513192	121.26678400665	132.937758021983	119.699155785151	126.172707586165
AP2A2	adaptor-related protein complex 2; alpha 2 subunit	-1.0444556781511	3562.95697933575	-0.0627512724257854	0.0535548534644135	-1.17171961767168	0.24130964414468	0.574824355901615	111.913873616828	107.407627142423	109.897220977032	110.809404858172	116.629946662455	100.175829199873
AP2B1	adaptor-related protein complex 2; beta 1 subunit	1.00745476446803	9622.47610711876	0.0107150620358624	0.0891272299016906	0.12022209203272	0.904307217785935	0.993982493150371	267.586105844554	179.079632544003	253.697811620262	267.887184513403	245.025194961912	220.690567835986
AP2M1	adaptor-related protein complex 2; mu 1 subunit	-1.01003372423662	11862.7863791113	-0.0144034642410895	0.0790910829302856	-0.182112365989291	0.85549454435378	0.976398846582389	147.846087219556	182.191442302335	155.19581860068	168.00784500584	151.67008414657	180.697660994301
AP2S1	adaptor-related protein complex 2; sigma 1 subunit	-1.05389370974956	4017.31166142357	-0.0757293715769183	0.221559598101085	-0.341801358307066	0.732500387307274	0.925764332577164	65.2632440246509	142.440582163643	64.8552726317049	73.7611772127017	99.9091511294329	99.6695898727627
AP3B1	adaptor-related protein complex 3; beta 1 subunit	1.03120471777911	1751.80557975845	0.0443307691816381	0.081959702242621	0.540884946731603	0.588586887181343	0.841751780473413	47.90961813697	33.9287644618122	48.3527240356676	47.1065699926572	50.7378633095712	43.7748124030359
AP3B2	adaptor-related protein complex 3; beta 2 subunit	-1.31327558149996	69.2713239511142	-0.393169687248136	0.293145376450308	-1.34121060345218	0.179852084664287	0.49879377544442	9.28929385752331	10.1384769545652	9.59868300920365	8.44900757163674	8.37638323069165	6.1642082771622
AP3D1	adaptor-related protein complex 3; delta 1 subunit	-1.0590786567065	7439.06801866777	-0.0828097408187808	0.0567718404599236	-1.45864111763715	0.144663910357159	0.446252482060148	311.820838499427	291.807450563574	310.442967057025	316.670144897258	305.322365851547	277.091584632823
AP3M1	adaptor-related protein complex 3; mu 1 subunit	-1.03586975024546	1284.03579282385	-0.0508426106611866	0.109242186273353	-0.465411874254923	0.641636532370077	0.871693890566713	51.9247707933354	30.2146689438031	49.1740017262946	48.2129876508477	40.6989918040858	44.3108305140935
AP3M2	adaptor-related protein complex 3; mu 2 subunit	-1.05349724531763	957.079797504351	-0.0751865418042115	0.0628662827231167	-1.19597562552501	0.231706071047147	0.564036903607816	34.4010113185204	31.720383342996	37.3681349235308	34.0307249413146	35.3918176960903	33.5011319410989
AP3S1	adaptor-related protein complex 3; sigma 1 subunit	1.02870835024568	1176.59379649708	0.0408340208190565	0.100252185587986	0.40731302344744	0.683778098746919	0.899182823974918	30.0796182053136	36.0367646206822	29.2580177285887	31.5496671623419	31.4274225792744	37.9083919653502
AP3S2	adaptor-related protein complex 3; sigma 2 subunit	1.41954060952262	486.180767724974	0.50542412156591	0.605073976525415	0.835309633490213	0.40354339474835	0.717679137963018	15.3460495594982	0	8.52075604025564	12.7070391652791	11.1578539981351	10.8692561408899
AP4B1	adaptor-related protein complex 4; beta 1 subunit	1.78353321016044	336.241716953755	0.834738079661021	0.509076532861926	1.6397103888649	0.101065397831581	0.373463203535556	7.79211829074299	0	7.36583428781136	8.81781345770024	9.91098779203974	9.3803169435077
AP4E1	adaptor-related protein complex 4; epsilon 1 subunit	-1.02270700004459	180.33802907141	-0.0323928800501382	0.170509548441371	-0.189976927076763	0.849327210788232	0.973733626521489	8.40459920442585	4.61752415752473	9.49602329787527	8.61664661075651	8.2804704456074	6.849120307958
AP4M1	adaptor-related protein complex 4; mu 1 subunit	-1.25208990546561	1032.9423463915	-0.324338157727831	0.172543151050829	-1.87975098259499	0.0601420237353389	0.287489875044628	33.6524235351302	63.1396238061534	35.8539041814372	35.7406431403364	35.9672944065958	38.8613130516747
AP4S1	adaptor-related protein complex 4; sigma 1 subunit	-1.78989641644898	142.099949992623	-0.83987609933343	0.301444888521077	-2.78616799061997	0.00533352232566955	0.0714737577300623	4.45749998291411	12.8487628731123	4.44003251495249	3.38630859021949	4.69972646912852	4.31792367240831
AP5B1	adaptor-related protein complex 5; beta 1 subunit	-1.10463118598911	1771.78816209702	-0.143564763317123	0.065500206982519	-2.19182152134936	0.0283923964966067	0.191139710034477	43.9965456328851	44.6695271760545	43.1684086135843	42.2785656660076	43.2886370013607	37.6999404777167
AP5M1	adaptor-related protein complex 5; mu 1 subunit	1.09190851938651	248.128111566107	0.126851991646149	0.132223816742316	0.959373241307684	0.337370750386814	0.667209383869179	7.38379768162109	4.61752415752473	8.18711197843841	8.5495909951086	8.05667394707747	7.44469598691087
AP5S1	adaptor-related protein complex 5; sigma 1 subunit	1.00923863513981	715.397046213974	0.0132673409727434	0.0870255937957209	0.152453323144067	0.878829402755684	0.985140931279501	31.746927359228	36.6390503803593	31.6448560169735	35.3383094464489	32.6742887853697	35.7047619532245
AP5Z1	adaptor-related protein complex 5; zeta 1 subunit	1.0393891423458	1367.38701586358	0.0557358935338093	0.075165273459132	0.741511218795916	0.458383532038604	0.757770080291523	53.3538929252621	50.9935276526644	53.9733432308965	57.3660791867875	54.4464909994958	59.4086739755488
APAF1	apoptotic peptidase activating factor 1	1.03396885330062	605.636148049576	0.0481927273689743	0.128894832782039	0.37389184910514	0.708484780858656	0.91358934773278	23.8527289162045	12.8487628731123	23.4834089663672	21.726019469923	22.6034463515229	21.7682910657274
APBA1	amyloid beta (A4) precursor protein-binding; family A; member 1	-1.11517408549405	24.2301015675547	-0.157268941243992	0.446304264929333	-0.352380547537215	0.724552888432342	0.921534567839823	1.05482824023158	0	1.12925682461219	0.871723003422838	0.575476710505534	0.863584734481661
APBA2	amyloid beta (A4) precursor protein-binding; family A; member 2	1.04201801911057	1258.57415211998	0.0593802256554749	0.0774373007077021	0.766816832621967	0.443190426931792	0.74677944157588	49.4408204211772	36.5386694204131	50.5342429013957	52.6721860914338	47.9563925421278	49.3434450012453
APBA3	amyloid beta (A4) precursor protein-binding; family A; member 3	1.16006026374606	544.612019284955	0.214199753584985	0.236349625205206	0.906283449356054	0.364785843378652	0.68925972985465	20.654217478083	5.72171471693282	19.7619944307134	19.3455451144222	16.5929118195762	20.1900155165023
APBB1	amyloid beta (A4) precursor protein-binding; family B; member 1 (Fe65)	1.05296903847143	917.006557391043	0.0744630159453612	0.059356540127553	1.25450398195962	0.209658879313122	0.536955499632546	60.2272898454808	49.186670373633	59.3116482199723	61.6576385882538	62.7589323734646	62.148322098732
APBB2	amyloid beta (A4) precursor protein-binding; family B; member 2	1.38270981288038	773.437466312512	0.467498412131071	0.530332757470035	0.881519019042465	0.378036964559462	0.700365561338674	8.8809732484014	0	9.54735315353946	9.28720276723562	8.82397622775151	8.2189443695496
APBB3	amyloid beta (A4) precursor protein-binding; family B; member 3	-1.17158979325005	353.347785164393	-0.228467529798274	0.0994099316489394	-2.29823646398928	0.0215483343950749	0.162587264186901	17.6598663445223	21.3811444685384	17.0671770083434	16.7639039119777	16.4650281061305	15.3956313009317
APC	adenomatous polyposis coli	1.06004133820194	280.230111862973	0.0841205263508058	0.327606728202146	0.256772889898953	0.79735409927403	0.955269360839055	13.1683396441814	2.10800015886999	11.7545369470997	10.7959541193136	10.8381447145209	8.33805950534018
APC2	adenomatosis polyposis coli 2	1.01452957893567	383.498689448711	0.020810927944959	0.209949715921881	0.0991233917777837	0.921040299595092	1	42.1250761744097	18.6708585499913	40.4735911912143	40.4345362356901	36.4468583320171	29.8681202994864
APCDD1	adenomatosis polyposis coli down-regulated 1	-1.31255333716194	36.8948103997755	-0.392376049594411	0.347349404063679	-1.1296292580438	0.25863247715148	0.594743001929837	5.13803433145062	7.02666719623329	4.33737280362411	4.02333693887464	5.30717410799548	3.66279042556015
APEH	acylaminoacyl-peptide hydrolase	1.07532592119141	5514.90607562659	0.104773993416614	0.0603708222582876	1.73550714562664	0.0826510169367775	0.339520560156577	122.087862127449	130.495247930047	115.286855821772	134.815315260124	140.41631736335	134.719218579139
APEX1	APEX nuclease (multifunctional DNA repair enzyme) 1	-1.02037779844274	7900.31377582793	-0.0291034139853848	0.0857738134910171	-0.339304186218008	0.734380589366845	0.9266912944321	309.370914844696	384.860600433692	317.346832643859	326.091458895789	326.327265784999	384.444100764077
APEX2	APEX nuclease (apurinic/apyrimidinic endonuclease) 2	-1.03488863861863	1611.50264602515	-0.0494755318246477	0.08826413074556	-0.560539501230362	0.575111504053734	0.834151088997086	42.0229960221292	53.1015278115344	41.8338323663154	46.2683747970583	43.0968114311922	46.693133229905
APH1A	APH1A gamma secretase subunit	1.0351663383838	7575.63395735514	0.0498626095408729	0.0598208657621723	0.833532061189318	0.404544723720256	0.71797579533457	185.921984020173	208.190110928398	185.069794597239	194.729507841532	204.294232229464	224.293800693651
APH1B	APH1B gamma secretase subunit	1.33342871985399	163.972121563669	0.415140705832439	1.66795791651578	0.248891594758957	0.803444637165445	0.955269360839055	0	0	0	0	0.0319709283614185	0
API5	apoptosis inhibitor 5	1.05733253364997	1818.12793890223	0.0804291791798274	0.0638173278532925	1.26030314783351	0.20756002487248	0.534681582178448	46.6846563096043	38.0443838196059	48.5323785304922	46.503069451826	50.6739214528484	51.2790659578421
APIP	APAF1 interacting protein	1.19197961801006	544.040565365022	0.253359566968517	0.117345478319529	2.15909100714239	0.0308431071965701	0.200628418444072	10.9906297288646	8.03047679569519	12.4731549263983	12.3382332792156	13.3958189834344	14.4724889985547
APITD1	apoptosis-inducing; TAF9-like domain 1	1.25056015373286	351.885748264589	0.322574454883812	0.133306442566374	2.41979643799437	0.0155291975588716	0.135418402961929	11.8072709471084	6.02285759677139	12.1908407202453	12.9417338200467	12.8203422729288	14.9787283256647
APITD1-CORT	APITD1-CORT readthrough	1.11030590818658	52.4357726402832	0.150957218396008	0.374917936765847	0.40264069438291	0.68721256811305	0.9012802890376	2.10965648046317	3.11180975833188	2.82314206153048	2.11225189290918	2.81344169580483	4.28814488846066
APLF	aprataxin and PNKP like factor	1.12209960008799	46.8094417075389	0.166200738491793	0.230151925953512	0.722134901992364	0.470211541750842	0.767351140437802	1.56522900163396	2.71028591854713	1.87353973174296	2.11225189290918	2.30190684202213	2.2631875800209
APLN	apelin	1.05189941636957	175.884260821793	0.0729967593427257	0.0907475981480001	0.804393293403484	0.421169873197533	0.730558960268184	15.6522900163396	13.2502867128971	14.8856581426153	15.758069677259	15.4099874702037	17.0632432019997
APLNR	apelin receptor	1.1966627075781	536.575093663595	0.259016570262918	0.244120823456188	1.06101792790898	0.288681753784032	0.622992867705843	78.4656103862591	41.6580983776688	77.6107417642562	81.6737398591551	82.9006172411582	80.4622742265327
APLP1	amyloid beta (A4) precursor-like protein 1	1.10163268821434	1355.88656270502	0.139643273613338	0.0969352537959646	1.44058294732758	0.149702540864926	0.454216871694032	113.887423227584	82.1116252359833	117.622364254493	121.370664322718	115.478993241444	123.611732166668
APLP2	amyloid beta (A4) precursor-like protein 2	1.07390029265304	12832.8525745476	0.102860051076947	0.0815612579240358	1.26113860544854	0.207258913646873	0.534663210130487	130.22024759246	86.729149393508	134.509886768012	127.707420001446	138.434119804942	128.376337598291
APMAP	adipocyte plasma membrane associated protein	-1.00484217116897	4391.89729796739	-0.00696891757034372	0.0762344125980662	-0.0914143276355552	0.927163377609725	1	169.657213090151	207.989349008505	176.574703484816	178.200298584322	199.082970906553	197.314222437086
APOA1BP	apolipoprotein A-I binding protein	-1.03155557518223	4603.53094660055	-0.0448215486892193	0.16330126549759	-0.274471533044432	0.783722277238267	0.949961307742151	127.940457524863	222.042683400972	131.635414850817	147.757049080171	158.096240747215	185.611160345662
APOBEC1	apolipoprotein B mRNA editing enzyme; catalytic polypeptide 1	-1	10.6340269314856	0	1.70969168534875	0	1	1	0	0	0	0	0	0
APOBEC2	apolipoprotein B mRNA editing enzyme; catalytic polypeptide-like 2	-1.03031979141772	136.729368959364	-0.0430921916669392	0.358992987545443	-0.120036304780144	0.904454388811467	0.993982493150371	1.25898854479254	0	1.51423074209362	1.24052888948635	0.959127850842556	1.04225743816752
APOBEC3B	apolipoprotein B mRNA editing enzyme; catalytic polypeptide-like 3B	1.01078631470765	1127.33480726081	0.0154780365133939	0.0784587866085038	0.197276011807661	0.843611550269767	0.970175932700509	36.034293755008	24.3925732669241	34.2370137280151	33.2260575535397	32.162753931587	36.2110012803345
APOBEC3C	apolipoprotein B mRNA editing enzyme; catalytic polypeptide-like 3C	-1.76595394928861	1369.89975530871	-0.820447722375292	0.236533133403349	-3.46863760932901	0.000523104550697501	0.017051468296021	15.7883968860469	36.6390503803593	14.9369879982795	15.3222081755476	12.4686620609532	11.9710711469527
APOBEC3D	apolipoprotein B mRNA editing enzyme; catalytic polypeptide-like 3D	-2.09255377429489	334.081958183196	-1.06526469752436	0.756743110579044	-1.40769659166007	0.159220931510701	0.469461982448542	0.102080152280476	0.903428639515709	0.0256649278320953	0.100583423471866	0.159854641807093	0.0893363518429305
APOBEC3F	apolipoprotein B mRNA editing enzyme; catalytic polypeptide-like 3F	1.11127254390103	543.744307010386	0.152212686676483	0.477048161795093	0.319071948844158	0.749671954362807	0.932865600988448	0.306240456841428	0	0.179654494824667	0.301750270415598	0.255767426891348	0.148893919738217
APOBEC3G	apolipoprotein B mRNA editing enzyme; catalytic polypeptide-like 3G	-1.54768362422399	927.22070733606	-0.630110587495388	0.96921901612384	-0.650121981732637	0.515613431279483	0.796237519274952	0.102080152280476	0	0.0513298556641906	0.0670556156479106	0.0319709283614185	0.0297787839476435
APOBEC3H	apolipoprotein B mRNA editing enzyme; catalytic polypeptide-like 3H	1.64719947370646	33.8420419090537	0.720015274130153	0.584082390176024	1.23272895440858	0.217676905444635	0.547281562737802	0.170133587134127	0	0.179654494824667	0.268222462591642	0.159854641807093	0.327566623424078
APOC1	apolipoprotein C-I	-1	94.2095790481948	0	1.66888654504328	0	1	1	0	0	0	0	0	0
APOE	apolipoprotein E	-3.15623551885418	139.379772414848	-1.65820486352797	0.621506894584476	-2.66803937008069	0.00762953172032488	0.0888072960972336	1.56522900163396	14.5552391921975	1.02659711328381	1.40816792860612	1.79037198823944	2.59075420344498
APOL1	apolipoprotein L; 1	-1.44624478403903	361.627682867735	-0.532311756183522	1.6328134743757	-0.326008919290092	0.744417606863014	0.931350778039208	0	0.10038095994619	0	0.0335278078239553	0	0
APOL2	apolipoprotein L; 2	-2.87451493797001	405.382148662375	-1.52331852801329	0.476716486452135	-3.19543915787406	0.00139618216895172	0.0307454216671264	0.374293891695078	3.31257167822426	0.641623195802383	0.536444925183285	0.607447638866952	0.238230271581148
APOL3	apolipoprotein L; 3	-4.6671769860769	64.1810555717735	-2.22255017741434	1.54072287629528	-1.44253727364556	0.149150864344105	0.453191386741541	0	0	0.0513298556641906	0	0	0
APOL6	apolipoprotein L; 6	-1.55173605618491	385.275174537651	-0.633883181998817	0.293258681341004	-2.16151548898814	0.0306555417951166	0.199770673235924	0.918721370524283	0	0.795612762794955	0.56997273300724	0.479563925421278	0.416902975267009
APOLD1	apolipoprotein L domain containing 1	-1.08127995842338	170.722023146523	-0.112740105253494	0.118160479923341	-0.954127008680368	0.340019356147965	0.670165114398988	7.55393126875522	6.12323855671758	6.90386558683364	7.24200648997435	6.61798217081364	6.1642082771622
APOM	apolipoprotein M	1.15336287938558	63.4218678954369	0.205846495577604	0.4755165716173	0.432890266847042	0.665094491335704	0.888609907097161	1.08885495765841	0	0.641623195802383	1.24052888948635	0.575476710505534	0.536018111057583
APOO	apolipoprotein O	1.14187553146681	560.331210508647	0.191405400331128	0.0985096781454153	1.94301112271004	0.0520148144344382	0.268181609838065	20.5521373258025	23.0876207876237	22.7904559149006	23.9388547863041	24.7454985517379	29.6001112439576
APOOL	apolipoprotein O-like	-1.4207119933855	411.920969142607	-0.506614121204707	0.15398217630144	-3.29008287435129	0.001001578789849	0.0253695538708278	9.96982820605981	15.0571439919285	9.72700764836413	8.5495909951086	7.35331352312626	8.78474126455483
APOPT1	apoptogenic 1; mitochondrial	-1.35397862687982	664.173410768709	-0.437204965546694	0.238453445471916	-1.83350240413359	0.0667278913679002	0.303235079457154	23.1041411328144	50.8931466927182	23.7400582446882	22.7318537046417	22.6993591366072	30.3445808426487
APP	amyloid beta (A4) precursor protein	1.10438694769349	14860.8088572619	0.14324574250516	0.156497358081819	0.915323710642251	0.360021715167529	0.687280504022737	572.907841315458	267.113734416811	571.686267459923	531.583393048811	555.271083781117	521.754073546662
APPBP2	amyloid beta precursor protein (cytoplasmic tail) binding protein 2	1.30562545262903	702.271874696096	0.384741087440234	0.333429698285894	1.15388967874824	0.24854540120161	0.583462096936674	36.1023471898616	5.9224766368252	36.1105534597581	34.0977805569625	34.7204282005005	36.2407800642821
APPL1	adaptor protein; phosphotyrosine interaction; PH domain and leucine zipper containing 1	1.10046893907232	878.86863849807	0.138118425485059	0.125447898242887	1.10100230788753	0.270895652711446	0.60676756269468	31.4747136198134	17.7674299104756	32.6457882024252	33.3266409770116	31.5872772210815	30.2552444908058
APPL2	adaptor protein; phosphotyrosine interaction; PH domain and leucine zipper containing 2	1.11030127603813	1192.05799403583	0.15095119952185	0.104459348290669	1.44507123576736	0.148437877486758	0.452089642796207	30.8622327061305	16.9643822309061	29.4633371512454	31.3820281232222	29.7969052328421	30.1956869229105
APRT	adenine phosphoribosyltransferase	-1.0791513812046	3142.18293749305	-0.109897257406373	0.19392571461294	-0.566697704972849	0.570919580380785	0.83186915198407	88.6055721794531	177.674299104756	90.5202004638002	104.606760410741	118.963824432838	125.249565283788
APTR	Alu-mediated CDKN1A/p21 transcriptional regulator (non-protein coding)	-1.02438188500524	210.347657835085	-0.0347536459002418	0.170271143293362	-0.204107667500442	0.838269362665817	0.967561218047951	7.89419844302347	10.3392388744576	9.77833750402832	8.04667387774927	9.87901686367833	10.2141228940417
APTX	aprataxin	1.27178430835027	796.456524250411	0.346854013657324	0.0820558941854241	4.22704568758373	2.36779604479554e-05	0.00227758737339566	18.7487213021807	15.5590487916594	20.3266228430195	21.02193550562	25.8644810443876	26.6520116331409
AQP1	aquaporin 1 (Colton blood group)	-2.46168087764843	772.571782482712	-1.29964374879446	0.300732193083682	-4.32159834791222	1.54902978737359e-05	0.0017348027168736	5.00192746174332	13.752191512628	4.20904816446363	3.08455831980389	3.19709283614185	3.24588745029314
AQP11	aquaporin 11	-1.15415486352787	52.5066479577545	-0.206836816577673	0.283004854339715	-0.730859606844019	0.464864910665078	0.763205961708667	2.72213739414602	5.72171471693282	3.13112119551563	3.52041982151531	3.29300562122611	3.2161086663455
AQP2	aquaporin 2 (collecting duct)	-1	8.43222534520969	0	1.79354428443225	0	1	1	0	0	0	0	0	0
AQP3	aquaporin 3 (Gill blood group)	-1.08807431110664	670.045489525854	-0.121777090231636	0.242571759839612	-0.502025010298619	0.615649928208487	0.856130519727638	0.850667935670633	0	1.53989566992572	0.737611772127017	1.08701156428823	1.13159379001045
AQP5	aquaporin 5	1.5317855290541	30.3376151532797	0.615214314344917	1.22171733347448	0.503565184423873	0.614566963265822	0.855602505509219	0.0680534348536506	0	0	0.0670556156479106	0.0319709283614185	0.0297787839476435
AQP6	aquaporin 6; kidney specific	-1.08568928069381	16.3568651557193	-0.118611269493193	0.775052926800267	-0.153036348088986	0.878369611261266	0.984978038496594	0.136106869707301	0	0.102659711328381	0.134111231295821	0	0.148893919738217
AQP7	aquaporin 7	-152.065136123418	20.5667699016232	-7.24854561497849	1.72646224741482	-4.19849644892748	2.68693066225448e-05	0.00249280389665609	0	2.50952399865475	0.0256649278320953	0	0	0
AQP7P3	aquaporin 7 pseudogene 3	1.0617128068501	8.86158779695372	0.0863935701284363	1.2251773008909	0.0705151573291589	0.943783636776517	1	0.0680534348536506	0	0.0256649278320953	0.0335278078239553	0	0.0893363518429305
AQR	aquarius intron-binding spliceosomal factor	-1.01833199497092	981.078637227412	-0.0262079832343896	0.192394091369909	-0.136220312421137	0.891647117851337	0.988526008529463	39.8112593893856	17.8678108704218	36.9061662225531	38.5234511897246	33.0259689973453	25.1630724357587
AR	androgen receptor	-1.14450685652237	349.605800567387	-0.194726105830423	0.11522355229574	-1.68998526734037	0.0910307732362261	0.356348258237338	7.28171752934061	6.72552431639472	5.82593861788564	6.10206102395987	6.01053453194668	5.53885381426169
ARAF	A-Raf proto-oncogene; serine/threonine kinase	1.03350173884913	2083.07422078077	0.0475408160753106	0.0593654719189584	0.800815937927859	0.423238210825911	0.732121790328713	61.5203051077001	46.5767654150321	58.3620458901848	62.998750901212	57.2599326953006	61.0762858766168
ARAP1	ArfGAP with RhoGAP domain; ankyrin repeat and PH domain 1	-1.00780433129975	3809.99805541236	-0.0112155617886728	0.0642612821671626	-0.174530625758413	0.861448464231806	0.979439822934251	62.711240217639	55.3099089303506	58.7213548798341	62.8311118620922	62.5671068032961	57.3539378831614
ARAP2	ArfGAP with RhoGAP domain; ankyrin repeat and PH domain 2	1.29530641607584	123.72278386398	0.37329342043057	0.645098276601906	0.578661320251722	0.562817720006461	0.828202775641124	5.85259539741395	0	5.41529977257211	5.0291711735933	5.08337760946555	5.00283570320411
ARAP3	ArfGAP with RhoGAP domain; ankyrin repeat and PH domain 3	3.06900961584867	765.51043497809	1.61777316607662	0.726587325641795	2.22653645196418	0.0259782701680871	0.181357537580147	0.102080152280476	0	0.0513298556641906	0.234694654767687	0.191825570168511	0.178672703685861
ARC	activity-regulated cytoskeleton-associated protein	-2.19018989894278	72.9608391506581	-1.13105596315323	0.229813528024046	-4.92162481851323	8.58286343157909e-07	0.000244674028624961	7.00950378992601	10.1384769545652	6.10825282403869	3.8221700919309	3.70862768992455	3.30544501818843
ARCN1	archain 1	1.06549851527089	4080.92307721173	0.0915285827848001	0.159204489642162	0.574912070573673	0.56535076604059	0.829353916612126	67.5430340922482	30.2146689438031	66.3438384459664	67.491477149622	59.2101593253471	55.1503078710357
AREG	amphiregulin	-1	263.010774827176	0	1.66915294383911	0	1	1	0	0	0	0	0	0
AREL1	apoptosis resistant E3 ubiquitin protein ligase 1	-1.08834289411753	1071.9929976948	-0.122133164773699	0.0852665798509204	-1.43236851984958	0.15203838286914	0.457513710340046	37.8036830612029	33.9287644618122	34.9812966351459	37.3835057237102	35.3598467677289	29.3023234044812
ARF1	ADP-ribosylation factor 1	-1.01997744053864	16428.3870038236	-0.0285372435860373	0.042924029067728	-0.664831429058293	0.506158318002905	0.7908980993039	331.794521628974	328.245739024041	328.228762044667	352.611954884538	312.132173592529	343.617387971858
ARF3	ADP-ribosylation factor 3	-1.01426070077065	6543.35596313895	-0.0204285235127009	0.0484416174861187	-0.421714314526242	0.673233554843911	0.893106769303467	160.572079537189	148.262677840522	153.835577425579	169.751291012686	149.560002874716	155.475030990647
ARF4	ADP-ribosylation factor 4	1.01279331618634	3743.03791154587	0.0183397890093803	0.0743481283285849	0.246674521896863	0.805160125920511	0.955269360839055	76.355953905796	77.2933391585662	80.510878609283	73.8282328283496	82.5169661008212	90.378609281098
ARF5	ADP-ribosylation factor 5	-1.04788306503965	5535.45255714302	-0.0674777331922658	0.165175598099733	-0.408521197855889	0.682891071093649	0.89901977689255	170.20164056898	302.548213277816	182.400642102701	200.596874210725	208.546365701533	249.695103400991
ARF6	ADP-ribosylation factor 6	1.22897719222838	2249.83843588634	0.29745814193976	0.170844949417825	1.7411000029757	0.0816660508476281	0.337047120621206	39.7091792371051	16.4624774311751	42.2188062837968	40.501591851338	41.6581196549283	44.2810517301459
ARFGAP1	ADP-ribosylation factor GTPase activating protein 1	-1.07197853747143	5170.28780386747	-0.100276021286827	0.0587920520910744	-1.70560505579037	0.0880816374324888	0.350789034773306	289.703472171991	319.512595508722	289.218071739882	280.225417792618	295.443348987869	297.400715285115
ARFGAP2	ADP-ribosylation factor GTPase activating protein 2	1.10569280008696	3612.13269554936	0.144950610389072	0.0495832081459653	2.92338103582083	0.00346252509020237	0.0551716777330111	141.48309106074	145.95391576176	139.463217839606	155.099638993617	166.504594906268	167.803447544971
ARFGAP3	ADP-ribosylation factor GTPase activating protein 3	1.03780296067508	1420.98748262418	0.0535325567583917	0.0622711785767531	0.859668276430796	0.389971926723202	0.710548882613477	49.8831677477259	43.4649556567002	50.1492689839142	48.1794598430238	54.2866363576887	53.3635808341771
ARFGEF1	ADP-ribosylation factor guanine nucleotide-exchange factor 1 (brefeldin A-inhibited)	1.19371984848932	814.064700821608	0.255464293370971	0.258607239908921	0.987846641342846	0.323227761054727	0.654089838097196	23.5805151767899	5.9224766368252	22.4824767809155	22.8659649359375	22.5075335664386	19.296651998073
ARFGEF2	ADP-ribosylation factor guanine nucleotide-exchange factor 2 (brefeldin A-inhibited)	1.08578901318686	1864.00111391357	0.118743790802424	0.201908437398688	0.588107125845132	0.556460390440928	0.824105435212621	75.6754195572595	29.3112403042874	67.8324042602279	68.296144537397	70.6237807503735	55.2992017907739
ARFGEF3	ARFGEF family member 3	-1.57245207839914	213.541109606954	-0.653016050612109	0.259733873259816	-2.51417361323098	0.0119311682930839	0.115688798804739	2.17770991531682	3.31257167822426	2.30984350488858	2.38047435550083	1.40672084790242	1.1613725739581
ARFIP1	ADP-ribosylation factor interacting protein 1	1.19380102462448	460.998728658846	0.255562397147986	0.111441936898145	2.29323362695646	0.0218345581424073	0.163647223967882	14.5974617761081	13.8525724725742	14.269699874645	15.1880969442518	18.639051234707	19.0882005104395
ARFIP2	ADP-ribosylation factor interacting protein 2	-1.03799659892486	2802.01510167106	-0.0538017166030378	0.065799698825927	-0.817659010041521	0.413551922171062	0.724397339707305	58.0836066475908	63.2400047660996	58.695689952002	58.3719134215062	55.2457642085312	65.3644307650774
ARFRP1	ADP-ribosylation factor related protein 1	-1.08847089377408	2098.35432784415	-0.122302829694959	0.170644900145427	-0.716709550597355	0.473553331633441	0.769573246961104	88.0611447006239	160.208012074119	93.2920126696665	98.1023656928932	110.939121414122	121.020977963223
ARG2	arginase 2	-1.06726466956653	253.779011843993	-0.0939179925836159	0.151116492811636	-0.621493993383524	0.534274645385531	0.808360334762336	4.55958013519459	3.21219071827807	5.15865049425116	4.59330967188188	4.47592997059859	4.1094721847748
ARGLU1	arginine and glutamate rich 1	-1.05466852016766	1293.58418106642	-0.0767896345203337	0.0530294711328543	-1.44805582405212	0.14760143888556	0.450806202371029	72.7150951411257	64.5449572454001	74.582280280069	66.8544488009669	72.190356240083	71.0223997151297
ARHGAP1	Rho GTPase activating protein 1	-1.03825273931539	2968.11117266484	-0.0541576781595385	0.0593288679331943	-0.912838556443068	0.361327456767614	0.687280504022737	57.7433394733225	46.1752415752473	52.6644319114596	55.5555775642939	54.4145200711343	48.2118512112348
ARHGAP10	Rho GTPase activating protein 10	-1.10691056322827	808.327806157566	-0.146538659156835	0.0829846421948588	-1.76585275637802	0.0774205549427523	0.328676775005973	24.9075571564361	22.3849540680003	25.7162576877595	24.3411884801916	22.6034463515229	22.0660789052038
ARHGAP11A	Rho GTPase activating protein 11A	1.02517784157318	816.612328235982	0.0358742013406746	0.091147059622703	0.39358594220344	0.693886761713799	0.905037063215262	29.3310304219234	20.1765729491842	28.9500385946035	27.0904687217559	31.4913644359973	26.7115692010362
ARHGAP11B	Rho GTPase activating protein 11B	-1.54371535324655	36.7583432103805	-0.626406757581328	0.380722351900974	-1.64531122077187	0.0999056470528965	0.370926033659096	1.46314884935349	2.30876207876237	1.51423074209362	1.5758069677259	1.27883713445674	0.59557567895287
ARHGAP12	Rho GTPase activating protein 12	-1.02229280803307	862.860504799811	-0.0318084763090721	0.136083249913953	-0.233742773847517	0.815184678695157	0.95700247881991	7.58795798618204	8.13085775564138	5.38963484474002	6.13558883178382	7.67302280674045	6.78956274006271
ARHGAP15	Rho GTPase activating protein 15	-1.51579443365417	62.1619336416047	-0.600074113893823	0.444384427227417	-1.35034910570062	0.176904027793239	0.495249033640374	2.65408395929237	8.13085775564138	2.61782263887372	2.78280804938829	2.71752891072058	3.63301164161251
ARHGAP17	Rho GTPase activating protein 17	1.26807214224361	1919.48904173275	0.342636824575461	0.242325198655345	1.41395458036037	0.157375238751918	0.467150012947997	44.6430532639948	13.0495247930047	48.2757292521713	47.9447651882561	48.3720146108262	42.7027761809208
ARHGAP18	Rho GTPase activating protein 18	-2.77307629955716	1009.24052452986	-1.47148731182577	0.422622476586655	-3.48180088222085	0.000498053892828939	0.016623017866957	0.680534348536506	3.31257167822426	0.513298556641906	0.56997273300724	0.543505782144115	0.327566623424078
ARHGAP19	Rho GTPase activating protein 19	-1.03909596888271	830.600136412638	-0.0553289049036342	0.0778656872939778	-0.710568503617554	0.477351666551564	0.772197975250797	43.0097708275072	36.9401932601979	42.4754555621178	40.7027586982817	44.5035322790946	37.9977283171931
ARHGAP21	Rho GTPase activating protein 21	-1.16392587465922	1115.38506339859	-0.218999182243831	0.126437381863659	-1.73207621840813	0.0832599928177808	0.340844236916445	20.2799235863879	12.6480009532199	20.2496280595232	18.8091001892389	15.889551395625	13.7875769677589
ARHGAP22	Rho GTPase activating protein 22	-1.34361785469388	169.832161909655	-0.426122872095559	0.610906399906475	-0.697525631030867	0.48547390476937	0.777332057068896	0.102080152280476	0	0.230984350488858	0.268222462591642	0.0319709283614185	0.059557567895287
ARHGAP23	Rho GTPase activating protein 23	-1.14136078718601	2231.45224315688	-0.190754903465999	0.121024817552352	-1.57616352847203	0.114988121348957	0.399073349874621	43.5541983063364	24.3925732669241	40.0629523459008	36.5788383359352	33.9531259198265	28.9151992131618
ARHGAP24	Rho GTPase activating protein 24	-1.14518391199227	109.12993424312	-0.195579308027613	0.267672429784825	-0.730666614357086	0.464982812520547	0.763239689856538	1.46314884935349	0	1.43723595859734	1.13994546601448	1.24686620609532	0.833805950534018
ARHGAP26	Rho GTPase activating protein 26	-2.0760908725679	1058.03845147858	-1.05386959327855	0.27320110105978	-3.85748662501895	0.000114558945819561	0.00643788427062685	13.7467938404374	37.0405742201441	12.4474899985662	11.9023717775041	9.84704593531691	10.1545653261464
ARHGAP27	Rho GTPase activating protein 27	1.14299260554347	1615.50170814639	0.192816070236321	0.26138383935334	0.737674030320106	0.460712556921915	0.760209659016914	2.00757632818269	0	2.48949799971325	2.01166846943732	2.11008127185362	2.14407244423033
ARHGAP28	Rho GTPase activating protein 28	1.00353687685877	755.872744678853	0.00509363222993688	0.110526007618919	0.0460853724808295	0.963242204690409	1	79.5884920613444	55.6110518101892	78.6886687332042	80.4332109696688	74.6201467955509	68.9378848387947
ARHGAP29	Rho GTPase activating protein 29	1.1031169178175	639.295659461191	0.14158570826046	0.588963895943447	0.240397941598198	0.81002177379314	0.956350255369175	9.59553431436474	0	8.90572995773707	8.24784072469301	7.00163331115066	5.74730530189519
ARHGAP30	Rho GTPase activating protein 30	-1.77431310453983	83.808462973301	-0.827260617591973	0.326465822941024	-2.53398842837346	0.011277245568118	0.112050654792473	1.39509541449984	2.71028591854713	1.41157103076524	1.40816792860612	0.927156922481137	0.6849120307958
ARHGAP31	Rho GTPase activating protein 31	1.05361963722371	111.883924942489	0.0753541397173591	0.342420677903632	0.220063052788436	0.825822049058547	0.961037920818598	0.57845419625603	0	0.615958267970288	0.804667387774927	0.479563925421278	0.387124191319365
ARHGAP32	Rho GTPase activating protein 32	-1.0816885979067	1126.45257464543	-0.113285228446692	0.138542996409483	-0.817690041233568	0.413534198417907	0.724397339707305	24.1249426556191	16.9643822309061	23.7400582446882	24.4082440958395	22.9870974918599	15.5147464367223
ARHGAP33	Rho GTPase activating protein 33	1.10622765671665	394.967972029923	0.145648316330448	0.190612370001214	0.764107367898107	0.444803261937751	0.747340863557358	21.3687785440463	8.9339054352109	19.0177115235826	20.8207686586762	19.5342372288267	17.0632432019997
ARHGAP35	Rho GTPase activating protein 35	-1.02593535715615	4062.97937329268	-0.0369398314826996	0.156429489868889	-0.236143654969793	0.813321199887208	0.956967823077308	117.562308709681	59.9274330878753	111.308792007797	114.296296871864	100.356744126493	77.0377140725537
ARHGAP39	Rho GTPase activating protein 39	-1.03308126836593	1244.9744390256	-0.0469537497080768	0.0855658222849388	-0.5487442118153	0.583181000554081	0.838871092448388	60.77171732431	43.5653366166464	61.133858096051	61.3558883178382	55.5654734921454	51.2790659578421
ARHGAP4	Rho GTPase activating protein 4	-1.94881471636008	2233.33203172393	-0.962596932825043	0.294352519666579	-3.27021808379762	0.00107464599568476	0.0265763005778255	7.69003813846252	23.8906684671932	8.16144705060631	7.14142306650248	6.87374959770498	7.20646571532972
ARHGAP42	Rho GTPase activating protein 42	-1.22050273237514	410.255944896792	-0.28747552492624	0.156061051019756	-1.84207092703642	0.0654647757679578	0.300806151708355	26.881106767192	17.3659060706908	26.6145301618828	22.2959922029303	21.1647545752591	17.3908098254238
ARHGAP44	Rho GTPase activating protein 44	1.17188551888875	146.131486110606	0.228831640239269	0.304849469975269	0.75063814366426	0.452870458849885	0.753460150195602	7.72406485588934	2.71028591854713	6.72421109200897	7.71139579950972	7.67302280674045	5.86642043768577
ARHGAP5	Rho GTPase activating protein 5	-1.11882537757834	652.570501752097	-0.161984882998236	0.111755580534916	-1.44945677184888	0.147210064106149	0.450002074460163	25.315877765558	19.2731443096684	23.0214402653895	21.7930750855709	22.379649852993	19.20731564623
ARHGAP5-AS1	ARHGAP5 antisense RNA 1 (head to head)	-1.38523943138618	96.9369762642674	-0.470135360115023	0.260946994477061	-1.80165079523976	0.071600364137958	0.313844593044183	3.33461830782888	8.23123871558757	4.20904816446363	3.18514174327575	4.25213347206866	3.96057826503658
ARHGAP6	Rho GTPase activating protein 6	-1.00548380674972	343.055417617335	-0.00788984732204156	0.232700506330211	-0.0339055872566327	0.972952437764888	1	39.7772326719588	17.2655251107447	38.5487216038072	34.50011425085	31.9389574330571	32.2802017992455
ARHGAP9	Rho GTPase activating protein 9	-1.04684994467225	79.1687275262173	-0.0660546613786917	0.687623828642606	-0.0960622052744826	0.923471168264138	1	7.9282251604503	0	7.36583428781136	4.89505994229747	5.21126132291122	4.91349935136117
ARHGDIA	Rho GDP dissociation inhibitor (GDI) alpha	1.07954193603763	11970.1385058089	0.110419287583105	0.0504182816397975	2.19006447645264	0.0285195610781182	0.191584489350392	457.421162368813	455.930320075594	458.093296875069	519.043992922652	509.520685295927	514.309377559751
ARHGDIB	Rho GDP dissociation inhibitor (GDI) beta	1.15298516648634	645.149224768385	0.205373952387559	0.342059542536591	0.600404101767135	0.548236954852069	0.818336558941888	3.50475189496301	0.10038095994619	2.43816814404906	2.5481133946206	2.01416848676937	3.24588745029314
ARHGDIG	Rho GDP dissociation inhibitor (GDI) gamma	1.18683063403915	163.820309630339	0.247114070729245	0.198609623461748	1.24422002530425	0.213418595549924	0.541473521851922	14.6655152109617	16.8640012709599	16.8875225135187	18.6414611501191	19.7260627989952	21.4109456583557
ARHGEF1	Rho guanine nucleotide exchange factor (GEF) 1	1.21898617199313	3884.49914672893	0.285681760322285	0.107576877111692	2.65560562820275	0.0079166136121521	0.0908671924047824	30.4198853795818	18.0685727903142	32.5174635632648	32.4884457814127	38.1093466068109	34.2753803237377
ARHGEF10	Rho guanine nucleotide exchange factor (GEF) 10	-1.11851544297713	1347.07402060104	-0.161585175353419	0.126057279612701	-1.28183930233838	0.199899023965283	0.524926951762513	36.3065074944226	24.6937161467627	39.9346277067403	35.0030313682093	30.3723819433476	29.3321021884288
ARHGEF10L	Rho guanine nucleotide exchange factor (GEF) 10-like	1.25149398283329	1048.26169124099	0.323651354584028	0.244834503588398	1.32191888741357	0.186195162300722	0.508194567744925	30.7941792712769	8.53238159542614	28.3084153988011	31.2479168919263	30.6920912269618	26.056435954188
ARHGEF11	Rho guanine nucleotide exchange factor (GEF) 11	-1.05831297648056	1489.87279120624	-0.0817663409151394	0.153154136198257	-0.533882681492152	0.593422704781016	0.844078253493745	57.3350188642006	30.4154308636955	56.9248099315874	56.8631620694282	46.0381368404427	39.5164462985229
ARHGEF12	Rho guanine nucleotide exchange factor (GEF) 12	-1.09420317408624	2163.88694066273	-0.129880645837544	0.109060628628402	-1.19090314690998	0.233691609016633	0.566404672631353	28.038015159704	19.8754300693456	27.2818182855173	26.5540237965726	25.5447717607734	20.3091306522929
ARHGEF16	Rho guanine nucleotide exchange factor (GEF) 16	1.22789820963057	758.250884196533	0.296190969056695	0.150960089450237	1.96204818197549	0.0497568749621209	0.261230410889845	2.99435113356063	1.50571439919285	3.05412641201934	3.52041982151531	3.03723819433476	3.96057826503658
ARHGEF17	Rho guanine nucleotide exchange factor (GEF) 17	-1.07056399360061	2247.77945591052	-0.0983710362566853	0.161188357623079	-0.610286237215191	0.541672212185828	0.813805923233192	129.811926983339	66.8537193241624	123.165988666225	123.24822156086	103.042302108852	83.0828072139253
ARHGEF18	Rho/Rac guanine nucleotide exchange factor (GEF) 18	1.07513622407403	2017.8429637368	0.104519466647262	0.122282738000044	0.85473606787594	0.392697278376955	0.712462465595033	52.2310112501768	31.3188595032112	53.588369313415	57.030801108548	52.3364097276421	45.0255213288369
ARHGEF19	Rho guanine nucleotide exchange factor (GEF) 19	-1.07336946907095	779.87154023966	-0.1021467577789	0.109682601702421	-0.931294081225693	0.351701462791213	0.680339383188278	12.3176717085108	15.358286871767	11.9341914419243	12.5729279339832	11.7972725653634	12.8346558814343
ARHGEF2	Rho/Rac guanine nucleotide exchange factor (GEF) 2	1.02562014745161	11761.3124116974	0.0364965078873832	0.113577335441546	0.321336186885335	0.74795563613763	0.932566538791456	590.499654225126	336.476977739628	581.849578881433	543.753987288907	533.498881566991	524.791509509321
ARHGEF25	Rho guanine nucleotide exchange factor (GEF) 25	1.05052285828588	1181.5576906355	0.0711075538975841	0.0998820668306392	0.711915123043605	0.476517336763516	0.771991833994217	28.7525762256674	17.466287030637	28.3597452544653	28.8339147286016	27.0793763221215	27.4858175836749
ARHGEF26	Rho guanine nucleotide exchange factor (GEF) 26	1.05369169646619	115.950179358771	0.0754528052635102	0.132557244802588	0.569209215051797	0.569214167738716	0.831306869320504	6.53312974595046	6.72552431639472	5.56928933956468	7.17495087432644	6.80980774098215	6.13442949321456
ARHGEF28	Rho guanine nucleotide exchange factor (GEF) 28	-1.37479704909714	586.326032257865	-0.459218660185156	0.262119112178577	-1.75194649626426	0.0797830083929592	0.332575436928449	1.42912213192666	0	0.949602329787527	0.938778619070749	0.511534853782696	0.774248382638731
ARHGEF3	Rho guanine nucleotide exchange factor (GEF) 3	1.19789495149049	486.118452451215	0.260501397601912	0.159340567182205	1.63487178568927	0.102075928203424	0.375756764641113	12.1135114039498	5.01904799730949	12.8067989882156	12.5729279339832	14.0672084790242	12.1497438506385
ARHGEF34P	Rho guanine nucleotide exchange factor (GEF) 34; pseudogene	-1	100.341808909153	0	1.67946927496895	0	1	1	0	0	0	0	0	0
ARHGEF35	Rho guanine nucleotide exchange factor (GEF) 35	-1	216.892826249435	0	1.6692211944436	0	1	1	0	0	0	0	0	0
ARHGEF37	Rho guanine nucleotide exchange factor (GEF) 37	3.85657077380669	98.1408706382107	1.9473185867343	1.27850176323621	1.52312546038665	0.127727320156502	0.420898834118074	0	0	0.0256649278320953	0.0670556156479106	0.0959127850842556	0.0297787839476435
ARHGEF38	Rho guanine nucleotide exchange factor (GEF) 38	-1	25.0260890925333	0	1.68196655294561	0	1	1	0	0	0	0	0	0
ARHGEF39	Rho guanine nucleotide exchange factor (GEF) 39	1.04268511738317	629.723661075367	0.0603035411968188	0.137732713947524	0.437830196388886	0.661509379654357	0.886554881921588	14.4273281889739	7.32781007607186	13.3970923283538	15.1545691364278	11.5734760668335	12.6559831777485
ARHGEF4	Rho guanine nucleotide exchange factor (GEF) 4	-1.3000204367478	176.633697966243	-0.378534303071384	0.504394344888223	-0.750472932354683	0.452969920004066	0.753460150195602	0.170133587134127	0	0.333644061817239	0.167639039119777	0.0639418567228371	0.297787839476435
ARHGEF40	Rho guanine nucleotide exchange factor (GEF) 40	1.06554159760243	3515.09760477496	0.0915869154888092	0.106988760386044	0.856042402569573	0.391974325670386	0.711776189207234	123.755171281364	80.5055298768442	123.037664027065	129.551449431763	125.262097320038	108.364994785475
ARHGEF5	Rho guanine nucleotide exchange factor (GEF) 5	-1	452.245769193013	0	1.66730801351588	0	1	1	0	0	0	0	0	0
ARHGEF6	Rac/Cdc42 guanine nucleotide exchange factor (GEF) 6	-1.0533961549619	205.708739309468	-0.0750480985825565	0.283624927845472	-0.264603323666407	0.79131505945917	0.952132066167284	12.1815648388035	3.21219071827807	12.6271444933909	9.95775892371473	8.88791808447435	9.14208667192655
ARHGEF7	Rho guanine nucleotide exchange factor (GEF) 7	-1.01022155783068	1659.97458696464	-0.0146717338977478	0.101077074270836	-0.145153923415263	0.884589344340636	0.986850256190127	124.197518607912	78.6986725978128	121.703087779796	118.42021723421	112.889348044169	103.600389353852
ARHGEF9	Cdc42 guanine nucleotide exchange factor (GEF) 9	1.26999988493091	450.51200907729	0.344828366281208	0.502451649422525	0.6862916395588	0.492529219967118	0.781220600896756	7.69003813846252	0	7.18617979298669	7.81197922298159	6.26630195883803	5.56863259820933
ARID1A	AT rich interactive domain 1A (SWI-like)	-1.1155123360563	2740.7096218979	-0.157706467924353	0.144617250354674	-1.09050937932769	0.275488823978511	0.611032574785553	130.900781940997	73.7800055604495	122.319046047766	122.242387326141	93.7067910273177	88.1749792689724
ARID1B	AT rich interactive domain 1B (SWI1-like)	-1.1796228343509	1304.75781778105	-0.238325654509544	0.120061433504115	-1.98503089255032	0.0471410345616983	0.253907344861857	47.6714311149822	37.542479019875	48.7120330253169	48.9170716151508	37.7256954664739	31.8930776079262
ARID2	AT rich interactive domain 2 (ARID; RFX-like)	-1.08669238631154	595.18609398531	-0.119943609592563	0.181591773425047	-0.660512353232073	0.508925093727843	0.792752057099737	30.385858662155	14.0533343924666	27.461472780342	27.6604414547631	21.1327836468976	20.4580245720311
ARID3A	AT rich interactive domain 3A (BRIGHT-like)	-1.08194439460376	556.329075157686	-0.113626355273024	0.175216672827073	-0.648490542821603	0.516667725613066	0.796542111100025	34.5371181882277	19.3735252696146	32.3378090684401	31.4490837388701	28.9976320238066	22.7807697199473
ARID3B	AT rich interactive domain 3B (BRIGHT-like)	-1.01397744291657	465.218883413229	-0.0200255583034081	0.248953518831237	-0.0804389445765705	0.935888153947506	1	38.6883777143004	11.9453342335966	33.6723853157091	34.0307249413146	27.7507658177113	24.38882405312
ARID4A	AT rich interactive domain 4A (RBP1-like)	1.02533316620147	247.251266037603	0.0360927674157075	0.137528036244156	0.262439342561623	0.792982744311469	0.953172067468531	6.63520989823093	7.930095835749	7.6481484939644	7.61081237603785	8.40835415905307	7.29580206717265
ARID4B	AT rich interactive domain 4B (RBP1-like)	-1.14047844232901	606.369004807834	-0.189639176646571	0.134024988329454	-1.41495387546991	0.157082020139718	0.466745265026954	13.4065266661692	19.8754300693456	16.3485590290447	14.3834295564768	15.2821037567581	14.8298344059265
ARID5A	AT rich interactive domain 5A (MRF1-like)	-1.22465164181128	603.241636079086	-0.292371425877267	0.148985132949266	-1.96242014279926	0.0497135895469552	0.261227591955726	28.4123090513991	38.2451457394983	25.9985718939126	25.9505232557414	27.0474053937601	25.3417451394446
ARID5B	AT rich interactive domain 5B (MRF1-like)	-1.11133484705619	591.807121737453	-0.152293568665236	0.204597766092748	-0.744355970124319	0.456661148705256	0.756325269098054	13.8488739927179	4.81828607741711	12.2678355037416	11.9358995853281	9.75113315023265	7.92115653007317
ARIH1	ariadne RBR E3 ubiquitin protein ligase 1	-1.06331644736148	1585.58637454834	-0.0885710127662107	0.0837110831243986	-1.05805598805346	0.290029917990275	0.624019219122365	65.7396180686265	46.7775273349245	68.0633886107168	62.0599722821413	59.4659267522385	56.8774773399991
ARIH2	ariadne RBR E3 ubiquitin protein ligase 2	1.11251779476289	2333.10090201944	0.153828412223628	0.08091860191722	1.90102656965075	0.0572985325450759	0.279435051873793	68.6318890499066	44.9706700558931	69.8599335589634	73.526482557934	74.0446700850453	67.3596092895696
ARIH2OS	ariadne homolog 2 opposite strand	-1.2671758899508	46.0670725133707	-0.341616791209359	0.374042990557501	-0.913308897194378	0.361080104311998	0.687280504022737	0.952748087951108	2.91104783843951	0.872607546291241	1.07288985036657	1.15095342101107	1.25070892580103
ARL1	ADP-ribosylation factor-like 1	1.09711849585851	958.623793171577	0.133719354505987	0.0697857204959528	1.91614206395909	0.0553470154085297	0.275125596209006	23.0701144153876	18.3697156701527	24.1250321621696	24.2741328645436	25.0971787637135	27.0689146084079
ARL10	ADP-ribosylation factor-like 10	-1.10190276607616	126.577660249497	-0.139996923465531	0.29701120151417	-0.471352335372617	0.637389147957693	0.869834199614374	16.4349045171566	8.03047679569519	13.7050714623389	14.215790517357	13.74749919541	8.09982923375903
ARL13B	ADP-ribosylation factor-like 13B	-1.08895242578466	132.545908837691	-0.122940926888806	0.257275482018631	-0.477857143339851	0.632751886249762	0.866013234804727	2.51797708958507	3.41295263817045	1.6425553812541	1.81050162249359	2.52570334055206	2.44186028370677
ARL14	ADP-ribosylation factor-like 14	1.3334287178538	79.0286311398632	0.415140703668344	1.67108031596841	0.248426541621828	0.803804399864661	0.955269360839055	0	0	0	0	0	0.0297787839476435
ARL14EP	ADP-ribosylation factor-like 14 effector protein	-1.39182194521928	305.031944370799	-0.476974660051871	0.260758785828905	-1.82917963256983	0.0673727025664267	0.304546004894388	10.4802289674622	24.4929542268703	9.21370909172222	9.82364769241891	10.4225226458224	12.7155407456438
ARL15	ADP-ribosylation factor-like 15	1.4664575850383	73.4782445771743	0.552335344030546	0.497623915259608	1.10994533641414	0.26702258263158	0.603260328909741	4.45749998291411	0	4.90200121593021	5.16328240488912	4.92352296765845	4.40726002425124
ARL16	ADP-ribosylation factor-like 16	-1.05957340738477	1004.29649494286	-0.0834835412743609	0.12842515194202	-0.650056005478204	0.515656045827316	0.796237519274952	37.1571754300932	52.2984801319649	38.3690671089825	38.5569789975486	38.6848233173164	47.8545058038631
ARL17A	ADP-ribosylation factor-like 17A	-1.72565085270415	326.173496841895	-0.787140596598894	0.186292398917698	-4.22529636835394	2.38626520239417e-05	0.00228135683587428	20.2118701515342	31.720383342996	22.0205080799378	16.1604033711465	15.0583072582281	13.2515588567014
ARL17B	ADP-ribosylation factor-like 17B	1.11381144920395	50.8170344525043	0.155505027721408	0.349137406714786	0.445397785315056	0.656032312422774	0.882458015312	1.66730915391444	3.21219071827807	1.46290088642943	2.31341873985292	2.2379649852993	2.41208149975912
ARL2	ADP-ribosylation factor-like 2	-1.07390517802139	4349.10221055665	-0.102866614144952	0.166364589180041	-0.618320368847419	0.536364177670565	0.809554850985671	106.945972872512	190.422681017922	114.362918419817	133.273036100222	119.44338835826	150.621089207181
ARL2BP	ADP-ribosylation factor-like 2 binding protein	1.06530664679277	1448.21878037313	0.0912687676618024	0.0687197980020912	1.32812916095919	0.184135441430803	0.504907237879252	69.5846371378577	62.7380999663687	69.7572738476351	75.2699285647797	66.3716472783049	82.9339132941871
ARL3	ADP-ribosylation factor-like 3	1.00933371848372	1006.62861836561	0.0134032551187862	0.0854059524621228	0.156935842671276	0.87529541147722	0.98364082257392	42.1591028918365	40.4535268583145	40.1656120572292	39.3281185774996	40.6030790190015	48.7478693222924
ARL4A	ADP-ribosylation factor-like 4A	-1.24518192728851	443.605689528057	-0.316356542632507	0.214106598503361	-1.47756559042967	0.139524090152763	0.43971386035233	13.5086068184496	27.0024782255251	14.4236894416376	13.4446509374061	15.6657548970951	16.5867826588374
ARL4C	ADP-ribosylation factor-like 4C	-1.14318441561199	1624.06773173612	-0.193058154233076	0.0576562472426964	-3.34843427149227	0.000812695555530683	0.0226730491373053	25.7922518095336	21.3811444685384	25.4339434816065	23.5365210924166	22.0279696410174	21.5896183620415
ARL4D	ADP-ribosylation factor-like 4D	1.16131780620898	319.79669569693	0.215762834132621	0.131727360127729	1.63795003500721	0.101432117150392	0.374465308406168	9.39137400980378	7.02666719623329	8.49509111242355	8.38195195598883	10.9340574996051	11.1968227643139
ARL5A	ADP-ribosylation factor-like 5A	1.02737698617278	623.815979392983	0.0389656619722508	0.108573659166498	0.358886881692888	0.719679713677919	0.919030642674385	17.523759474815	21.3811444685384	18.5044129669407	18.7085167657671	21.5803766439575	20.1006791646594
ARL5B	ADP-ribosylation factor-like 5B	-1.01039666879046	197.304567712834	-0.0149217877778838	0.23551351434926	-0.0633585202917707	0.94948101686617	1	6.53312974595046	3.11180975833188	5.87726847354983	5.90089417701613	6.9057205260664	3.60323285766486
ARL6	ADP-ribosylation factor-like 6	-1.72993285064718	45.0728959128377	-0.790716039065197	0.410390969740943	-1.92673839671553	0.054012240143664	0.272039162612434	0.816641218243807	0	0.590293340138192	0.435861501711419	0.447592997059859	0.148893919738217
ARL6IP1	ADP-ribosylation factor-like 6 interacting protein 1	1.32069849976409	6726.97891578628	0.401301153533235	0.112246681616299	3.57517164654393	0.000349998194307792	0.0131282815515595	164.008777997298	98.4737217072122	168.156607155889	174.478711915863	218.84100463391	198.058692035777
ARL6IP4	ADP-ribosylation factor-like 6 interacting protein 4	-1.12872930373723	7130.55818965633	-0.174699534842881	0.199231757715575	-0.876865901531039	0.380559478952171	0.702554111679157	160.469999384908	335.071644300382	175.65076608286	191.242615827841	205.924749575897	231.678939112666
ARL6IP5	ADP-ribosylation factor-like 6 interacting protein 5	-1.16009517500348	1818.12316147986	-0.214243169898489	0.111144545500512	-1.92760849336958	0.0539038416393125	0.271954516417002	30.3178052273013	40.0520030185297	29.899640924391	25.2799670992623	31.1716551523831	32.4588745029314
ARL6IP6	ADP-ribosylation factor-like 6 interacting protein 6	1.02304462520497	736.191551082496	0.0328690768112493	0.10256470433341	0.320471618622338	0.748610841833889	0.932581391157917	27.2894273763139	28.3074307048255	26.4348756670582	23.3018264376489	31.8750155763343	31.6250685523974
ARL8A	ADP-ribosylation factor-like 8A	-1.30079743127111	1102.1023136721	-0.379396313589473	0.147732054746182	-2.56813806753933	0.0102246422702699	0.105191710075828	36.3405342118494	59.0240044483596	35.3149406969632	35.4724206777447	33.3137073525981	35.585646817434
ARL8B	ADP-ribosylation factor-like 8B	1.33551655100642	847.912816628545	0.417397855349234	0.227873747344382	1.83170663673875	0.0669951393575891	0.303551077219969	24.9756105912898	7.72933391585662	26.2808861000656	25.7493564087977	28.9976320238066	27.5751539355179
ARMC1	armadillo repeat containing 1	-1.09942884319073	1099.43863117085	-0.136754233662752	0.139180577939747	-0.982566933455004	0.325820625370828	0.655445417653222	53.558053229823	78.8994345177052	56.7964852924269	55.2538272938783	59.6897232507684	64.5604035984911
ARMC10	armadillo repeat containing 10	1.004905132171	1441.436781933	0.00705931055185678	0.0709459018250793	0.0995027248968075	0.920739124483795	1	18.7146945847539	15.9605726314442	20.0956384925306	19.0773226518306	18.1275163809243	21.0536002509839
ARMC2	armadillo repeat containing 2	1.46455378477308	43.1073418678067	0.550461176215278	0.406238604444766	1.35501936594044	0.175411387028572	0.493796894929469	2.24576335017047	0	1.97619944307134	2.81633585721225	1.53460456134809	2.62053298739263
ARMC4	armadillo repeat containing 4	-1.23132147646289	215.350487472919	-0.300207473397885	0.202493176141932	-1.48255600073883	0.138192414503187	0.439550292133285	10.2080152280476	19.0723823897761	11.2925682461219	11.3659268523208	10.997999356328	11.4648318198427
ARMC5	armadillo repeat containing 5	1.1135800058074	704.13760782657	0.15520521311908	0.103768614552436	1.49568550942398	0.134735628181352	0.433902733313914	29.7053243136185	34.6314311814355	29.9253058522231	31.3485003153982	39.260300027822	37.670161693769
ARMC6	armadillo repeat containing 6	1.06183836290825	2507.75320797527	0.086564170305386	0.0593387126208748	1.45881443128804	0.144616189514633	0.446252482060148	102.522499607025	110.318674980863	95.9098353085402	112.552850865018	113.209057327783	113.189157784993
ARMC7	armadillo repeat containing 7	1.10296319121448	549.184505976248	0.14138464520089	0.0917689745490496	1.54065844034599	0.123399936604835	0.413076361880787	16.945305278559	19.3735252696146	17.8371248433062	18.9096836127108	19.5342372288267	22.631875800209
ARMC8	armadillo repeat containing 8	1.4559093042162	425.958919318761	0.54192048573375	0.390203413777223	1.38881533733363	0.164888910181184	0.476815422857024	12.4878052956449	1.0038095994619	12.5244847820625	13.6122899765259	13.140051556543	12.6262043938008
ARMC9	armadillo repeat containing 9	-1.07706599471984	657.297333855742	-0.107106650381738	0.0800976817120495	-1.33720037949145	0.181157238081785	0.500742312169752	21.232671674339	24.0914303870856	20.8142564718293	21.4577970073314	21.9959987126559	19.0286429425442
ARMCX1	armadillo repeat containing; X-linked 1	1.04819905412512	1010.83644194448	0.0679127122285016	0.0609375147888088	1.11446475071828	0.265079858409374	0.601474254703412	64.5827096761144	51.8969562921801	65.958864528485	63.3005011716276	67.5545716276773	70.248151332491
ARMCX2	armadillo repeat containing; X-linked 2	1.34650319468893	1808.42169805415	0.429217652755597	0.746027392220618	0.575337658149511	0.565062957611225	0.829099946396198	0.0340267174268253	0	0.128324639160477	0.134111231295821	0.191825570168511	0
ARMCX3	armadillo repeat containing; X-linked 3	-1.05166450713016	993.217138321924	-0.0726745419930345	0.0962340626118564	-0.755185222577112	0.450137854025128	0.751299916250796	60.6015837371759	58.2209567687901	59.6196273539574	52.6721860914338	66.1478507797749	57.800619642376
ARMCX4	armadillo repeat containing; X-linked 4	-1.10206962699064	84.9664942999143	-0.14021537394618	0.184041133330648	-0.761869759268815	0.446137740339889	0.748768318431719	3.3686450252557	2.81066687849332	4.15771830879944	3.58747543716322	3.58074397647888	2.88854204292142
ARMCX5	armadillo repeat containing; X-linked 5	1.07400350245792	538.31234557907	0.102998698137512	0.085993605573672	1.19774833780252	0.23101500499025	0.563215601707715	18.9528816067417	14.5552391921975	20.1213034203627	19.8149344239576	20.7171615781992	20.7855911954552
ARMCX5-GPRASP2	ARMCX5-GPRASP2 readthrough	-1.04793854186462	229.271472614686	-0.0675541100556658	0.241520412478782	-0.279703522208917	0.77970497581884	0.948643715131967	11.8072709471084	8.73314351531852	11.857196658428	11.8688439696802	9.91098779203974	10.5416895174658
ARMCX6	armadillo repeat containing; X-linked 6	-1.0831466320621	602.768065313524	-0.115228562456024	0.748406577385804	-0.153965192099887	0.877637180961107	0.984899317377501	0.102080152280476	0	0.102659711328381	0.0670556156479106	0.0959127850842556	0.0893363518429305
ARMT1	acidic residue methyltransferase 1	-1.17596661386651	288.994760849855	-0.233847102102046	0.146883221514808	-1.59206136473846	0.111370917041065	0.393462056846971	5.95467554969443	8.03047679569519	6.72421109200897	5.3979770596568	5.85067989013959	6.49177490058628
ARNT	aryl hydrocarbon receptor nuclear translocator	-1.01375858113663	1480.77790967507	-0.0197141264384674	0.141841790253795	-0.138986728827896	0.889460636119784	0.988226567015455	62.8473470873463	32.3226691026731	62.3144447763274	59.4448032718728	53.6472177904603	48.9265420259782
ARNT2	aryl-hydrocarbon receptor nuclear translocator 2	1.11454204185318	363.717905021204	0.156451037799209	0.287833796354851	0.543546448612071	0.586753619325839	0.840937507269085	33.2441029260083	12.3468580733813	32.7484479137536	33.0584185144199	32.3226085733941	24.9843997320729
ARNTL	aryl hydrocarbon receptor nuclear translocator-like	-1.01872013124077	204.819610030197	-0.0267577603081057	0.141553171006332	-0.189029748453383	0.850069501194315	0.973995514164402	7.96225187787712	5.11942895725568	7.16051486515459	7.81197922298159	6.68192402753647	6.78956274006271
ARNTL2	aryl hydrocarbon receptor nuclear translocator-like 2	1.53233866506171	272.458532624053	0.615735185258258	0.377987129911799	1.62898452495443	0.10331629497101	0.378392008607912	7.28171752934061	0.602285759677139	8.28977168976679	8.71723003422838	9.17565643972712	8.24872315349725
ARPC1A	actin related protein 2/3 complex; subunit 1A; 41kDa	1.1164873109102	16761.2753343694	0.158966854751106	0.0369134316187958	4.30647728427834	1.65874954510569e-05	0.00178133795326796	215.287041159524	203.974110610658	216.740315542045	233.856459572088	243.042997403504	262.112856307158
ARPC1B	actin related protein 2/3 complex; subunit 1B; 41kDa	1.04697309997655	25446.9576402846	0.0662243753833498	0.116589957880145	0.568010972706831	0.570027517263507	0.831564933530113	39.8112593893856	55.2095279704044	40.6019158303748	45.6313464484032	43.544404428252	57.8303984263236
ARPC2	actin related protein 2/3 complex; subunit 2; 34kDa	-1.11787898579073	7928.15454348013	-0.160764019979808	0.10746919960625	-1.49590785610037	0.134677668793198	0.433862989317557	149.683529960605	211.603063566568	156.65871948711	163.481590949606	149.815770301607	171.257786482898
ARPC3	actin related protein 2/3 complex; subunit 3; 21kDa	-1.0235317846826	4817.88788035828	-0.0335559044052503	0.117331498928567	-0.285992292876779	0.774884024530916	0.946068106262282	81.7662019766612	115.538484898065	86.9271105673068	87.8763843065869	89.3907156985262	112.563803322092
ARPC4	actin related protein 2/3 complex; subunit 4; 20kDa	-1.19540928623748	4149.2748914813	-0.257504655134589	0.146040205633912	-1.76324495036725	0.0778591854792487	0.329551143801936	64.1403623495657	107.307246182477	67.3961004870823	64.3063354063463	68.7374959770498	75.9954566343862
ARPC4-TTLL3	ARPC4-TTLL3 readthrough	-1.41516832733279	207.834152076235	-0.500973664763929	0.300227883752901	-1.66864469249715	0.0951878160773444	0.363180145744643	7.00950378992601	13.6518105526818	6.85253573116945	6.37028348655151	7.19345888131917	6.55133246848157
ARPC5	actin related protein 2/3 complex; subunit 5; 16kDa	1.20399206812741	3482.09502836827	0.267825887686528	0.0890787591019827	3.00661897837962	0.00264170652072061	0.0462269157794403	69.2783966810163	53.2019087714806	70.1165828372844	68.1285054982772	87.7921692804553	86.8051552073807
ARPC5L	actin related protein 2/3 complex; subunit 5-like	1.00618029062773	1309.22747559239	0.00888883505395785	0.119099736215307	0.0746335410675361	0.940506286621991	1	19.7354961075587	28.7089545446103	20.8655863274935	20.6196018117325	25.5447717607734	25.0439572999682
ARPIN	actin-related protein 2/3 complex inhibitor	-1.21891269493656	1437.97896723479	-0.285594796103548	0.0923249547202298	-3.09336513588314	0.00197900478783824	0.0386892968435359	57.0968318422129	59.1243854083058	56.7708203645948	48.1794598430238	55.9491246324824	43.268573075926
ARPP19	cAMP-regulated phosphoprotein; 19kDa	1.10399781673522	1752.85551177951	0.142737319046898	0.105995236924457	1.34663899235988	0.17809652958087	0.496652735103564	96.806011079318	59.0240044483596	91.0848288761063	95.1854464122091	95.8168722991713	93.5649391634958
ARPP21	cAMP-regulated phosphoprotein; 21kDa	-1.14414763720317	71.3907403696753	-0.194273224946844	0.252321214496947	-0.769944078361255	0.441333065528967	0.745739962599755	5.44427478829205	3.0114287983857	5.67194905089307	4.1239203623465	4.50790089896001	4.52637516004181
ARRB1	arrestin; beta 1	-1.03543466821439	5811.60535311657	-0.0502365281440611	0.0590685554649805	-0.850478359401297	0.395059186949849	0.714680165245953	124.946106391303	116.542294497526	122.344710975598	129.450866008291	126.093341457435	110.241058174176
ARRB2	arrestin; beta 2	-1.05086829440896	1109.29928711902	-0.0715818672928394	0.100304927407721	-0.713642581105437	0.475448220120989	0.771218870897088	49.1345799643357	64.1434334056153	50.0979391282501	50.7611010454683	55.4375897786997	54.6142897599781
ARRDC1	arrestin domain containing 1	-1.61296959726624	1821.83814652482	-0.689719245507447	0.271690040241838	-2.53862543100038	0.0111288901980384	0.111063188810344	10.9225762940109	27.8055259050946	10.8049346173121	12.7070391652791	7.16148795295775	12.1497438506385
ARRDC1-AS1	ARRDC1 antisense RNA 1	1.21479293858415	776.153015832202	0.280710427464534	0.141693950988636	1.98110381922406	0.0475796320851567	0.255389500324148	12.657938882779	7.02666719623329	15.2449671322646	15.5904306381392	13.9393247655785	16.1698796835704
ARRDC2	arrestin domain containing 2	-1.1123100251679	1222.96398824251	-0.153558954818853	0.141352863944274	-1.08635191770427	0.277323325590281	0.613495270648069	13.0322327744741	5.32019087714806	11.8058668027638	9.58895303765122	9.01580179792002	10.8990349248375
ARRDC3	arrestin domain containing 3	1.26833494145062	459.337759894526	0.342935782196647	0.348976824671549	0.982689273190023	0.325760391698286	0.655445417653222	12.0454579690962	1.50571439919285	12.9094586995439	9.85717550024286	12.9801969147359	12.2390802024815
ARRDC4	arrestin domain containing 4	1.24295909983137	687.284114170758	0.313778824595337	0.217265580183241	1.44421782930687	0.148677711172889	0.452433390922899	49.270686834043	17.968191830368	49.7129652107686	47.5424314943686	54.4145200711343	48.8074268901877
ARSA	arylsulfatase A	1.0042878960538	839.484990040432	0.00617290143053552	0.0912985049556034	0.06761229478552	0.946094267974182	1	17.2515457354004	14.254096312359	18.9150518122542	17.0991819902172	18.3832838078157	18.1352794241149
ARSB	arylsulfatase B	-1.14469834125645	592.693713151718	-0.194967459534475	0.090812359870951	-2.14692647357181	0.0317991356317661	0.203750979799943	26.9831869194725	29.7127641440722	25.84458232692	25.7828842166216	25.8644810443876	22.4234243125755
ARSD	arylsulfatase D	-30.933464688117	754.608023167278	-4.95109652574188	1.26481787119325	-3.91447388474274	9.06015426562218e-05	0.00546362148964193	0.136106869707301	1.90723823897761	0.0513298556641906	0.0335278078239553	0	0.0297787839476435
ARSE	arylsulfatase E (chondrodysplasia punctata 1)	-1.2339010854549	419.277373945012	-0.303226746802254	0.687909744435515	-0.440794376377203	0.659361865126587	0.884584126235968	0.102080152280476	0	0.153989566992572	0.167639039119777	0.0959127850842556	0.0297787839476435
ARSG	arylsulfatase G	-1.0216896390687	139.00529169077	-0.0309570121487919	0.171152100722234	-0.18087427509308	0.856466261291058	0.976398846582389	10.4802289674622	6.52476239650234	8.00745748361374	9.35425838288353	7.99273209035463	8.48695342507839
ARSI	arylsulfatase family; member I	1.06152472275119	31.5074277568249	0.0861379717851618	0.915999879098787	0.0940370995134948	0.925079686149081	1	4.25333967835316	0	5.82593861788564	4.02333693887464	3.61271490484029	3.33522380213607
ARSJ	arylsulfatase family; member J	-1.16169675588345	319.577919211774	-0.21623352323623	0.130221415121191	-1.66050663045699	0.0968125751479773	0.364950066890414	12.0454579690962	8.33161967553376	12.8067989882156	9.38778619070749	10.8061737861595	10.273680461937
ARSK	arylsulfatase family; member K	1.25576320831351	137.322429460756	0.328564449581257	0.481124618290825	0.682909244487361	0.494664192050813	0.782864627754587	4.45749998291411	0	5.51795948390049	4.62683747970583	3.67665676156313	4.94327813530882
ART5	ADP-ribosyltransferase 5	1.47105710676829	15.9599933282634	0.556853253426352	0.934206628355315	0.596070758357496	0.551127957929984	0.820464797985589	1.87146945847539	0	2.61782263887372	2.48105777897269	1.91825570168511	2.47163906765441
ARTN	artemin	-1.3659294081264	137.318861741111	-0.449882926396998	0.680581457601445	-0.661027304479478	0.508594803254773	0.792669773382861	0.102080152280476	0	0.179654494824667	0.100583423471866	0.0639418567228371	0.119115135790574
ARV1	ARV1 homolog; fatty acid homeostatsis modulator	1.00927346250018	315.177823306513	0.0133171254255187	0.116792071692837	0.114024224696884	0.909218590148948	0.99621972808123	6.09078241940173	6.9262862362871	6.18524760753497	6.20264444743173	6.2023601021152	7.14690814743444
ARVCF	armadillo repeat gene deleted in velocardiofacial syndrome	-1.11761786198922	565.777115229405	-0.160426983481108	0.105642856791834	-1.5185786181192	0.128868596574088	0.423147795954999	39.4369654976905	40.9554316580455	38.8567007377923	34.3995308273781	38.3331431053408	38.0275071011407
ARX	aristaless related homeobox	1.06999691711609	58.3609074760993	0.0976066399276033	0.647967194995674	0.150635156658286	0.880263526816647	0.985550688157541	0.0680534348536506	0	0.205319422656763	0.100583423471866	0.191825570168511	0.119115135790574
AS3MT	arsenite methyltransferase	1.58816103009961	82.399585328349	0.667357200609295	1.73196088845093	0.385318863179515	0.700001187668516	0.909535000095256	10.71841598945	0	12.5244847820625	9.08603592029189	11.8612144220863	16.5867826588374
ASAH1	N-acylsphingosine amidohydrolase (acid ceramidase) 1	1.02445732669803	1378.94117719141	0.0348598907978371	0.0674356950760004	0.516935293075126	0.605201329544238	0.851010063463538	31.4747136198134	30.4154308636955	32.6457882024252	31.7173062014617	32.1307830032256	36.7470193913921
ASAH2B	N-acylsphingosine amidohydrolase (non-lysosomal ceramidase) 2B	-1.63973840742182	33.2399482536007	-0.713465675564431	0.462354510355582	-1.54311390845031	0.122803140691105	0.411592655599795	0.680534348536506	2.50952399865475	0.82127769062705	1.10641765819053	0.575476710505534	0.655133246848157
ASAP1	ArfGAP with SH3 domain; ankyrin repeat and PH domain 1	-1.12041935865847	2612.89210163843	-0.164038815693294	0.145270145399872	-1.12919839958691	0.258814148718673	0.594743001929837	131.036888810704	72.5754340410952	117.134730625683	121.035386244479	91.1810876867657	84.780197898941
ASAP2	ArfGAP with SH3 domain; ankyrin repeat and PH domain 2	-1.10268344990048	1528.25870800276	-0.141018692286145	0.0853741379732118	-1.65177295647065	0.0985808436245734	0.368538160989434	36.3405342118494	23.9910494271394	35.4176004082915	32.3208067422929	30.7560330836846	29.0938719168477
ASAP3	ArfGAP with SH3 domain; ankyrin repeat and PH domain 3	1.06800174084443	1176.00347289688	0.0949139986224549	0.153559409747767	0.618093015454787	0.536514026126791	0.809632454984906	89.1159729408555	47.9820988542787	90.1608914741508	91.2291650889824	83.0604718829653	77.8119624551924
ASB1	ankyrin repeat and SOCS box containing 1	1.27815860748984	1598.18505282406	0.354066872310812	0.231939771680118	1.5265466105534	0.126873791680361	0.419761843226385	51.7206104887745	15.358286871767	51.3555205920227	49.8223224263976	56.7164269131565	50.117693383884
ASB13	ankyrin repeat and SOCS box containing 13	1.01177123041411	1516.065378599	0.0168831219915705	0.105174425511703	0.160524974673543	0.872467549774495	0.982923101402721	28.6504960733869	40.5539078182607	28.4367400379616	32.7231404361804	34.2088933467178	34.1264864039994
ASB16	ankyrin repeat and SOCS box containing 16	-1.79998812203855	41.310272214749	-0.847987386370158	0.377741448740267	-2.24488837324608	0.0247752995286049	0.176248603134754	1.76938930619492	3.9148574379014	1.43723595859734	1.91108504596545	0.959127850842556	1.04225743816752
ASB16-AS1	ASB16 antisense RNA 1	-1.01175853892837	176.519579258322	-0.0168650249575492	0.236580280104319	-0.0712866894489795	0.943169588558464	1	6.63520989823093	2.20838111881618	5.54362441173259	6.20264444743173	3.54877304811746	5.62819016610462
ASB3	ankyrin repeat and SOCS box containing 3	1.43101018670268	234.339060871306	0.517033941982916	0.297919192232318	1.73548383408522	0.0826551424273011	0.339520560156577	4.76374043975554	1.70647631908523	5.36396991690792	6.16911663960778	7.4172553798491	4.5859327279371
ASB4	ankyrin repeat and SOCS box containing 4	-116.554317856084	39.0080433505803	-6.86485864112415	1.52924155791915	-4.48906100254376	7.15378108559249e-06	0.000995340813274126	0.0680534348536506	3.71409551800902	0.0256649278320953	0.0335278078239553	0	0
ASB5	ankyrin repeat and SOCS box containing 5	-1.35714755651406	160.255894875064	-0.440577586989617	0.135585843642532	-3.24943648358442	0.0011563389837745	0.0275954930389655	8.13238546501125	8.73314351531852	10.240306205006	6.40381129437546	6.64995309917505	7.74248382638731
ASB6	ankyrin repeat and SOCS box containing 6	1.0782628225799	1589.31320228733	0.108708872541166	0.0570369984012947	1.90593606936192	0.0566585006323188	0.278008713237782	39.0286448885686	35.936383660736	38.8823656656244	40.2668971965703	44.5994450641789	42.9410064525019
ASB7	ankyrin repeat and SOCS box containing 7	1.09874454629405	403.046979232297	0.135856004454863	0.158571819161342	0.856747467320366	0.39158446393827	0.711513826641342	13.1683396441814	6.32400047660996	13.1147781222007	12.7070391652791	14.7066270462525	10.9883712766804
ASB8	ankyrin repeat and SOCS box containing 8	-1.08117218213461	698.872708441638	-0.112596297846568	0.0732687905994489	-1.53675660435174	0.124352923911607	0.414723278486853	24.8735304390093	26.0990495860094	24.8693150693004	23.4024098611208	23.6584869874497	24.9546209481252
ASB9	ankyrin repeat and SOCS box containing 9	-1	91.2095118760278	0	1.66996666898886	0	1	1	0	0	0	0	0	0
ASCC1	activating signal cointegrator 1 complex subunit 1	1.00575397698272	698.896862226347	0.00827744272307812	0.0768943824440493	0.107646910736308	0.91427578378187	0.998232711883675	19.6334159552782	14.4548582322513	19.4283503688962	19.6808231926618	17.6159815271416	20.1900155165023
ASCC2	activating signal cointegrator 1 complex subunit 2	1.15022488113934	1603.11868068599	0.201915950897667	0.17948963594484	1.12494490188681	0.260612383004061	0.596342900338686	64.3445226541266	28.9097164645027	71.0661851670719	73.5935381735819	57.7714675490833	64.8284126540199
ASCC3	activating signal cointegrator 1 complex subunit 3	1.18825575652072	898.433422919824	0.248845390812372	0.262411212060567	0.948303195043878	0.342975124808321	0.672963796754586	66.9645798959922	17.7674299104756	63.9570001575815	63.769890481163	64.1017113646441	54.1378292168159
ASCL2	achaete-scute family bHLH transcription factor 2	-1.13768631536296	44.1486287243085	-0.18610283035663	0.345385879457322	-0.538825821857682	0.590007044535495	0.842270607444244	5.58038165799935	7.52857199596424	5.64628412306097	4.05686474669859	7.09754609623491	5.9557567895287
ASF1A	anti-silencing function 1A histone chaperone	1.11545318023337	361.506327965017	0.157629959514192	0.127864291738048	1.23279108945541	0.217653716626106	0.547281562737802	14.3933014715471	12.8487628731123	13.9617207406599	15.7915974850829	13.0121678430973	19.1179792943871
ASF1B	anti-silencing function 1B histone chaperone	1.06857425912308	2006.44125627917	0.0956871696224177	0.0572352890136865	1.67182120106944	0.0945595848526555	0.362486734133794	72.7491218585525	66.2514335644853	69.8599335589634	79.9302938523094	69.6966238278924	82.695683022606
ASGR1	asialoglycoprotein receptor 1	-1.12001436129202	151.910451484922	-0.163517231239976	0.147787333932588	-1.10643603134869	0.268537837264386	0.604422157689967	12.4878052956449	15.7598107115518	12.7554691325514	11.3659268523208	13.4277899117958	12.7453195295914
ASH1L	ash1 (absent; small; or homeotic)-like (Drosophila)	1.01578419556941	1173.36232081938	0.0225939325709753	0.277070028460599	0.0815459279248181	0.935007801267755	1	45.8680150913605	13.0495247930047	43.1427436857522	42.8820662068388	40.027602308496	24.0016998618006
ASH1L-AS1	ASH1L antisense RNA 1	1.27454522017036	73.0017017070889	0.349982560302592	0.32055585581297	1.09179899214442	0.274921462151957	0.610669859835179	2.24576335017047	0	2.43816814404906	2.51458558679665	2.2379649852993	2.20363001212562
ASH2L	ash2 (absent; small; or homeotic)-like (Drosophila)	1.14715475065855	1729.35727687781	0.198060023392353	0.103086315189652	1.92130277455329	0.0546935475665227	0.27301500550637	75.4712592526985	44.0672414163773	73.6070130224494	74.3646777535329	78.1369489153069	79.6284682759987
ASIC1	acid sensing (proton gated) ion channel 1	-1.12175645596994	1229.35381640373	-0.165759487084476	0.101126675815467	-1.63912722086257	0.101186767011702	0.373750987697353	34.9114120799228	28.1066687849332	33.8007099548695	35.8412265638082	26.1841903280018	28.3494023181566
ASIC3	acid sensing (proton gated) ion channel 3	1.20327465036014	29.1289402221474	0.266965978746834	0.404079615566376	0.660676679699972	0.508819682284994	0.792705067423134	0.646507631109681	0	0.718617979298669	0.704083964303061	0.671389495589789	0.6849120307958
ASIC4	acid sensing (proton gated) ion channel family member 4	1.19247959965262	17.8252810335947	0.253964585533307	0.658378205877869	0.385742698142134	0.699687237024178	0.909425200141099	0.680534348536506	0	0.128324639160477	0.435861501711419	0.511534853782696	0.178672703685861
ASL	argininosuccinate lyase	-1.19531900819876	2303.55190432298	-0.257395697810467	0.173356000679885	-1.48478101018128	0.137601843886468	0.439043408688631	23.1041411328144	42.4611460572383	24.8179852136362	26.6881350278684	22.1238824261016	29.6894475958006
ASMTL	acetylserotonin O-methyltransferase-like	-1.01817306066455	1845.03650342395	-0.0259827996676127	0.0722459273629444	-0.359643797457011	0.719113526455157	0.918841258249986	59.7849425189321	62.1358142066915	57.2584539934047	59.3106920405769	58.9863628268172	63.7861552158523
ASMTL-AS1	ASMTL antisense RNA 1	-2.15600048261728	50.3487492484741	-1.10835750103545	0.493148187835013	-2.2475140908482	0.0246071910743861	0.175610445541784	0.748587783390157	4.61752415752473	0.898272474123336	1.00583423471866	1.05504063592681	0.804027166586374
ASNA1	arsA arsenite transporter; ATP-binding; homolog 1 (bacterial)	-1.07482352592792	3460.65082071205	-0.104099804774187	0.168908854842873	-0.616307563455008	0.537691547938895	0.810668204966758	72.4769081191379	127.985723931392	72.4777561978372	87.4405228048754	80.3429429722448	98.9251202740717
ASNS	asparagine synthetase (glutamine-hydrolyzing)	-1.16825455640677	8497.42840884583	-0.224354663988619	0.0488084217989218	-4.59663836116035	4.29361891738667e-06	0.000756400573097815	527.890494159768	448.502129039576	546.816952390623	434.688028437581	435.380102425798	489.265420259782
ASNSD1	asparagine synthetase domain containing 1	1.25364639392192	638.985212812757	0.326130475990923	0.0843427377975231	3.86672859462834	0.000110305068488305	0.00628899334119321	23.6825953290704	20.5780967889689	24.4073463683226	28.3309976112422	31.6831900061658	30.2552444908058
ASPH	aspartate beta-hydroxylase	1.00229535161099	8711.52133278167	0.00330769767226912	0.0798231562345547	0.0414378211574307	0.966946861754601	1	82.4127096077709	59.726671167983	84.7969215572429	72.4200648997435	87.6323146386482	78.4373169180929
ASPHD1	aspartate beta-hydroxylase domain containing 1	-4.9479327563097	923.552440980156	-2.30682589384748	1.1428059342684	-2.0185631039134	0.0435326491380707	0.241781227713713	0.102080152280476	0	0.128324639160477	0.0335278078239553	0	0.0297787839476435
ASPHD2	aspartate beta-hydroxylase domain containing 2	-1.10387872208699	113.071098325265	-0.142581678769415	0.140817798039164	-1.01252597863915	0.311286631860133	0.643547349806833	7.41782439904792	8.63276255537233	9.21370909172222	8.31489634034092	7.48119723657194	7.86159896217788
ASPM	abnormal spindle microtubule assembly	1.16380502889029	624.495792763963	0.218849385210641	0.390041341447283	0.561092791852732	0.57473428175529	0.833931252327066	25.9964121140945	2.71028591854713	24.227691873498	23.3688820532968	21.9320568559331	18.045943072272
ASPRV1	aspartic peptidase; retroviral-like 1	-1.08779130847197	40.4076867527416	-0.121401803728442	0.281439686896122	-0.43135993031875	0.66620668037632	0.889240033575203	1.73536258876809	2.71028591854713	2.23284872139229	1.60933477554985	2.33387777038355	2.23340879607326
ASPSCR1	alveolar soft part sarcoma chromosome region; candidate 1	1.06606215065269	1223.38234286519	0.0922915486268076	0.0878901460766937	1.05007845300738	0.293682044346867	0.628582467886554	61.8605722819684	71.8727673214719	64.1879845080704	66.2844760679596	73.8528445148768	78.6755471896741
ASRGL1	asparaginase like 1	-1.19210434444639	408.775306373066	-0.253510519883061	0.217961841905067	-1.16309587800913	0.24479060433672	0.578505165196061	35.1495991019105	65.046862045131	37.2654752122024	36.6123661437592	41.9138870818197	42.434767125392
ASS1	argininosuccinate synthase 1	-1.23500553880283	1305.91655089191	-0.304517512081575	0.320282237736429	-0.950778645215325	0.341716755214786	0.672074385977499	7.00950378992601	1.30495247930047	8.08445226711003	4.69389309535374	5.21126132291122	4.22858732056537
ASTE1	asteroid homolog 1 (Drosophila)	1.02572762213573	111.114286273904	0.0366476799082684	0.196002130205467	0.186975926587385	0.851679507872103	0.974253264460644	1.73536258876809	2.91104783843951	2.61782263887372	2.44752997114874	2.39781962710639	2.56097541949734
ASTN1	astrotactin 1	-1.23155025914978	29.8589063315268	-0.300475504935206	0.85752686978352	-0.35039777238824	0.726040197937817	0.922249095323566	0.102080152280476	0	0.076994783496286	0.0670556156479106	0.0959127850842556	0.0297787839476435
ASTN2	astrotactin 2	1.27080627977827	256.126721628388	0.34574412436028	0.172687969870052	2.00213208030909	0.045270528080772	0.247834011794143	10.0038549234866	4.41676223763235	11.1385786791294	12.0364830088	10.6463191443524	12.4177529061673
ASUN	asunder spermatogenesis regulator	1.1827641528344	1039.4975621701	0.242162424093581	0.137895521301502	1.75612972638976	0.0790662604047576	0.331008574133821	38.3821372574589	18.1689537502604	35.6999146144446	36.4782549124634	38.7807361024007	39.5462250824705
ASXL1	additional sex combs like transcriptional regulator 1	1.12141915219636	4493.29598347478	0.165325614245168	0.213677892878481	0.773714173319696	0.439099836580292	0.744377358995108	221.54795716606	78.3975297179743	216.201352057571	215.248526229793	204.997592653416	175.27792231583
ASXL2	additional sex combs like transcriptional regulator 2	-1.13697928348981	653.842404207727	-0.185205967617323	0.265962569599784	-0.696361025147328	0.486202764739277	0.778033593421833	15.4141029943519	5.42057183709425	13.9103908849957	14.7187076347164	10.3585807890996	6.90867787585329
ASXL3	additional sex combs like transcriptional regulator 3	1.17720214848638	5.19779291356551	0.235362080425107	4.49507828931618	0.0523599513237647	0.958241884533433	1	1.12288167508524	0	0.846942618459145	1.00583423471866	0.927156922481137	0.416902975267009
ATAD1	ATPase family; AAA domain containing 1	1.06892382601331	746.114286493026	0.0961590469326126	0.0787990866885203	1.22030661741948	0.222348662166854	0.552110732098921	17.6598663445223	15.0571439919285	17.9397845546346	18.004432801464	19.5342372288267	19.4455459178112
ATAD2	ATPase family; AAA domain containing 2	1.07023414760797	1809.27508826192	0.0979264663811381	0.0944222498398322	1.03711219068864	0.299683574434684	0.632145669791661	111.913873616828	85.0226730744228	109.460917203887	115.302131106582	120.594341779271	106.072028421506
ATAD2B	ATPase family; AAA domain containing 2B	-1.37477500628032	214.64423309445	-0.459195528540041	0.193525146444695	-2.37279514820711	0.0176540520868411	0.146198387648631	10.5823091197427	17.0647631908523	10.4199606998307	10.2930370019543	9.46339479497989	8.60606856086897
ATAD3A	ATPase family; AAA domain containing 3A	1.20791623099368	3418.35830281949	0.272520407212261	0.0606704361077292	4.49181553151128	7.06185785274064e-06	0.000995340813274126	122.870476628266	105.098865063661	124.423570129998	139.710375202422	147.897514599922	157.083085323819
ATAD3B	ATPase family; AAA domain containing 3B	1.08459202979668	1476.41538642608	0.117152473755402	0.0569542190701966	2.05695865324762	0.0396902032373972	0.230567875716617	42.6014502183853	40.0520030185297	42.0904816446363	43.7202614024377	47.5727414017908	49.1647722975594
ATAD3C	ATPase family; AAA domain containing 3C	1.17978215735343	22.2846894573222	0.238520495587524	0.828504810339769	0.287892710592359	0.773428866914884	0.944806482614606	0.0340267174268253	0	0.179654494824667	0.0335278078239553	0.191825570168511	0.119115135790574
ATAD5	ATPase family; AAA domain containing 5	1.00879229552917	146.06529183135	0.0126291624953621	0.292634754478862	0.0431567416448968	0.965576588104247	1	12.0114312516693	3.21219071827807	10.8049346173121	8.8513412655242	10.7422319294366	8.0104928819161
ATAT1	alpha tubulin acetyltransferase 1	-1.03958323662113	559.736202793093	-0.0560052755151395	0.073751298883067	-0.759380192122936	0.447625159067522	0.749852911516668	20.3479770212415	20.3773348690765	22.610801420076	21.5248526229793	20.1736557960551	21.6789547138845
ATE1	arginyltransferase 1	1.2428251797156	657.087942865771	0.313623375959933	0.155263859601462	2.01993803815617	0.0433898150632026	0.241329872428505	10.0378816409135	4.01523839784759	9.67567779269993	10.3936204254261	12.0850109206162	9.73766235087942
ATE1-AS1	ATE1 antisense RNA 1	-1.83591146239966	8.19043813677549	-0.876496485855816	1.43929135449578	-0.608977802248297	0.542539152404984	0.814329994285292	0.0340267174268253	0	0.0513298556641906	0	0.0319709283614185	0.0297787839476435
ATF1	activating transcription factor 1	-1.02641625692612	263.925747456376	-0.0376159258919115	0.137785682906739	-0.273003153145977	0.784850791754929	0.95009824586219	7.62198470360887	5.42057183709425	6.74987601984107	6.10206102395987	6.68192402753647	7.65314747454438
ATF2	activating transcription factor 2	-1.08976876607951	554.615572069492	-0.124022047460429	0.110983021112856	-1.11748667694236	0.263786292993146	0.600189419219204	18.5445609976198	13.8525724725742	19.0433764514147	17.7362103388724	15.2501328283966	16.9441280662091
ATF3	activating transcription factor 3	-1.11080623297666	847.466892440769	-0.15160717756944	0.070526354772758	-2.14965282209652	0.0315826868344128	0.203111134896127	99.9364690825859	78.2971487580281	106.791764709349	90.4244977012075	87.8880820655395	90.4679456329409
ATF4	activating transcription factor 4	-1.12355552138734	17337.5018941252	-0.168071418199208	0.0841673913826887	-1.99687094298822	0.0458392044268672	0.249865462203907	835.015645654293	1043.66084056054	871.529619322293	805.203832700111	851.289909479491	907.359546884697
ATF5	activating transcription factor 5	-1.7151677959713	1056.38855507788	-0.778349723088434	0.0739119598941035	-10.5307682843698	6.23237113098788e-26	2.44293367406897e-22	126.681468980071	114.534675298603	130.608817737533	79.0250430410627	74.0766410134067	72.9282418877789
ATF6	activating transcription factor 6	-1.26944265291642	1359.64979218643	-0.344195222695675	0.0659612907657869	-5.21813958913921	1.80729241130394e-07	9.1408186183337e-05	55.1573089488838	44.7699081360007	56.6938255810986	46.7377641065937	40.1235150935803	42.9112276685543
ATF6B	activating transcription factor 6 beta	-1.11741046912065	2172.53234491612	-0.160159242209382	0.0647357428468219	-2.47404656479114	0.0133592283345764	0.122994328278229	65.637537916346	49.3874322935254	63.9313352297494	60.1824150439998	54.3825491427729	54.0782716489206
ATF7	activating transcription factor 7	1.01506450294545	919.817759652609	0.0215714073343417	0.324640705131651	0.0664470197155156	0.947021936570787	1	27.8338548551431	4.71790511747092	25.7675875434237	24.9446890210227	18.6710221630684	17.5099249612144
ATF7IP	activating transcription factor 7 interacting protein	1.07671955469539	1510.66255706139	0.106642530535003	0.18803558743717	0.567140146120671	0.570618969232298	0.831715462065704	44.3708395245802	18.2693347102066	41.7055077271549	42.8485383990149	41.4662940847598	32.6375472066173
ATF7IP2	activating transcription factor 7 interacting protein 2	2.47896822911316	40.1775870869066	1.30973978171321	1.5902323435223	0.82361535850302	0.410158146429746	0.721523973410361	0	0	0	0	0.0639418567228371	0
ATG10	autophagy related 10	-1.02847953900733	278.916419271413	-0.0405130925830369	0.105621049497966	-0.383570252100336	0.70129699190394	0.910536231869979	6.22688928910903	5.62133375698663	7.21184472081878	6.20264444743173	7.00163331115066	6.49177490058628
ATG101	autophagy related 101	1.05222956612731	1445.63334819682	0.0734494933966766	0.121716541021423	0.603447097496377	0.546211298738019	0.816946194115558	36.612747951264	55.510670850243	40.7302404695353	44.5584565980366	49.3311424616688	50.8323841986274
ATG12	autophagy related 12	-1.05225886878079	854.349366394096	-0.0734896692343403	0.106350466525261	-0.691014074836097	0.48955669605182	0.780274527492051	28.242175464265	31.218478543265	30.695253687186	28.1298307642985	26.1522193996404	34.5136105953188
ATG13	autophagy related 13	-1.03148847887279	3418.3256196165	-0.0447277072487211	0.0427996670222108	-1.04504801931075	0.296000776581089	0.630313211464742	91.6679767478674	83.015053875499	91.9061065667333	93.5425838288353	89.7743668388632	86.447809800009
ATG14	autophagy related 14	1.21053749521884	460.504917544812	0.275647766101416	0.25564232545334	1.07825558859473	0.280919710578473	0.615589118401101	8.43862592185267	1.70647631908523	9.26503894738641	8.21431291686905	8.72806344266726	8.30828072139253
ATG16L1	autophagy related 16-like 1	1.11369492478317	1609.70138396282	0.155354088351606	0.139102119043773	1.11683480754681	0.264064963141384	0.600542402229587	18.0001335187906	8.43200063547995	16.6052083073657	15.6910140616111	19.4383244437425	16.1698796835704
ATG16L2	autophagy related 16-like 2	-1.18359050369411	177.585226003002	-0.243170026510664	0.18988893986536	-1.28059078471386	0.200337438514129	0.525617586757535	3.33461830782888	3.9148574379014	3.3107756903403	3.11808612762784	2.62161612563632	3.27566623424078
ATG2A	autophagy related 2A	1.28247995653413	1847.01123607936	0.358936278592741	0.227406024598794	1.57839388479704	0.114475149209204	0.398491771902646	48.7943127900675	14.4548582322513	44.2463355825323	47.6094871100165	50.8657470230169	44.3703880819888
ATG2B	autophagy related 2B	1.16451169686111	342.323412981934	0.219725130676965	0.177387486770525	1.23867322705355	0.215466537470819	0.544009636232685	11.9093510993889	5.62133375698663	11.1642436069615	13.4446509374061	13.2679352699887	8.96341396824069
ATG3	autophagy related 3	1.06997172666224	1068.87455152343	0.097572674810442	0.0754539472783507	1.29314208639735	0.195961921349252	0.519615586814632	17.9320800839369	17.2655251107447	17.5548106371532	17.3674044528088	18.9907314466826	21.887406201518
ATG4A	autophagy related 4A; cysteine peptidase	-1.28592189637898	127.248896550324	-0.362803019704279	0.213202743107041	-1.7016808246324	0.0888152169220012	0.351827636715527	1.76938930619492	3.9148574379014	3.20811597901191	2.04519627726127	2.33387777038355	2.41208149975912
ATG4B	autophagy related 4B; cysteine peptidase	1.17363235059335	2240.29073190282	0.230980543844921	0.0715461400130359	3.22841377330538	0.00124478779543854	0.0287437818036537	88.8437592014409	66.7533383642162	92.368075267711	95.0178073730893	99.0459360636746	111.283315612344
ATG4C	autophagy related 4C; cysteine peptidase	1.24130704108544	156.802374781675	0.311860014632022	0.473324877542037	0.658870956142222	0.509978637821219	0.793406932168971	5.61440837542617	0	5.69761397872516	4.7274209031777	4.76366832585136	5.30062354268054
ATG4D	autophagy related 4D; cysteine peptidase	-1.03434328615717	1027.5714689847	-0.0487150783438404	0.0796877975516613	-0.611324190661168	0.540984979229095	0.813318965321026	34.1628242965326	39.3493362989064	35.802574325773	36.6794217594071	34.1769224183564	37.8190556135072
ATG5	autophagy related 5	1.05405221125549	510.669066076485	0.0759463309730248	0.121706770866477	0.62401073031791	0.532620538149519	0.80693375375846	12.2836449910839	19.7750491093994	14.6290088642943	15.1210413286038	17.4241559569731	17.0930219859474
ATG7	autophagy related 7	1.08099049059211	975.912993582998	0.112353831827462	0.0868793284518527	1.29321708431168	0.195935988454467	0.519615586814632	19.5653625204246	14.7560011120899	19.8646541420418	19.6137675770139	21.0368708618134	21.5896183620415
ATG9A	autophagy related 9A	1.01212608758715	3296.38844279932	0.0173890277847789	0.0564892522651756	0.307828960155999	0.758212483885731	0.937984340764114	64.5486829586876	50.3912418929873	64.9835972708653	67.6926439965658	61.032502241948	63.399031024533
ATG9B	autophagy related 9B	1.09073076461519	92.894748208179	0.125295031551706	0.434673572148253	0.288250861289934	0.773154718448899	0.944718526005524	1.32704197964619	0	1.53989566992572	1.17347327383844	1.27883713445674	1.1613725739581
ATHL1	ATH1; acid trehalase-like 1 (yeast)	-1.14721900571313	1146.53604747117	-0.198140830147015	0.0762790577645968	-2.59757836493593	0.00938836950987293	0.100427978021562	29.7053243136185	33.4268596620812	29.9509707800552	27.5933858391152	27.7507658177113	27.7538266392037
ATIC	5-aminoimidazole-4-carboxamide ribonucleotide formyltransferase/IMP cyclohydrolase	1.09697447154928	7011.61223803013	0.133529952178842	0.0681133392513427	1.96040824963973	0.0499480923945697	0.261875725561089	262.345991360823	186.106299740236	264.708065660231	265.003793040543	264.943083331075	285.876325897377
ATL1	atlastin GTPase 1	-1.30098153354263	26.5936269400684	-0.379600484226691	0.560046747715731	-0.677801425996976	0.497897606796269	0.78457654039786	0.238187021987777	0	0.230984350488858	0.100583423471866	0.22379649852993	0.148893919738217
ATL2	atlastin GTPase 2	1.0091138541938	1287.16504502642	0.0130889570153479	0.0813890699018897	0.160819592005732	0.872235493898431	0.982737877898354	44.3027860897265	50.5920038128797	45.7092364689618	45.4972352171074	53.1996247934004	47.7353906680725
ATL3	atlastin GTPase 3	-1.09004701259289	1215.28703716714	-0.124390358279258	0.106930560535238	-1.16328164424301	0.244715250587818	0.578486081418618	47.127003636153	61.8346713268529	48.9430173758058	47.3747924552489	52.6880899396177	49.9687994641458
ATM	ATM serine/threonine kinase	1.13232647831079	611.897667658064	0.179289983551032	0.332145330827373	0.539793779742203	0.589339257263544	0.842070209602885	16.162690777742	2.30876207876237	13.8847259571636	13.9475680547654	13.74749919541	10.4523531656229
ATMIN	ATM interactor	1.06970366944001	946.558680919708	0.0972111949075538	0.101896713484811	0.954016980361634	0.340075047213884	0.670168595324564	33.9586639919717	20.1765729491842	34.7759772124892	36.0759212185759	32.0988120748642	32.7864411263555
ATN1	atrophin 1	-1.00025152128335	9464.95766735409	-0.000362822881241602	0.130730124312148	-0.00277535788442517	0.997785587636108	1	281.02665922815	164.524393351805	268.301155556724	290.786677257164	238.886776716519	209.52352385562
ATOH8	atonal bHLH transcription factor 8	1.16903292254437	1004.85106473068	0.225315559914625	0.0610809495394033	3.68880250902573	0.000225312022395045	0.0099301970542909	28.0039884422772	29.612383184126	31.3882067386526	35.9418099872801	36.3509455469329	35.3176377619052
ATOX1	antioxidant 1 copper chaperone	-1.22732100502115	1168.75240082768	-0.295512634317418	0.295810709047455	-0.998992346385982	0.317798398901769	0.649780778503075	22.389580066851	67.2552431639472	21.7638588016168	26.4199125652768	33.2177945675138	36.5683466877062
ATP10A	ATPase; class V; type 10A	1.13541450003226	282.54661847904	0.183219071061397	0.555203955049811	0.330003180623882	0.741397558836245	0.930024187934514	4.86582059203602	0	3.77274439131801	4.29155940146628	3.67665676156313	2.32274514791619
ATP10B	ATPase; class V; type 10B	-1	8.15229890602524	0	1.7800819562744	0	1	1	0	0	0	0	0	0
ATP10D	ATPase; class V; type 10D	1.19890139052243	240.306798637721	0.261713002159406	0.453117117453219	0.577583569630706	0.5635453023825	0.828347642974356	0.340267174268253	0	0.230984350488858	0.402333693887464	0.191825570168511	0.297787839476435
ATP11A	ATPase; class VI; type 11A	-1.14818880644554	1071.10604481343	-0.199359896130095	0.184953639860844	-1.07789117467539	0.281082324352197	0.615601307936596	60.8397707591636	26.8017163056327	57.2584539934047	51.0963791237079	42.8090730759394	37.1043647987638
ATP11B	ATPase; class VI; type 11B	1.10705228636303	930.498043296644	0.146723362584922	0.168637732243574	0.870050614609788	0.384272744495912	0.705003173563049	34.094770861679	14.9567630319823	33.4670658930523	32.5219735892366	33.9211549914651	29.2725446205335
ATP11C	ATPase; class VI; type 11C	1.19342753136648	373.927882884503	0.255110964147015	0.214723122362857	1.18809265317923	0.234796908506288	0.567238941212648	16.0946373428884	5.42057183709425	16.1175746785559	15.5569028303153	17.871748954033	14.0258072393401
ATP13A1	ATPase type 13A1	1.08006850941678	3311.90512065131	0.111122826334201	0.166053417892895	0.669199271802254	0.503368370712847	0.788653057500545	99.3239881689031	45.2718129357316	97.1160869166487	103.232120289958	88.1118785640695	79.1520077328364
ATP13A2	ATPase type 13A2	1.06059357574991	3195.68323247259	0.0848719148945047	0.0757973552251367	1.11972132328911	0.262832535436638	0.598975483010326	82.5488164774782	67.0544812440548	82.2817586296976	91.2291650889824	87.3765472117568	78.4968744859882
ATP13A3	ATPase type 13A3	1.01264770919754	947.502953951222	0.0181323611174848	0.148158115991897	0.122385203106096	0.902593956626623	0.993964501764258	31.8490075115085	17.2655251107447	31.5678612334772	29.6050543085525	31.0757423672988	25.1332936518111
ATP1A1	ATPase; Na+/K+ transporting; alpha 1 polypeptide	1.12406548609696	12886.6371177697	0.168726086906939	0.170261792068168	0.990980330098876	0.321695185111346	0.653518891858097	157.509674968774	68.2590527634091	158.99422791983	154.462610644962	158.511862815913	133.885412628605
ATP1A1-AS1	ATP1A1 antisense RNA 1	1.40356884367109	59.6569312402644	0.489099828358494	0.374135031575112	1.30728156168477	0.191117103943988	0.513432465795993	1.49717556678031	0	1.89920465957505	1.5758069677259	2.17402312857646	1.81650582080625
ATP1A2	ATPase; Na+/K+ transporting; alpha 2 polypeptide	-1.62365047255356	87.5352301258085	-0.699241093245636	0.240277941591479	-2.91013435779506	0.00361273412520538	0.0564746344457579	13.7808205578642	6.9262862362871	13.8847259571636	8.01314606992532	7.44922630821052	6.90867787585329
ATP1A3	ATPase; Na+/K+ transporting; alpha 3 polypeptide	-1.1899689100434	325.280780329187	-0.250923881170081	0.117873350776537	-2.12875836240355	0.0332742574456938	0.208933553260325	33.312156360862	27.2032401454174	36.3158728824149	31.6502505858138	27.878649531157	25.6693117628687
ATP1B1	ATPase; Na+/K+ transporting; beta 1 polypeptide	-1.1587221527472	1538.06074467451	-0.212534667371822	0.105481653334018	-2.01489700487355	0.043915441900582	0.243046316116917	62.4730531956513	83.9184825150147	62.6737537659768	56.4943561833647	64.549304361704	66.2875730674544
ATP1B2	ATPase; Na+/K+ transporting; beta 2 polypeptide	-1.05798744466344	38.9143248725003	-0.0813225068193543	0.266641687025689	-0.304987969910045	0.760375314727333	0.938512505983234	2.89227098128015	1.80685727903142	4.05505859747106	2.88339147286016	2.97329633761192	3.09699353055492
ATP1B3	ATPase; Na+/K+ transporting; beta 3 polypeptide	1.0627136866698	2611.86958746573	0.0877529623819611	0.0517261295353683	1.69649195039731	0.0897927533232432	0.353733813908324	45.2215074602508	47.4801940545478	46.2225350256037	48.1459320351998	50.1304156707043	53.3933596181248
ATP2A1	ATPase; Ca++ transporting; cardiac muscle; fast twitch 1	1.02357765172089	1606.96134699997	0.0336205537566836	0.141137599094133	0.238211178116046	0.811717307753383	0.956967823077308	125.490533870132	77.9960058781895	122.935004315737	124.790500720762	111.962191121688	110.330394526019
ATP2A1-AS1	ATP2A1 antisense RNA 1	1.12799478758142	185.416081489289	0.17376040111631	0.127328565777891	1.36466157499499	0.172359441938786	0.488772597243305	11.7392175122547	11.9453342335966	12.0881810089169	13.4446509374061	13.5876445536029	14.7404980540835
ATP2A2	ATPase; Ca++ transporting; cardiac muscle; slow twitch 2	1.18182726147002	11179.316464687	0.241019183373174	0.214394797511881	1.12418391756832	0.260935010646719	0.596645768109948	317.197059852865	109.616008261239	305.566630768927	315.530199431243	312.004289879083	262.261750226896
ATP2A3	ATPase; Ca++ transporting; ubiquitous	-6.52828717627295	1025.75294657187	-2.70670452217952	0.790666161375651	-3.42332156655121	0.000618608500029372	0.0190928399054341	0.272213739414602	3.61371455806283	0.230984350488858	0.234694654767687	0.22379649852993	0.178672703685861
ATP2B1	ATPase; Ca++ transporting; plasma membrane 1	-1.03430367502186	2800.87519501011	-0.0486598279414778	0.0792962288156562	-0.613646180508782	0.539449159956541	0.812334170088226	171.868949722895	129.792581210423	153.578928147258	148.695827699242	164.330571777691	145.82670499161
ATP2B4	ATPase; Ca++ transporting; plasma membrane 4	-1.07466502473124	2064.50463338146	-0.103887038913419	0.188866650206815	-0.5500549662932	0.582281673441608	0.838346589338014	48.113778441531	20.3773348690765	45.4525871906408	41.5409538938806	39.8677476666889	28.8258628613189
ATP2C1	ATPase; Ca++ transporting; type 2C; member 1	1.11270708587975	1514.01254209896	0.154073860994773	0.127590330334873	1.20756691036375	0.2272138935378	0.558033621049368	21.8451525880218	10.5400007943499	22.6877962035723	20.6531296195565	23.1789230620284	21.7385122817797
ATP5A1	ATP synthase; H+ transporting; mitochondrial F1 complex; alpha subunit 1; cardiac muscle	1.11339776687552	20225.6293992997	0.154969094728413	0.0389689773530457	3.97672983112811	6.9869468654461e-05	0.00469650768549147	475.183108865615	432.943080247917	493.844541345178	506.102259102605	533.370997853545	588.518107157278
ATP5B	ATP synthase; H+ transporting; mitochondrial F1 complex; beta polypeptide	1.07969839804709	31176.0445699308	0.110628367565512	0.0479699402701157	2.306201903579	0.0210993532734133	0.160858964186978	818.104367093161	876.125018410345	828.053231574723	918.125489451192	915.583446414304	1008.45851838695
ATP5C1	ATP synthase; H+ transporting; mitochondrial F1 complex; gamma polypeptide 1	-1.0934105220218	4677.39469583408	-0.128835163945931	0.154566409777388	-0.833526276061426	0.404547984980432	0.71797579533457	120.862900300083	205.981729809582	127.965330170827	128.947948890932	139.617044154315	168.845704983139
ATP5D	ATP synthase; H+ transporting; mitochondrial F1 complex; delta subunit	-1.01087510149727	4609.89612810422	-0.015604756309434	0.146793747373897	-0.106303957686204	0.915341191605947	0.998444033893812	148.900915459788	234.489922434299	154.425870765718	170.321263745693	176.511495483392	212.144056843012
ATP5E	ATP synthase; H+ transporting; mitochondrial F1 complex; epsilon subunit	-1.12171727655916	4544.67931404881	-0.165709097422383	0.280238509172569	-0.591314512454605	0.554309707566191	0.82272183273786	170.95022835237	506.62270484842	194.565817895115	216.556110734927	290.423913235126	322.355336233241
ATP5F1	ATP synthase; H+ transporting; mitochondrial Fo complex; subunit B1	-1.06208975073606	3515.14294717893	-0.0869056846644439	0.124126481824011	-0.700138144474769	0.483841036306362	0.776155474549565	97.9969461892569	148.764582640253	106.355460936203	106.752540111474	110.363644703617	130.699082746207
ATP5G1	ATP synthase; H+ transporting; mitochondrial Fo complex; subunit C1 (subunit 9)	1.197438515403	1329.36687974437	0.25995158013643	0.107840991915136	2.41050805931936	0.0159303193586539	0.138201131911139	51.3463165970794	61.6339094069606	52.4591124888028	60.9535546239507	61.9276882360677	82.9041345102395
ATP5G2	ATP synthase; H+ transporting; mitochondrial Fo complex; subunit C2 (subunit 9)	-1.10929572187425	10803.3008336989	-0.149644017987376	0.153435555461217	-0.975289055640043	0.329416897743029	0.659633146834349	358.097174199909	592.24766368252	360.207262123458	374.975002703116	395.864034971084	474.673816125437
ATP5G3	ATP synthase; H+ transporting; mitochondrial Fo complex; subunit C3 (subunit 9)	1.06459576247974	7811.82200498396	0.0903057288796723	0.136926111330687	0.659521606230217	0.509560876291241	0.792993050061575	214.640533528414	331.357548782373	217.253614098687	251.022697177953	283.070599712	320.062369869272
ATP5H	ATP synthase; H+ transporting; mitochondrial Fo complex; subunit d	1.15775087969196	3872.57425443553	0.211324853242637	0.137685457408432	1.5348378632012	0.124823659655549	0.415698844464602	103.917595021524	145.95391576176	106.740434853684	111.479961014651	164.96999034492	155.802597614071
ATP5I	ATP synthase; H+ transporting; mitochondrial Fo complex; subunit E	-1.43884121498136	2414.37563750489	-0.524907390550345	0.339474374362438	-1.54623568137114	0.122047659064109	0.41011256889545	51.1421562925184	199.055443573294	58.695689952002	59.7800813501123	78.1049779869455	92.0164423982184
ATP5J	ATP synthase; H+ transporting; mitochondrial Fo complex; subunit F6	-1.31798940904963	1783.71287388606	-0.39833877734675	0.217277563245224	-1.8333175841869	0.0667553558782198	0.303235079457154	68.8700760718944	138.927248565527	78.3806895992191	77.4492360733368	53.6791887188217	97.9424204037994
ATP5J2	ATP synthase; H+ transporting; mitochondrial Fo complex; subunit F2	-1.14109801416719	3543.79118478935	-0.190422716674649	0.198723307800866	-0.958230409819194	0.337946586098011	0.667674461117781	104.257862195793	194.739062295608	120.368511532527	129.786144086531	91.6926225405483	165.986941724165
ATP5J2-PTCD1	ATP5J2-PTCD1 readthrough	2.35939935846468	315.029919907934	1.23841963380128	1.30005214213117	0.952592279699754	0.340796690381916	0.670815931631555	14.3252480366935	0.401523839784759	4.97899599942649	7.67786799168577	15.2501328283966	24.6270543247012
ATP5L	ATP synthase; H+ transporting; mitochondrial Fo complex; subunit G	-1.06265911839698	4350.53731424873	-0.0876788809065454	0.240566968751053	-0.364467663045123	0.715508816811375	0.916541672306979	88.4694653097458	216.320968684039	95.7301808137155	103.50034275255	147.993427385006	148.268565275317
ATP5O	ATP synthase; H+ transporting; mitochondrial F1 complex; O subunit	-1.17158442641053	3247.3322233623	-0.228460921059839	0.229695038746654	-0.994627146961692	0.319917639216033	0.651850378852265	94.8324614685621	232.381922275429	107.382058049487	114.631574950103	134.150015404512	144.397323362123
ATP5S	ATP synthase; H+ transporting; mitochondrial Fo complex; subunit s (factor B)	-1.73975840609764	184.76311049833	-0.798886978186415	0.284638003595652	-2.80667714112164	0.00500553826321519	0.0692160194704451	6.66923661565776	13.8525724725742	4.64535193760925	5.0291711735933	3.9643951168159	5.83664165373812
ATP5SL	ATP5S-like	-1.00885671971338	2003.67112644739	-0.0127212939319065	0.073748734325814	-0.172495081416654	0.863048327867085	0.979942407732539	59.6488356492248	71.6720054015795	60.2355856219277	66.0833092210159	63.4942637257772	66.0791215798209
ATP6AP1	ATPase; H+ transporting; lysosomal accessory protein 1	1.0581674887291	3885.97436046587	0.0815679979950756	0.0805569447366933	1.01255078952767	0.311274775383524	0.643547349806833	92.4505912486843	65.3480049249696	92.4450700512073	94.8166405261456	82.0693731037614	100.562953391192
ATP6AP1L	ATPase; H+ transporting; lysosomal accessory protein 1-like	-2.02532198836257	93.9292823166893	-1.01815128779285	0.368060084905779	-2.76626379644913	0.00567026456552109	0.0743345134806063	2.44992365473142	7.62895295591043	2.54082785537744	2.48105777897269	1.50263363298667	2.32274514791619
ATP6AP2	ATPase; H+ transporting; lysosomal accessory protein 2	1.22193486436684	1745.87705577474	0.289167383880475	0.132186687931565	2.18756811601318	0.0287010764544632	0.192473985341971	80.1329195401736	44.6695271760545	83.7703244439591	78.790348386295	88.687355274575	98.2699870272235
ATP6V0A1	ATPase; H+ transporting; lysosomal V0 subunit a1	1.04878234563485	1145.20389125231	0.0687153056995597	0.158659703277849	0.43309866513001	0.664943092505746	0.888574341378811	48.9644463772016	21.682287348377	48.4810486748281	45.8660411031709	42.5213347206866	42.0774217180202
ATP6V0A2	ATPase; H+ transporting; lysosomal V0 subunit a2	-1.22942288143278	705.511512443501	-0.297981241185395	0.0941469022975537	-3.16506686798486	0.00155047314248106	0.03311971171793	25.7582250921068	31.3188595032112	25.6905927599274	23.5365210924166	23.0190684202213	22.304309176785
ATP6V0B	ATPase; H+ transporting; lysosomal 21kDa; V0 subunit b	1.00650808449985	2979.35059077942	0.00935876035761408	0.124498273741423	0.0751718082216287	0.940078014652772	1	79.2482248870761	109.616008261239	82.7180624028432	93.3749447897155	80.3109720438834	111.729997371558
ATP6V0C	ATPase; H+ transporting; lysosomal 16kDa; V0 subunit c	1.12882345898944	4951.28498314383	0.174819875166923	0.0457014152573403	3.82526173823127	0.000130633222383704	0.00703528442207379	160.980400146311	149.467249359877	163.562585073943	186.1463890386	178.685518611968	192.787847277044
ATP6V0D1	ATPase; H+ transporting; lysosomal 38kDa; V0 subunit d1	1.2085910862646	1829.76755747749	0.273326206864531	0.0627203223107641	4.35785717921323	1.31342042478106e-05	0.00150314736059432	54.6128814700546	46.1752415752473	54.4866417875384	63.6357792498672	59.8815488209369	73.1366933754124
ATP6V0E1	ATPase; H+ transporting; lysosomal 9kDa; V0 subunit e1	-1.06294396294521	1746.9267005636	-0.088065541824789	0.179666067378494	-0.49016235012962	0.624019020436302	0.86099749945209	26.7449998974847	52.3988610919111	28.3597452544653	32.991362898772	34.0170677765493	38.3848525085125
ATP6V0E2	ATPase; H+ transporting V0 subunit e2	1.07140341136719	1037.55593977021	0.0995017947437375	0.0886150913710159	1.12285383002248	0.261499578953208	0.597356954129195	77.4448088634544	80.1040060370595	72.8370651874865	81.9419623217468	83.572006736748	91.0635213118938
ATP6V0E2-AS1	ATP6V0E2 antisense RNA 1	-1.45528294960417	107.397066111703	-0.54129968255225	0.249924673531561	-2.16585131393157	0.0303225506928441	0.198622331414629	9.45942744465743	15.6594297516056	9.3163688030506	7.54375676038994	8.31244137396882	8.60606856086897
ATP6V1A	ATPase; H+ transporting; lysosomal 70kDa; V1 subunit A	1.03415137028386	1020.5251131186	0.0484473705413359	0.0817899152368507	0.592339170434888	0.553623491000097	0.822072423088409	20.3479770212415	16.7636203110137	21.8921834407773	20.3849071569648	24.0101671994253	20.2197943004499
ATP6V1B1	ATPase; H+ transporting; lysosomal 56/58kDa; V1 subunit B1	1.15569212878177	67.9525181682291	0.208757121509687	0.66392497170305	0.314428783984731	0.753195397436167	0.934949777246589	5.20608776630427	0	6.64721630851269	4.62683747970583	4.47592997059859	5.06239327109939
ATP6V1B1-AS1	ATP6V1B1 antisense RNA 1	1.06113260191331	18.8292794634736	0.0856049504744622	0.63972685014632	0.133814846844215	0.893548986703501	0.989543336807755	0.0340267174268253	0	0.256649278320953	0.167639039119777	0.0959127850842556	0.178672703685861
ATP6V1B2	ATPase; H+ transporting; lysosomal 56/58kDa; V1 subunit B2	1.07417558130034	2759.89144123051	0.103229830909452	0.0503366174565573	2.05078998402195	0.0402874033778092	0.232236735458168	113.308969031328	100.882864745921	115.055871471283	115.905631647414	130.601242356395	122.807705000082
ATP6V1C1	ATPase; H+ transporting; lysosomal 42kDa; V1 subunit C1	1.28023449998033	896.564073111989	0.356408092235117	0.309715384175167	1.15076005405512	0.249830962682862	0.584793986032776	27.663721268009	5.01904799730949	28.4624049657937	26.285801333981	26.6957251817845	27.9920569107849
ATP6V1C2	ATPase; H+ transporting; lysosomal 42kDa; V1 subunit C2	-1.08214745195011	46.9419187579926	-0.113897092236364	0.322095649765487	-0.353612637486072	0.723629202192517	0.920923884835753	1.56522900163396	0	1.71955016475039	1.10641765819053	1.24686620609532	1.31026649369631
ATP6V1D	ATPase; H+ transporting; lysosomal 34kDa; V1 subunit D	1.82778874588617	515.853491188923	0.870099334687811	0.277457107905942	3.13597781384925	0.00171282160649361	0.0355134857517495	12.2836449910839	2.50952399865475	13.0377833387044	14.986930097308	17.7438652405873	20.964263899141
ATP6V1E1	ATPase; H+ transporting; lysosomal 31kDa; V1 subunit E1	1.0240387736694	1996.10993252499	0.0342703418237834	0.125924866498885	0.272149121747029	0.785507360697718	0.95009824586219	66.9305531785654	99.5779122666203	70.2449074764449	77.3821804576888	84.8188729428434	90.6763971205744
ATP6V1E2	ATPase; H+ transporting; lysosomal 31kDa; V1 subunit E2	-1.00892939940117	111.529413683094	-0.012825224298163	0.172599417734483	-0.0743063010669744	0.940766663368365	1	7.28171752934061	8.83352447526471	6.54455659718431	6.47086691002337	8.34441230233024	8.0104928819161
ATP6V1F	ATPase; H+ transporting; lysosomal 14kDa; V1 subunit F	-1.24658071059828	3903.78867940216	-0.317976293988891	0.20184981131582	-1.57531132635728	0.115184600867538	0.399298249864844	77.2746752763203	152.077154318478	81.8711197843841	95.1519186043852	67.1389495589789	100.890520014616
ATP6V1G1	ATPase; H+ transporting; lysosomal 13kDa; V1 subunit G1	-1.04876393881316	1338.6660609091	-0.068689985228137	0.150297128827593	-0.45702792703999	0.647650972552592	0.876284987803728	38.0758968006175	64.2438143655615	41.1408793148488	41.5409538938806	47.9244216137664	53.0062354268054
ATP6V1G2	ATPase; H+ transporting; lysosomal 13kDa; V1 subunit G2	1.13193166855407	43.1824773562895	0.178786869465145	0.528619909832549	0.338214407251099	0.73520161952728	0.926763535297749	2.92629769870698	0	2.97713162852306	2.27989093202896	2.55767426891348	2.32274514791619
ATP6V1G2-DDX39B	ATP6V1G2-DDX39B readthrough (NMD candidate)	1.91136117381757	76.0914045865606	0.934600418002388	1.67529018775174	0.557873749178125	0.576930598158952	0.83570721069237	1.46314884935349	0	3.87540410264639	5.46503267530472	4.41198811387576	0.476460543162296
ATP6V1H	ATPase; H+ transporting; lysosomal 50/57kDa; V1 subunit H	1.051634617083	1234.14111413902	0.072633537627727	0.0630409319928835	1.15216471793162	0.24925339295251	0.584074719489226	41.2063548038854	39.5500982187988	44.2720005103644	41.5409538938806	47.1890902614537	48.2714087791301
ATP7A	ATPase; Cu++ transporting; alpha polypeptide	1.1730520889867	252.761866905983	0.230267077180831	0.209447645815441	1.09940160121797	0.271592932660446	0.607808391547694	8.50667935670633	2.60990495860094	8.16144705060631	8.81781345770024	8.24849951724598	7.44469598691087
ATP7B	ATPase; Cu++ transporting; beta polypeptide	-1.15209564548787	200.321593002005	-0.20426049242529	0.160240393000342	-1.27471287732584	0.2024108872341	0.528307660649355	18.1362403884979	12.6480009532199	17.6318054206495	17.1662376058651	14.0672084790242	12.8942134493296
ATP8A1	ATPase; aminophospholipid transporter (APLT); class I; type 8A; member 1	-1.83230670171889	224.758746021747	-0.873661009993083	0.295142123128958	-2.96013663089138	0.00307502633079691	0.0509116555866576	2.34784350245095	5.42057183709425	2.77181220586629	1.77697381466963	2.5896451972749	1.34004527764396
ATP8A2	ATPase; aminophospholipid transporter; class I; type 8A; member 2	1.35823590750718	37.5615887211646	0.441734078281105	0.519626924345945	0.850098517964819	0.395270315528299	0.714897136598015	2.17770991531682	0	2.38683828838486	2.91691928068411	2.30190684202213	1.51871798132982
ATP8B1	ATPase; aminophospholipid transporter; class I; type 8B; member 1	-1.54577705356203	310.867545624658	-0.628332255281806	0.56620581190555	-1.10972413576465	0.267117919088163	0.603260328909741	0.272213739414602	0	0.179654494824667	0	0.191825570168511	0.178672703685861
ATP8B2	ATPase; aminophospholipid transporter; class I; type 8B; member 2	-1.15053881406568	2170.01123325292	-0.202309654501179	0.113868617502727	-1.77669369259124	0.0756186506341564	0.324561955459332	51.1761830099453	35.1333359811664	48.3783889634997	45.8325132953469	41.786003368374	34.8709560026905
ATP8B3	ATPase; aminophospholipid transporter; class I; type 8B; member 3	-1.35551062635352	210.548043052568	-0.438836423044626	0.360666356603787	-1.21673789365032	0.223703956573823	0.553042815768808	0.51040076140238	3.0114287983857	0.795612762794955	1.03936204254261	0.799273209035463	0.923142302376948
ATP8B4	ATPase; class I; type 8B; member 4	-1.23130978988313	30.8288962671954	-0.300193780588171	1.04080853272679	-0.28842363523068	0.773022477781421	0.944718526005524	0.0340267174268253	0	0.076994783496286	0.0335278078239553	0.0319709283614185	0.059557567895287
ATP9A	ATPase; class II; type 9A	-1.03371452102454	3703.9096856242	-0.0478378143103793	0.176876570367572	-0.270458739735659	0.786807355376565	0.95038579581205	236.928033442985	113.229722819302	229.521449602428	221.384115061577	202.088238172527	155.385694638804
ATP9B	ATPase; class II; type 9B	1.33235525689207	366.605934129739	0.413978811403661	0.444669801333328	0.93098026931975	0.351863770538539	0.680339383188278	5.13803433145062	0	4.9533310715944	5.33092144400889	4.15622068698441	4.7943842155706
ATPAF1	ATP synthase mitochondrial F1 complex assembly factor 1	-1.00322136062704	953.396749578054	-0.00463997149682454	0.0896756297141903	-0.0517417219328465	0.958734492450708	1	22.0833396100096	27.4040020653098	21.4815445954638	23.1677152063531	24.9692950502679	23.6145756704813
ATPAF2	ATP synthase mitochondrial F1 complex assembly factor 2	-1.2804184849795	714.667535375531	-0.356615409859105	0.20908663122354	-1.70558685542089	0.088085028421968	0.350789034773306	22.2534731971437	48.6847655739021	24.0223724508412	27.5263302234673	23.8503125576182	26.0862147381357
ATPIF1	ATPase inhibitory factor 1	-1.23089238284208	2018.66212760531	-0.299704632230979	0.206253983475472	-1.45308530376394	0.146200070927545	0.448725552026185	35.6940265807397	73.478862680611	34.467998078504	36.2770880655196	41.9778289385425	44.2810517301459
ATR	ATR serine/threonine kinase	1.64097270807751	390.590068937003	0.714551244793946	0.544434829499704	1.31246424011955	0.189363544070498	0.512520457013867	9.59553431436474	0	8.39243140109517	9.75659207677099	11.3177086399422	9.41009572745534
ATRAID	all-trans retinoic acid-induced differentiation factor	-1.0405250584479	3455.99074040731	-0.0573117091993492	0.118349394741729	-0.484258574574203	0.628202371408638	0.862291509102566	83.2293508260147	117.044199297257	87.5430688352771	92.4696939784687	83.412152094941	112.861591161569
ATRIP	ATR interacting protein	1.17830623799709	481.639405527993	0.236714539696829	0.0861054783659647	2.749122868707	0.00597549821960508	0.0767162902409837	17.1834923005468	16.7636203110137	18.3504233999482	20.3849071569648	22.4755626380772	21.2322729546698
ATRN	attractin	1.00767716308377	2419.59918162185	0.01103350608108	0.159996973906693	0.0689607172665312	0.945020888106325	1	131.61534300696	65.4483858849158	128.452963799637	127.003336037143	119.187620931368	93.4160452437576
ATRNL1	attractin-like 1	-1.16039896975583	50.30252159286	-0.214620919772285	0.251169674792163	-0.854485797100619	0.392835875614677	0.712631458262469	2.9603244161338	4.71790511747092	3.67008467998963	2.98397489633202	3.99636604517732	2.91832082686906
ATRX	alpha thalassemia/mental retardation syndrome X-linked	-1.40074791352844	856.021940855514	-0.486197343616177	0.202843222834105	-2.39691194422508	0.0165338965488216	0.141364121031006	30.6580724015696	54.2057183709425	26.2808861000656	27.6604414547631	30.5642075135161	24.6866118925964
ATXN1	ataxin 1	-1.44153285106619	364.248611162285	-0.527603714758761	0.152592050963048	-3.45760943265993	0.000544990851043129	0.0175460196170538	4.15125952607269	5.62133375698663	4.61968700977716	3.98980913105068	3.00526726597334	2.97787839476435
ATXN10	ataxin 10	1.09553566902261	4042.01875236484	0.131636457111615	0.0576363081482343	2.28391549252358	0.0223764979503174	0.166039333347386	180.886029841003	154.988202156917	189.278842761703	177.898548313907	207.331470423799	215.598395780939
ATXN1L	ataxin 1-like	-1.03875948441334	1014.30991819197	-0.0548616496104141	0.149649714473987	-0.366600429564806	0.713917087748754	0.915923903020433	36.3745609292762	19.1727633497223	36.8291714390568	32.8237238596522	32.1307830032256	28.2898447502613
ATXN2	ataxin 2	-1.12354292320607	1813.71388781102	-0.168055241485903	0.174769692072507	-0.961581149986703	0.336260044021189	0.665936747531669	46.6846563096043	20.7788587088613	45.5295819741371	43.2173442850784	30.9798295822146	30.5828111142299
ATXN2L	ataxin 2-like	-1.04078283203549	8750.5009123018	-0.0576690697610284	0.170589010852898	-0.338058527174166	0.735319083008275	0.926773947145237	298.278204963551	143.84591560289	287.344532008139	293.569485306553	239.206486000133	190.43532334518
ATXN3	ataxin 3	1.08529934971164	155.772648215267	0.118093024954799	0.167360320790639	0.705621406537144	0.480423608328724	0.773627649181477	5.85259539741395	3.51333359811664	3.97806381397477	4.76094871100165	5.65885431997108	4.94327813530882
ATXN7	ataxin 7	-1.17917519289805	293.79656898392	-0.237778078918569	0.176088778959496	-1.35033067026527	0.176909938553055	0.495249033640374	5.47830150571887	2.50952399865475	5.64628412306097	4.22450378581837	4.34804625715292	4.19880853661773
ATXN7L1	ataxin 7-like 1	-1.11083974965773	172.929208157447	-0.151650707771778	0.184159426816942	-0.823475129093019	0.410237854830678	0.721574974858671	3.02837785098745	3.41295263817045	3.59308989649334	3.65453105281113	2.84541262416625	2.82898447502613
ATXN7L2	ataxin 7-like 2	1.0656693411806	374.25720258471	0.0917598641384178	0.11242403124289	0.816194394774654	0.41438896217984	0.72492931777047	18.6126144324734	14.6556201521437	19.3256906575678	19.9490456552534	19.406353515381	19.71355497334
ATXN7L3	ataxin 7-like 3	1.0829423619085	3673.90364727608	0.114956459565243	0.0678790193024353	1.69354921073703	0.0903509761549244	0.354774305027332	137.910285730923	97.4699121077503	133.406294871231	141.453821209267	142.750195133734	133.766297492815
ATXN7L3B	NA	1.1154657693167	3131.13121717772	0.157646241780367	0.146345174248554	1.07722200332085	0.281381097538645	0.615825548340092	297.053243136185	163.520583752343	290.372993492326	283.71230980631	320.988120748642	262.202192659001
AUH	AU RNA binding protein/enoyl-CoA hydratase	1.00031424999458	241.021452605148	0.000453295688424442	0.166067741872993	0.00272958302022989	0.997822110555168	1	4.32139311320681	2.91104783843951	4.05505859747106	3.58747543716322	3.42088933467178	5.09217205504704
AUNIP	aurora kinase A and ninein interacting protein	-1.07691584598307	227.737560123547	-0.106905516988503	0.130100956776478	-0.821711996877729	0.411240829662372	0.722652507863443	9.79969461892569	10.2388579145114	9.95799199885298	10.5612594645459	8.21652858888456	9.94611383851292
AUP1	ancient ubiquitous protein 1	-1.08680037645112	4467.48824586909	-0.120086970400237	0.0882590159252227	-1.36061986575944	0.173633850305378	0.490956544135952	123.414904107095	152.077154318478	130.19817889222	137.899873579928	114.360010748794	136.565503183893
AURKA	aurora kinase A	1.34804544775456	2918.64530065323	0.430869136093098	0.109625149398401	3.93038585085279	8.4809650366471e-05	0.00517404866963385	123.857251433644	71.6720054015795	124.80854404748	141.688515864035	153.7162235617	154.492331120374
AURKAIP1	aurora kinase A interacting protein 1	-1.17183391994532	5019.85787075281	-0.228768115963634	0.252840212353663	-0.904793244057406	0.365574931463545	0.689593792426453	150.976545222824	394.798315468365	167.283999609597	178.233826392146	225.906579801783	242.935319444876
AURKB	aurora kinase B	1.00163426485252	3620.94916127805	0.00235582130415861	0.122959312938379	0.0191593564396316	0.984713980508685	1	191.604445830453	274.140401613044	194.51448803945	216.388471695808	217.018661717309	260.177235350561
AUTS2	autism susceptibility candidate 2	1.02716304415846	1117.62180388978	0.0386652024244603	0.22730377927197	0.17010364961067	0.864928623372672	0.980831050946177	44.5069463942875	16.6632393510675	42.2958010672931	42.5132603207753	37.0223350425227	30.6423686821251
AVEN	apoptosis; caspase activation inhibitor	1.1436352744727	602.821752930535	0.193627024488774	0.0835850529670905	2.3165269102002	0.0205295168836543	0.158954219861144	18.4765075627661	14.5552391921975	20.6346019770046	20.4184349647888	22.0919114977402	22.9296636396855
AVIL	advillin	1.07286073185353	36.1922834890732	0.101462811877737	0.45170454223112	0.224622075697044	0.822273289783749	0.960043406844843	1.93952289332904	0	1.84787480391086	1.77697381466963	1.43869177626383	1.34004527764396
AVL9	AVL9 homolog (S. cerevisiase)	-1.01405820927686	1645.89372543489	-0.0201404687364567	0.0925299844920295	-0.217664239835592	0.827690728094297	0.961526279460847	55.9399234497008	39.5500982187988	53.3573849629262	54.013298404392	54.7662002831099	45.1744152485752
AVPI1	arginine vasopressin-induced 1	1.50695841863505	490.942009269419	0.591639609333454	0.16708157794294	3.54102239527272	0.000398579745378844	0.0144198044352067	3.67488548209713	3.11180975833188	4.18338323663154	5.80031075354427	4.76366832585136	6.99801422769622
AVPR2	arginine vasopressin receptor 2	-1.11206796814284	142.834534313461	-0.153244966394147	0.672707631517379	-0.227803222699412	0.819799221212658	0.958920673595351	0.170133587134127	0	0.102659711328381	0.134111231295821	0.127883713445674	0.059557567895287
AXIN1	axin 1	-1.01135858088466	2651.24464959015	-0.0162946007462346	0.0594659953818796	-0.274015437589057	0.784072758069181	0.950036844958786	70.4693317909552	61.332766527122	73.5556831667852	69.9390071207708	73.6610189447083	69.0272211906376
AXIN2	axin 2	-1.04933475117653	173.69640559425	-0.0694749894704671	0.136933308659274	-0.507363695149871	0.611899654195099	0.854251231890227	7.28171752934061	4.81828607741711	7.98179255578164	7.71139579950972	6.84177866934357	6.19398706110985
AXL	AXL receptor tyrosine kinase	-1.34598732055201	5201.92210341916	-0.428664819559752	0.0884436484001715	-4.84675640720086	1.25496360773059e-06	0.000312326577866792	12.9641793396204	7.32781007607186	10.9332592564726	9.22014715158771	7.44922630821052	8.72518369665954
AZGP1	alpha-2-glycoprotein 1; zinc-binding	-1	312.926942315746	0	1.66744932402915	0	1	1	0	0	0	0	0	0
AZI2	5-azacytidine induced 2	1.35647013830568	620.968857443523	0.439857288097105	0.285538864471917	1.54044630285474	0.123451602218802	0.413076361880787	17.5918129096687	3.41295263817045	16.3998888847089	17.4009322606328	16.3051734643234	19.3562095659683
AZIN1	antizyme inhibitor 1	1.05980685150819	6249.23556931438	0.0838013593526635	0.0794057496332854	1.05535631537613	0.291262394135893	0.625537799727431	317.163033135439	224.251064519788	312.367836644432	301.213825490414	323.290027590664	317.203606610298
AZIN1-AS1	AZIN1 antisense RNA 1	1.27388116579985	28.1345166733585	0.349230701842671	0.521931485138341	0.669112157029779	0.503423935542183	0.788653057500545	1.83744274104857	0	1.71955016475039	1.10641765819053	2.04613941513079	1.8462846047539
AZIN2	antizyme inhibitor 2	1.06152844924669	335.79350493733	0.0861430363748304	0.113088953956782	0.76172812074777	0.44622228822149	0.748830060689794	11.6031106425474	7.32781007607186	12.5501497098946	11.3323990444969	12.5645748460375	12.2986377703768
B2M	beta-2-microglobulin	1.10713826413128	8739.16735343825	0.146835403258123	0.0701465520280445	2.0932661551122	0.0363254021245375	0.21956282957233	103.339140825268	106.604579462854	108.690969368924	106.149039570643	124.462824111002	136.47616683205
B3GALNT2	beta-1;3-N-acetylgalactosaminyltransferase 2	1.09379663594689	900.92704958715	0.1293445301015	0.162406110207449	0.796426501049016	0.425784179957329	0.734200154943258	20.0757632818269	8.23123871558757	21.2505602449749	19.9155178474295	19.4702953721039	18.2246157759578
B3GALT1	UDP-Gal:betaGlcNAc beta 1;3-galactosyltransferase; polypeptide 1	1.03475820133527	14.0159069205629	0.0492936831938006	0.773736407706492	0.0637086257061586	0.949202236381756	1	1.46314884935349	0	1.25758146377267	1.37464012078217	0.895185994119719	0.744469598691087
B3GALT2	UDP-Gal:betaGlcNAc beta 1;3-galactosyltransferase; polypeptide 2	-1.04084785170034	124.961269341387	-0.0577591948238418	0.186932297498905	-0.308984566052211	0.757333267269551	0.937539173212065	16.2647709300225	11.1422865540271	16.7848628021903	15.7915974850829	12.9162550580131	15.8423130601463
B3GALT4	UDP-Gal:betaGlcNAc beta 1;3-galactosyltransferase; polypeptide 4	1.33342871920755	143.098365699821	0.415140705133024	1.66896769093626	0.248741007622584	0.803561126039464	0.955269360839055	0	0	0	0	0	0.0297787839476435
B3GALT5	UDP-Gal:betaGlcNAc beta 1;3-galactosyltransferase; polypeptide 5	-1.14961429654818	141.800089894414	-0.201149908305682	0.567640084028545	-0.35436170553376	0.723067829512407	0.920807382953625	0.340267174268253	0	0.076994783496286	0.268222462591642	0.0319709283614185	0.148893919738217
B3GALT5-AS1	B3GALT5 antisense RNA 1	1.36887351830314	121.832059707268	0.452989150067878	0.52056224627155	0.870192091939717	0.384195436873866	0.705003173563049	0.272213739414602	0	0.128324639160477	0.201166846943732	0.22379649852993	0.268009055528791
B3GALT6	UDP-Gal:betaGal beta 1;3-galactosyltransferase polypeptide 6	1.13990792863708	2337.42900832118	0.188917301352311	0.06292893721761	3.00207360405642	0.00268147332895526	0.0466106655484363	98.5413736680861	88.9375305123242	103.557983802505	105.076149720276	119.283533716453	122.003677833495
B3GAT1	beta-1;3-glucuronyltransferase 1	1.40339871434563	14.7588098908112	0.488924945870979	0.584332361194164	0.836724060381994	0.402747691555795	0.717346672016096	0.374293891695078	0	0.38497391748143	0.603500540831196	0.383651140337022	0.327566623424078
B3GAT3	beta-1;3-glucuronyltransferase 3	1.04235477391828	2257.95270378058	0.0598463941805298	0.117120487223938	0.510981431165854	0.609364059218938	0.852826839640608	52.3330914024573	76.7914343588352	53.7166939525755	60.048303812704	66.307705421582	71.5881966101349
B3GLCT	beta 3-glucosyltransferase	1.08051049082778	275.63424496066	0.111713079593753	0.12050769074204	0.927020332941965	0.353915977410535	0.682623767968972	7.55393126875522	5.72171471693282	7.6481484939644	8.04667387774927	7.80090652018612	8.27850193744489
B3GNT2	UDP-GlcNAc:betaGal beta-1;3-N-acetylglucosaminyltransferase 2	1.46895064785262	229.608908099299	0.554785926667289	0.429946492073723	1.29036039808451	0.196925555350856	0.519944862536815	4.83179387460919	0	5.03032585509068	4.35861501711419	5.14731946618838	5.9557567895287
B3GNT3	UDP-GlcNAc:betaGal beta-1;3-N-acetylglucosaminyltransferase 3	-2.81626204811795	1026.72098523776	-1.49378158039957	1.63246878686327	-0.915044497279378	0.360168270624952	0.687280504022737	0	0	0.0256649278320953	0	0	0
B3GNT4	UDP-GlcNAc:betaGal beta-1;3-N-acetylglucosaminyltransferase 4	1.67125697930087	31.8740196671981	0.740933585139408	0.58009937710516	1.27725285422103	0.201512992406533	0.526698417528382	0.102080152280476	0	0.230984350488858	0.368805886063508	0.22379649852993	0.178672703685861
B3GNT5	UDP-GlcNAc:betaGal beta-1;3-N-acetylglucosaminyltransferase 5	-1.50288128216841	219.228098724916	-0.587731050244648	0.322518649794281	-1.82231647881303	0.0684069792364	0.306794344235559	4.69568700490189	14.1537153524128	4.46569744278459	5.26386582836098	5.72279617669392	4.97305691925646
B3GNT7	UDP-GlcNAc:betaGal beta-1;3-N-acetylglucosaminyltransferase 7	-1.38258645072306	159.597094142824	-0.467369692488942	0.334756855425781	-1.39614674027957	0.162670311162574	0.473428659905961	0.680534348536506	0	0.615958267970288	0.368805886063508	0.447592997059859	0.416902975267009
B3GNT8	UDP-GlcNAc:betaGal beta-1;3-N-acetylglucosaminyltransferase 8	1.34055790477603	39.940316423445	0.422833537208559	0.397762686449542	1.06302966973298	0.287768496538725	0.62230132266996	0.646507631109681	0	0.718617979298669	0.670556156479106	0.607447638866952	1.01247865421988
B3GNT9	UDP-GlcNAc:betaGal beta-1;3-N-acetylglucosaminyltransferase 9	-2.90852773695542	91.5610380445602	-1.54028906238392	0.423422792429675	-3.63770937682752	0.00027507355724571	0.0112314539168112	1.05482824023158	5.01904799730949	1.36024117510105	0.871723003422838	0.799273209035463	0.833805950534018
B3GNTL1	UDP-GlcNAc:betaGal beta-1;3-N-acetylglucosaminyltransferase-like 1	-1.2320672036547	320.862519990367	-0.301080950623002	0.170399489519256	-1.76691228050292	0.0772429200475378	0.328358527967758	9.96982820605981	14.254096312359	8.2127769062705	9.11956372811584	8.91988901283577	8.60606856086897
B4GALNT1	beta-1;4-N-acetyl-galactosaminyl transferase 1	-1.0396113658604	477.128935765451	-0.0560443117015049	0.204050526852657	-0.274658990427278	0.78357824068167	0.949961307742151	46.6846563096043	20.9796206287537	43.6560422423941	44.1896507119731	35.9992653349573	31.0294928734445
B4GALNT3	beta-1;4-N-acetyl-galactosaminyl transferase 3	1.19369763295904	2701.82299731715	0.255437444078274	0.243699787054823	1.04816441230952	0.294562863744161	0.629131063975576	92.8589118578062	32.0215262228346	94.8575732674243	99.2758389667317	91.820506253994	79.1520077328364
B4GALNT4	beta-1;4-N-acetyl-galactosaminyl transferase 4	-1.11186987596139	1980.00214113767	-0.152987956865457	0.0747822298071982	-2.04577955564961	0.0407780643645295	0.234107904019779	111.947900334255	120.959056735159	110.410519533674	102.22628605524	110.363644703617	108.335216001527
B4GALT1	UDP-Gal:betaGlcNAc beta 1;4- galactosyltransferase; polypeptide 1	-1.02885366426791	2926.93089210084	-0.0410377996778393	0.0841773977525632	-0.487515660658324	0.625892947459905	0.8614625163953	42.465343348678	26.9020972655789	42.2958010672931	40.7362865061057	37.4059861828597	37.0745860148161
B4GALT1-AS1	B4GALT1 antisense RNA 1	1.06974971923677	12.5664461034095	0.0972733003161339	0.820544151394041	0.118547308089241	0.905634012901655	0.9941493865634	0.0340267174268253	0	0.153989566992572	0.0335278078239553	0.0639418567228371	0.178672703685861
B4GALT2	UDP-Gal:betaGlcNAc beta 1;4- galactosyltransferase; polypeptide 2	1.0658474802111	2782.88163650861	0.0920010072473172	0.0499919580787398	1.84031613849594	0.0657218373770699	0.300942341790439	104.632156087488	100.481340906136	105.739502668233	119.258412429809	109.468458709497	115.809690772386
B4GALT3	UDP-Gal:betaGlcNAc beta 1;4- galactosyltransferase; polypeptide 3	1.13162249480441	2539.50806511828	0.178392760549707	0.0635094938057188	2.80891485445351	0.00497087915028673	0.0690331392359129	77.512862298308	71.2704815617948	79.2276322176782	84.1883254459518	96.4882617947611	88.3536519726582
B4GALT4	UDP-Gal:betaGlcNAc beta 1;4- galactosyltransferase; polypeptide 4	1.19936085794021	478.365494586496	0.262265795227475	0.147355431423525	1.77981763341778	0.0751058108451478	0.323068315018127	7.45185111647474	3.0114287983857	8.11011719494212	7.37611772127017	8.76003437102868	8.6954049127119
B4GALT5	UDP-Gal:betaGlcNAc beta 1;4- galactosyltransferase; polypeptide 5	1.13176037057731	3939.41743705147	0.178568526388633	0.202896342720769	0.880097314688335	0.378806593724757	0.700638030318564	122.93853006312	45.1714319757854	123.935936501188	122.074748287021	116.629946662455	102.200786508312
B4GALT6	UDP-Gal:betaGlcNAc beta 1;4- galactosyltransferase; polypeptide 6	-1.02150782932042	146.797092106604	-0.0307002616124634	0.152343228383998	-0.201520355962787	0.840291714156114	0.968673905319735	6.63520989823093	3.71409551800902	7.1091850094904	5.49856048312867	6.58601124245222	6.58111125242921
B4GALT7	xylosylprotein beta 1;4-galactosyltransferase; polypeptide 7	1.08330024884434	968.395332858972	0.11543315752112	0.0981088950052001	1.176581975722	0.239362395374141	0.572856563774744	21.8791793054487	16.1613345513366	23.7913881003524	24.1735494410718	21.4524929305118	25.4906390591828
B4GAT1	beta-1;4-glucuronyltransferase 1	1.12776642624575	1953.7143748618	0.17346829948285	0.0559228616211059	3.10192101144876	0.00192269253846037	0.0379863799775977	78.1593699294177	62.938861886261	77.2001029189427	83.0819077877613	85.554204295156	89.872369953988
B9D1	B9 protein domain 1	1.33381188805994	773.201475925435	0.415555212774716	0.102740617212461	4.04470231977849	5.23896488247282e-05	0.00394912165347555	11.2628434682792	9.53619119488804	10.4456256276628	12.4388167026874	15.8575804672636	15.2467373811935
B9D2	B9 protein domain 2	1.07909471237977	153.565265560324	0.109821496043649	0.206595270713144	0.531577976904103	0.595018321300096	0.844891528678156	3.26656487297523	2.50952399865475	4.23471309229573	3.98980913105068	3.19709283614185	4.43703880819888
BABAM1	BRISC and BRCA1 A complex member 1	1.037693192618	3453.70030195178	0.0533799553368044	0.104923413860686	0.508751606268554	0.610926344419574	0.853635242693687	79.6225187787712	105.701150823338	79.5869412073276	84.2553810615997	96.5202327231225	105.38711639071
BACE1	beta-site APP-cleaving enzyme 1	1.22853642423507	1338.55035316608	0.29694063204627	0.545667813370637	0.544178389801007	0.58631872120249	0.840761956258812	10.1739885106208	0	10.0093218545172	9.52189742200331	8.69609251430584	7.3255808511203
BACE1-AS	BACE1 antisense RNA	1.24246944780723	30.7857059478011	0.31321037650473	0.477302375552015	0.656209548805393	0.511689305833856	0.793846999141506	0.680534348536506	0	0.975267257619622	0.771139579950972	1.24686620609532	0.446681759214652
BACE2	beta-site APP-cleaving enzyme 2	1.18089977710929	1091.16813523967	0.239886528492093	0.380304719909017	0.630774523517569	0.528187963526662	0.803661204696231	2.92629769870698	0	2.51516292754534	2.31341873985292	2.01416848676937	2.85876325897377
BACH1	BTB and CNC homology 1; basic leucine zipper transcription factor 1	-1.07264721810329	1022.86944671016	-0.101175667540047	0.122350543896052	-0.826932715771212	0.408275198972906	0.720325567754123	20.4840838909488	13.8525724725742	21.276225172807	19.3455451144222	19.9498592975252	15.6040827885652
BACH2	BTB and CNC homology 1; basic leucine zipper transcription factor 2	-1.24768717804065	162.629350810976	-0.319256264920643	0.183525959377837	-1.7395700641094	0.0819345395638061	0.337621983132961	24.8054770041556	23.4891446274084	21.9178483686094	21.6254360464512	20.781103434922	16.1401008996228
BAD	BCL2-associated agonist of cell death	1.13028486710945	2092.07819890188	0.176686422704465	0.12371261287235	1.42820055774567	0.153234140141702	0.459666471008586	66.8624997437117	94.1573404295261	70.0909179094523	79.2932655036543	92.1402155376082	100.950077582511
BAG1	BCL2-associated athanogene	1.02460849742114	1795.77223746824	0.0350727617074781	0.136040235042796	0.257811681201849	0.796552248877269	0.955269360839055	32.9038357517401	55.2095279704044	37.162815500874	39.9316191183308	44.9830962045159	48.1522936433395
BAG2	BCL2-associated athanogene 2	1.06581109089247	501.574457735714	0.091951751057569	0.106570631658234	0.862824491389455	0.388233971288093	0.708958820850922	10.9225762940109	8.03047679569519	9.90666214318879	10.8294819271376	10.2306970756539	11.5541681716857
BAG3	BCL2-associated athanogene 3	1.390986987335	2468.29684058409	0.476108923550122	0.268876633600747	1.77073372711551	0.0766049911332353	0.327361585167074	23.1041411328144	4.9186670373633	22.6621312757402	26.285801333981	23.0830102769442	24.0612574296959
BAG4	BCL2-associated athanogene 4	1.3358012931492	469.144044994454	0.417705415963758	0.314822185004137	1.3267979064381	0.184575543208257	0.505406905686738	17.8299999316565	3.0114287983857	17.5548106371532	18.0714884171119	19.2145279452125	16.0805433317275
BAG5	BCL2-associated athanogene 5	-1.10256049735263	597.874524027305	-0.140857818445908	0.0967021817250739	-1.45661468989779	0.145222770401803	0.447513328838418	29.1268701173625	34.1295263817045	29.3863423677491	27.8280804938829	32.2586667166713	26.3542237936645
BAG6	BCL2-associated athanogene 6	1.0513103965015	13308.1452920339	0.0721886839337334	0.0925417468188261	0.780066147606453	0.435351941029334	0.741726166547227	454.052517343557	298.432593920022	446.133440505313	479.347068459089	423.422975218627	404.991461687951
BAGE	B melanoma antigen	1.33342871598944	38.0983885959999	0.41514070165121	1.67398544171647	0.247995407430505	0.804137960173989	0.955269360839055	0	0	0	0	0.0319709283614185	0
BAGE2	B melanoma antigen family; member 2	-1	14.6150944545276	0	1.76239716318975	0	1	1	0	0	0	0	0	0
BAGE3	B melanoma antigen family; member 3	-1	14.6150944545276	0	1.76239716318975	0	1	1	0	0	0	0	0	0
BAGE4	B melanoma antigen family; member 4	-1	8.55633380128168	0	6.00631008342227	0	1	1	0	0	0	0	0	0
BAGE5	B melanoma antigen family; member 5	-1	23.5687970452714	0	6.00631008342227	0	1	1	0	0	0	0	0	0
BAHCC1	BAH domain and coiled-coil containing 1	-1.20579025019104	1366.78917694644	-0.269978969155844	0.137241726435828	-1.96717846800099	0.0491626394551421	0.260236672524366	40.4237403030685	29.7127641440722	37.5221244905234	36.3106158733436	34.2088933467178	22.6616545841567
BAHD1	bromo adjacent homology domain containing 1	-1.04340862594772	1125.6465188656	-0.0613042654100152	0.0714824265426583	-0.857613099821548	0.391106139102338	0.710974278838905	25.7582250921068	25.0952399865475	25.6905927599274	24.3411884801916	27.1752891072057	24.4186028370677
BAIAP2	BAI1-associated protein 2	-1.04833777712986	1837.58346337177	-0.0681036318329754	0.0879365942842685	-0.774462922828465	0.43865708599827	0.744179230833897	50.1213547697137	43.1638127768616	48.6350382418206	49.7887946185736	40.1235150935803	51.4279598775803
BAIAP2-AS1	BAIAP2 antisense RNA 1 (head to head)	-1.04792239783004	1425.33265589902	-0.0675318844220897	0.0945614051405391	-0.714159062269881	0.475128827775402	0.771094595869013	51.2102097273721	36.5386694204131	53.3573849629262	53.3427422479129	43.0648405028308	45.0553001127846
BAIAP2L1	BAI1-associated protein 2-like 1	-1.15230463067198	5824.39436934134	-0.204522167354498	0.102669380849783	-1.99204636924555	0.0463659704843826	0.251358806469588	34.3329578836667	46.9782892548168	32.3634739962722	33.0919463222439	35.3598467677289	32.6971047745125
BAIAP2L2	BAI1-associated protein 2-like 2	-1.51013836679433	804.353308907311	-0.594680742889793	0.401468484211574	-1.48126382587082	0.138536284014191	0.439550292133285	0.340267174268253	1.10419055940809	0.230984350488858	0.268222462591642	0.351680211975604	0.178672703685861
BAIAP3	BAI1-associated protein 3	-3.21167468951526	665.801906254443	-1.68332576969484	0.48296857495661	-3.48537328716691	0.000491450923919675	0.0165353198200356	2.6881106767192	16.9643822309061	2.28417857705648	1.8775572381415	2.90935448088909	2.41208149975912
BAK1	BCL2-antagonist/killer 1	1.03600650556547	1315.21543885315	0.0510330624043581	0.0787932559116891	0.647683127367595	0.517189919373398	0.796879344832773	38.6543509968735	31.218478543265	35.545925047452	39.1940073462038	32.386550430117	42.7921125327637
BAMBI	BMP and activin membrane-bound inhibitor	1.74586587728507	807.76451041361	0.803942731013133	0.346947323218357	2.31718960548705	0.0204934055083587	0.158954219861144	1.63328243648761	0	2.10452408223182	2.58164120244456	3.1011800510576	1.96539974054447
BANF1	barrier to autointegration factor 1	1.01601734807349	7934.3399726582	0.0229250357379468	0.1443176500018	0.158851226704847	0.873786088099154	0.9833425927108	402.399960289636	644.546143814485	426.345781146767	457.285770910926	528.255649315718	590.691958385456
BANK1	B-cell scaffold protein with ankyrin repeats 1	1.05907778484972	9.93247854565723	0.0828085531600893	0.693320245520194	0.119437667795145	0.904928620282987	0.993982493150371	0.374293891695078	0	0.38497391748143	0.335278078239553	0.479563925421278	0.148893919738217
BANP	BTG3 associated nuclear protein	1.07576993814789	525.866363399358	0.105369579213037	0.101919860330739	1.03384736665752	0.301207523994008	0.633740307125879	13.0322327744741	8.53238159542614	14.0387155241561	14.986930097308	12.9482259863745	13.5493466961778
BAP1	BRCA1 associated protein-1 (ubiquitin carboxy-terminal hydrolase)	-1.00210548798162	3115.26509504527	-0.00303438376025697	0.0660361660956844	-0.0459503320628918	0.96334983733079	1	91.736030182721	71.7723863615257	92.2910804842148	95.5877801060966	87.0568379281427	84.8993130347316
BARD1	BRCA1 associated RING domain 1	1.22395913626696	311.985744695588	0.291555392271472	0.275305658787295	1.05902433519077	0.289588697092908	0.623775406198614	20.6882441955098	4.9186670373633	16.7848628021903	18.9432114205347	17.9037198823944	17.3014734735809
BARHL2	BarH-like homeobox 2	1.31113188085627	7.69696833226248	0.390812807060904	2.01656563989029	0.193801183224647	0.846331560499146	0.972013942368685	1.12288167508524	0	1.56556059775781	1.2740566973103	1.02306970756539	1.31026649369631
BARX1	BARX homeobox 1	-1.06057148526908	518.468135914849	-0.0848418655336829	0.214422720756618	-0.395675725195108	0.692344265572628	0.904153401625291	41.2403815213123	72.97695788088	42.6294451291103	46.3354304127062	50.2582993841499	58.6642043768577
BARX2	BARX homeobox 2	4.95500350783704	52.4001461915309	2.30888607875128	1.38957171356365	1.66158108733372	0.0965967980408764	0.364950066890414	0	0	0	0.0335278078239553	0.0639418567228371	0.0297787839476435
BASP1	brain abundant; membrane attached signal protein 1	-1.03181934947938	3328.07006506983	-0.0451904063969778	0.0814604756822392	-0.554752547398035	0.579063928547162	0.83669288280963	243.699350210923	275.746496972183	242.790217291622	251.089752793601	249.50112493251	270.391358244603
BATF	basic leucine zipper transcription factor; ATF-like	-1	33.8888310005065	0	1.68696582449651	0	1	1	0	0	0	0	0	0
BATF2	basic leucine zipper transcription factor; ATF-like 2	-1.36611078851079	291.175240092297	-0.45007448769377	0.207922074066608	-2.16463061805351	0.0304159842927818	0.198622331414629	12.5218320130717	22.3849540680003	11.3438981017861	11.231815621025	12.0210690638934	11.613725739581
BATF3	basic leucine zipper transcription factor; ATF-like 3	-1.34751855286387	119.694060357997	-0.430305136384409	0.274077833875682	-1.57001071666229	0.116412618119583	0.400929395522374	5.03595417917014	10.6403817542961	5.00466092725859	5.26386582836098	3.74059861828597	6.6406688203245
BAX	BCL2-associated X protein	-1.06692298358759	3122.4985654032	-0.0934560381993959	0.117424032432932	-0.795885103441449	0.426098820411113	0.734215769820899	113.955476662438	157.096202315787	124.782879119647	121.404192130542	119.027766289561	147.434759324783
BAZ1A	bromodomain adjacent to zinc finger domain; 1A	1.01444499968454	885.497572035423	0.0206906484032379	0.109729128263924	0.18856112985307	0.850436800109105	0.973995514164402	34.5030914708009	32.4230500626193	34.9043018516496	35.7406431403364	35.2639339826446	36.5981254716538
BAZ1B	bromodomain adjacent to zinc finger domain; 1B	-1.03374978925411	5016.92506667333	-0.0478870352808682	0.09143083076058	-0.523751505728574	0.600451386642981	0.848401085810808	221.105609839511	161.713726473312	219.25547846959	213.27038556818	223.79649852993	168.756368631296
BAZ2A	bromodomain adjacent to zinc finger domain; 2A	1.02213157995894	4180.40769986052	0.0315809277190193	0.227450215053637	0.138847649414497	0.889570539843462	0.988278643393017	71.9665073577355	26.2998115059017	67.4217654149144	72.2859536684476	61.2882696688393	41.2436157674862
BAZ2B	bromodomain adjacent to zinc finger domain; 2B	-1.08447294694786	344.563961246303	-0.116994064267936	0.11536465887174	-1.01412395626296	0.310523608208524	0.642953567251364	12.9301526221936	10.8411436741885	13.2174378335291	12.8411503965749	13.140051556543	9.91633505456528
BBC3	BCL2 binding component 3	-1.14314058886956	734.049048141659	-0.193002843965423	0.11523138364149	-1.67491561644263	0.0939507891649948	0.361435567069487	27.6977479854358	31.1180975833188	27.1534936463568	26.6881350278684	21.2286964319819	29.8383415155388
BBIP1	BBSome interacting protein 1	-1.49882673434473	238.307342373371	-0.583833616141406	0.235469916770426	-2.47944036397066	0.0131588732831791	0.121649748942786	7.89419844302347	15.358286871767	7.87913284445326	5.6997273300724	6.80980774098215	8.78474126455483
BBS1	Bardet-Biedl syndrome 1	1.0222485299622	901.987793554737	0.0317459882076236	0.230175137080856	0.137921013582244	0.890302842682968	0.988526008529463	32.6316220123255	9.93771503467279	34.0316943053584	27.5933858391152	26.1841903280018	27.6942690713084
BBS10	Bardet-Biedl syndrome 10	1.12159680906067	232.022026990789	0.165554150004246	0.300820748201889	0.55034152728434	0.582085146213598	0.83821757967331	11.9774045342425	2.10800015886999	10.3942957719986	9.89070330806681	8.50426694413733	10.5416895174658
BBS12	Bardet-Biedl syndrome 12	-1.01230968404119	99.5723715265563	-0.0176507043449431	0.35309454523224	-0.0499886066870101	0.960131467518285	1	2.24576335017047	0	3.07979133985144	1.94461285378941	1.69445920315518	2.35252393186384
BBS2	Bardet-Biedl syndrome 2	1.02249183936251	1024.36535725561	0.0320893288802606	0.0624911084016889	0.51350231578535	0.607599991294109	0.851957194035046	33.4822899479961	30.4154308636955	35.263610841299	33.3936965926595	35.2319630542832	37.4914889900831
BBS4	Bardet-Biedl syndrome 4	-1.01697501673703	436.052587438435	-0.0242842380230349	0.120433266888166	-0.201640615176412	0.840197691025033	0.968636735116286	18.6806678673271	13.9529534325204	21.6611990902884	21.5583804308033	17.5520396704188	17.4205886093714
BBS5	Bardet-Biedl syndrome 5	1.33139839202305	124.444892187567	0.412942330975915	0.611816309718304	0.674944953929137	0.49971073825399	0.786248335683322	8.43862592185267	0.20076191989238	7.51982385480393	6.37028348655151	7.67302280674045	8.15938680165431
BBS7	Bardet-Biedl syndrome 7	1.44482246942685	198.641542599446	0.530892234447614	0.20014267558197	2.65256888818888	0.00798818255622444	0.0912876926377864	6.46507631109681	2.30876207876237	6.26224239103126	6.67203375696711	8.02470301871605	9.08252910403126
BBS9	Bardet-Biedl syndrome 9	1.46404281190589	198.148718842022	0.549957741887835	0.421334190745975	1.30527679444702	0.191798612879254	0.513965211302995	11.3649236205597	0.903428639515709	11.4465578131145	12.4388167026874	12.1169818489776	11.4946106037904
BBX	bobby sox homolog (Drosophila)	1.12965865765891	1193.39266801966	0.175886907776701	0.239572718584466	0.734169185940463	0.462845631122908	0.762019785184578	22.1173663274364	5.9224766368252	18.1451039772914	21.6589638542751	16.7527664613833	16.1996584675181
BCAM	basal cell adhesion molecule (Lutheran blood group)	-1.00756371431813	3389.13908378748	-0.0108710719288229	0.0776944473212599	-0.139920834803959	0.88872253943176	0.987858135106631	28.9567365302283	21.7826683083232	28.5650646771221	29.0350815755453	26.4079868265317	27.9324993428896
BCAN	brevican	-1.57195538809777	196.558040081126	-0.652560274668157	0.215245052930584	-3.03170858416248	0.00243173845647232	0.0441140358031555	6.70326333308458	8.53238159542614	5.64628412306097	4.25803159364232	6.0425054603081	3.24588745029314
BCAP29	B-cell receptor-associated protein 29	1.05424578358292	541.724889695128	0.0762112516230405	0.129280381602916	0.589503609736574	0.555523491367418	0.823334230187139	17.8980533665101	14.5552391921975	18.0167793381309	17.7026825310484	18.7669349481527	19.3264307820206
BCAP31	B-cell receptor-associated protein 31	1.14121234376177	7773.56524628445	0.190567256823352	0.0713965437798731	2.66913840270618	0.00760461070905811	0.0886488411206855	188.542041262039	210.097349167375	189.047858411214	208.878242743242	244.99322403355	244.811382833577
BCAR1	breast cancer anti-estrogen resistance 1	1.18921925751142	4069.9669247625	0.250014730695288	0.105370894482802	2.37271147713464	0.0176580514007169	0.146198387648631	86.2577286770021	49.5881942134178	79.9462501969769	90.8268313950949	92.0123318241625	85.4353311457891
BCAR3	breast cancer anti-estrogen resistance 3	1.17516281518612	2765.13113982233	0.232860651589437	0.0720407416535351	3.23234667279429	0.00122778005174295	0.0286890662165092	47.2290837884335	32.5234310225655	46.0172156029469	53.242158824441	48.4679273959105	54.9120775994546
BCAS1	breast carcinoma amplified sequence 1	1.03528441035933	42.4959882418739	0.050027155211761	0.244686763209997	0.204453868102486	0.837998838425231	0.967561218047951	4.08320609121904	5.42057183709425	4.26037802012782	4.62683747970583	4.57184275568285	5.36018111057583
BCAS2	breast carcinoma amplified sequence 2	1.37390013061423	395.787325387701	0.458277137850249	0.250642433685823	1.82841002264084	0.0674880382939725	0.304589796318709	13.8829007101447	3.71409551800902	14.3980245138055	12.8076225887509	15.4419583985652	18.1650582080625
BCAS3	breast carcinoma amplified sequence 3	-1.17827028592097	655.839407340957	-0.236670520008601	0.0909815639275781	-2.6013019538441	0.00928706705500354	0.0998025526767652	18.7487213021807	20.2769539091303	18.2734286164519	18.9096836127108	15.8256095389022	15.0978434614552
BCAS4	breast carcinoma amplified sequence 4	-1.30664238670016	392.709331095864	-0.385864345777956	0.229741686785975	-1.67955738105738	0.093043465701586	0.359494455085058	22.4576335017047	49.3874322935254	24.5870008631473	23.1677152063531	25.3529461906049	28.8258628613189
BCAT1	branched chain amino-acid transaminase 1; cytosolic	1.04477006669505	2775.8728203442	0.0631854684889089	0.0889600404474413	0.710267982918012	0.477537970270702	0.772199733679362	198.511869468099	140.332582004773	198.081913008112	189.096836127108	211.647545752591	183.347972765641
BCAT2	branched chain amino-acid transaminase 2; mitochondrial	1.05414539646034	1958.35671457584	0.0760738691435601	0.0695355412814422	1.09402857505134	0.273942445914499	0.609845748898685	43.3160112843486	39.2489553389602	43.9896863042114	46.9724587613614	41.0826429444228	51.1897296059991
BCCIP	BRCA2 and CDKN1A interacting protein	1.35663454758545	1592.37679863504	0.440032137563201	0.116399141685269	3.78037270028159	0.000156593769978866	0.0078441971868966	46.0041219610678	26.2998115059017	45.4782521184729	51.0963791237079	57.7394966207219	59.2002224879152
BCDIN3D	BCDIN3 domain containing	1.63250352512081	231.677532497804	0.707086107035917	0.515939415019616	1.37048282502129	0.170536233121992	0.486152290749039	6.56715646337728	0	7.36583428781136	6.37028348655151	7.60908095001761	9.73766235087942
BCDIN3D-AS1	BCDIN3D antisense RNA 1	-1.19978084426083	50.9792507605957	-0.262770902689561	0.244852813715206	-1.07317902009162	0.283190801954899	0.617373273616638	2.14368319788999	1.50571439919285	2.61782263887372	1.91108504596545	1.27883713445674	2.47163906765441
BCHE	butyrylcholinesterase	1.04188242939134	1026.60734603096	0.0591924867297013	0.112255470492161	0.527301578000467	0.597984178621289	0.846555524741974	126.57938882779	91.3466735510328	125.244847820625	110.641765819053	127.659916947144	134.242758035977
BCKDHA	branched chain keto acid dehydrogenase E1; alpha polypeptide	-1.22687881390452	2687.98481747027	-0.294992752494374	0.136080724403415	-2.16777764659643	0.0301756083883412	0.19812536177588	32.325381555484	47.1790511747092	30.5669290480255	34.2318917882584	26.0882775429175	32.488653286879
BCKDHB	branched chain keto acid dehydrogenase E1; beta polypeptide	-1.06778632562628	427.142765765405	-0.0946229786725931	0.115276402606841	-0.820835630994769	0.411739899966845	0.722971264212296	9.49345416208426	11.4434294338656	8.90572995773707	8.41547976381278	9.62324943678698	10.0056714064082
BCKDK	branched chain ketoacid dehydrogenase kinase	1.00702893263833	3290.30699041943	0.0101051335673494	0.0640779714180247	0.157700584830107	0.874692739633112	0.98355662309222	84.3522325010999	85.4241969142076	86.7987859281464	95.3866132591529	83.3801811665795	89.6341396824069
BCL10	B-cell CLL/lymphoma 10	1.13514258289192	625.109525259256	0.182873522812701	0.133906782039616	1.36567782473182	0.172040107506176	0.488287227685853	5.47830150571887	3.61371455806283	5.41529977257211	6.13558883178382	6.29827288719945	5.44951746241876
BCL11A	B-cell CLL/lymphoma 11A (zinc finger protein)	-1.22819207267748	195.323541133525	-0.296536196400787	0.453747759318106	-0.653526525059699	0.513416894885869	0.794969730882435	0.340267174268253	0	0.307979133985144	0.201166846943732	0.319709283614185	0.178672703685861
BCL11B	B-cell CLL/lymphoma 11B (zinc finger protein)	-1.30221543264334	134.823781697316	-0.380968141203859	0.195285070220539	-1.95083085856807	0.0510771696896088	0.265607342715093	3.06240456841428	3.41295263817045	3.13112119551563	2.95044708850807	2.01416848676937	2.56097541949734
BCL2	B-cell CLL/lymphoma 2	-1.13494781309653	64.5692094919597	-0.182625961377166	0.203856608194485	-0.89585499824924	0.370330211592921	0.692888709733342	5.81856867998713	5.82209567687901	5.77460876222145	5.29739363618494	5.21126132291122	5.38995989452347
BCL2L1	BCL2-like 1	-1.0017946666143	4693.84855536846	-0.00258683606403653	0.0573441717058603	-0.0451107058849045	0.964019068048731	1	187.3511061521	143.243629843213	184.967134885911	177.898548313907	191.601773669981	168.488359575767
BCL2L11	BCL2-like 11 (apoptosis facilitator)	1.33480848486603	640.193889551794	0.41663276232154	0.505579287286971	0.824070077232132	0.409899741129698	0.721495223591604	16.945305278559	0.401523839784759	13.8333961014994	14.5510685955966	14.7066270462525	13.4897891282825
BCL2L12	BCL2-like 12 (proline rich)	1.23548596224207	1145.79515246483	0.30507861866443	0.0941417630092176	3.24062997029872	0.0011926588908162	0.0281198477430184	28.2081487468382	29.9135260639646	27.7694519143271	31.6502505858138	37.3100733977754	40.6182613045857
BCL2L13	BCL2-like 13 (apoptosis facilitator)	-1.04050326880837	1870.19250497077	-0.0572814974002277	0.0538355973235452	-1.06400783585576	0.287325149831343	0.622044141042437	39.0286448885686	32.2222881427269	35.7255795422767	35.8076987559843	37.278102469414	34.6922832990047
BCL2L14	BCL2-like 14 (apoptosis facilitator)	1.33342871763695	95.7852970353435	0.415140703433726	1.67141847303071	0.248376280466118	0.803843284124729	0.955269360839055	0	0	0	0	0	0.0297787839476435
BCL2L15	BCL2-like 15	-3.23278611903135	34.9698814861447	-1.69277806198923	1.00579957104499	-1.68301728368256	0.092371745601412	0.358619206733697	0.0340267174268253	0	0.179654494824667	0.0670556156479106	0.0319709283614185	0
BCL2L2	BCL2-like 2	1.10266966242856	725.142737898565	0.141000653345125	0.205754287055375	0.685286588012513	0.493163093449413	0.781751505630709	18.4765075627661	5.52095279704044	17.3238262866643	15.8251252929069	16.3371443926849	16.0209857638322
BCL2L2-PABPN1	BCL2L2-PABPN1 readthrough	-1.5247225339629	3475.02535612286	-0.608546727727112	0.214184441002309	-2.8412275181116	0.00449402379314555	0.0645846004149671	87.074369895246	180.284204063357	83.5393400934703	81.6737398591551	73.181455019287	88.3536519726582
BCL3	B-cell CLL/lymphoma 3	-1.38126326232587	1497.35683126577	-0.465988316739294	0.135934301385391	-3.42804069311512	0.000607954323063438	0.0189041857623367	6.53312974595046	9.8373340747266	5.82593861788564	5.53208829095263	5.56294153488682	4.49659637609417
BCL6	B-cell CLL/lymphoma 6	1.10932021458691	546.737667868809	0.149675871643981	0.135339228819241	1.1059311697711	0.268756312322733	0.604827073476121	3.60683204724348	3.11180975833188	3.20811597901191	4.22450378581837	3.99636604517732	3.24588745029314
BCL7A	B-cell CLL/lymphoma 7A	1.10591338489309	950.554217155323	0.145238398159895	0.199022282991667	0.729759482087622	0.46553721524093	0.763590124255941	62.8133203699195	23.1880017475699	55.8982128183036	58.0366353432666	57.2279617669392	47.4078240446484
BCL7B	B-cell CLL/lymphoma 7B	1.11819398726091	2110.15489376537	0.16117049245846	0.0627530911294205	2.56832754463147	0.0102190545749605	0.105191710075828	63.5619081533097	48.0824798142249	64.085324796742	68.6984782312844	64.7091590035111	73.8216054062082
BCL7C	B-cell CLL/lymphoma 7C	-1.17808036708912	2217.94113738893	-0.236437961278744	0.233104895807968	-1.01429856485521	0.310440308649101	0.642953567251364	73.1914691851012	171.751822467931	77.1231081354464	88.3122458082983	95.177453731943	105.952913285716
BCL9	B-cell CLL/lymphoma 9	1.04683503669231	1788.66147728358	0.0660341161018963	0.206914134237681	0.319137773478748	0.749622040995683	0.932865600988448	61.6564119774074	24.4929542268703	61.2108528795473	66.3850594914315	46.8693809778396	46.4846817422715
BCL9L	B-cell CLL/lymphoma 9-like	-1.07303304379655	5005.35210861223	-0.101694504228062	0.108283208884863	-0.939153034670339	0.347652178201012	0.677242675521678	44.2347326548729	28.8093355045565	40.8329001808636	43.7537892102617	35.8713816215116	31.8037412560832
BCLAF1	BCL2-associated transcription factor 1	1.20513494091719	1611.27015092792	0.269194696407429	0.191692159881819	1.40430728399842	0.160227366186096	0.470553053422525	85.2029004367706	33.1257167822426	83.3853505264777	80.9026002792042	92.8435759615594	77.8417412391401
BCO1	beta-carotene oxygenase 1	3.85105218884878	36.8759541123462	1.94525267444187	1.28291244086458	1.51627859585719	0.129448921536594	0.423987808809747	0.0340267174268253	0	0	0.0670556156479106	0.0639418567228371	0.059557567895287
BCO2	beta-carotene oxygenase 2	1.14116560365783	67.2664928370149	0.190508167822555	0.869016384260419	0.219222757214973	0.826476528922681	0.961300111051833	0.0340267174268253	0	0.102659711328381	0.0335278078239553	0.191825570168511	0
BCOR	BCL6 corepressor	1.02000465383349	1733.00311831661	0.028575734595966	0.188769607498622	0.151378895017169	0.879676836935497	0.985465388401246	78.8399042779542	32.7241929424579	74.9929191253825	74.9011226787161	66.4036182066663	55.7458835499886
BCORL1	BCL6 corepressor-like 1	1.03806270114328	1329.23171588132	0.0538935881047266	0.218697307591361	0.246430048445898	0.805349347999878	0.955269360839055	44.7451334162753	15.6594297516056	43.5533825310658	44.3572897510929	36.0632071916801	31.5059534166068
BCR	breakpoint cluster region	1.05129584247786	2501.68145384182	0.0721687115610185	0.0933975903639675	0.772704213029258	0.439697452752108	0.744896419416564	58.3898471044322	40.6542887782069	58.0284018283675	59.6459701188165	62.0555719495134	51.5470750133709
BCRP2	breakpoint cluster region pseudogene 2	-1.40500810280928	19.8468531658757	-0.490578450623464	0.524340995387195	-0.935609565033534	0.349474247993916	0.678498571685893	0.816641218243807	0.10038095994619	1.23191653594058	0.50291711735933	0.735331352312626	0.506239327109939
BCRP3	breakpoint cluster region pseudogene 3	-1.41391513688136	42.9554806725958	-0.499695532258687	0.337999100673952	-1.47839308229614	0.139302595931519	0.439550292133285	2.62005724186555	6.12323855671758	3.25944583467611	2.58164120244456	3.29300562122611	2.7396481231832
BCS1L	BC1 (ubiquinol-cytochrome c reductase) synthesis-like	1.2379159581446	1084.38983486557	0.307913373612251	0.106223347044991	2.89873537388944	0.00374670969367585	0.0577059541131077	39.1647517582759	21.9834302282156	37.4451297070271	40.2333693887464	43.6722881416977	45.2041940325228
BCYRN1	brain cytoplasmic RNA 1	-1.40013596459958	640.912442302759	-0.485566931405313	0.523105138862536	-0.928239650753866	0.353283270847863	0.681719302387232	18.8508014544612	109.013722501562	23.6630634611919	28.0292473408266	42.6811893624937	45.9188848472663
BDH1	3-hydroxybutyrate dehydrogenase; type 1	-1.86216998963534	752.149943663228	-0.896984776446628	0.936188895441615	-0.958123708595695	0.338000381587969	0.667696608657901	0.136106869707301	0.10038095994619	0.0256649278320953	0	0.0319709283614185	0.0893363518429305
BDH2	3-hydroxybutyrate dehydrogenase; type 2	1.06323954258485	508.730611655202	0.0884666655113607	0.0935347371500508	0.945816155653918	0.344242363924113	0.673644598194331	11.092709881145	10.4396198344037	11.3438981017861	10.7624263114897	12.4047202042304	13.1622225048584
BDKRB1	bradykinin receptor B1	-1.30132018769423	43.9566501773216	-0.379975978477699	0.313598722254234	-1.21166303148918	0.225641395846931	0.555302377253811	5.61440837542617	5.82209567687901	4.90200121593021	5.23033802053703	3.35694747794895	4.43703880819888
BDKRB2	bradykinin receptor B2	-1.34175951854671	91.1295059365205	-0.424126122738458	0.251924474881392	-1.68354473275429	0.0922696873740911	0.358536909129709	8.8809732484014	3.81447647795521	9.11104938039384	5.59914390660054	6.39418567228371	5.24106597478525
BDNF	brain-derived neurotrophic factor	-1.12734330691942	606.973097008196	-0.172926922580434	0.0896535975427728	-1.92883417196876	0.0537514521014463	0.271685692294834	8.7448663786941	7.930095835749	10.2916360606702	7.30906210562226	8.91988901283577	9.17186545587419
BDNF-AS	BDNF antisense RNA	1.33224145265903	20.5770877748614	0.413855577142996	0.447521277462289	0.924772961611575	0.355084017903246	0.683936644650572	1.12288167508524	0	0.923937401955431	1.07288985036657	1.15095342101107	0.982699870272235
BDP1	B double prime 1; subunit of RNA polymerase III transcription initiation factor IIIB	1.15009977145208	315.351598568031	0.201759020765787	0.609234854994466	0.331167888888464	0.740517673924257	0.92956066115317	11.3989503379865	0	11.857196658428	9.95775892371473	10.7102610010752	6.73000517216743
BEAN1	brain expressed; associated with NEDD4; 1	-1.7423082608963	128.875668909434	-0.800999897830049	0.236376111581889	-3.38866686853233	0.000702332802862005	0.0205829458244362	5.1040076140238	10.1384769545652	5.67194905089307	4.76094871100165	3.42088933467178	3.96057826503658
BECN1	beclin 1; autophagy related	1.05461379387683	997.398469865458	0.0767147717597918	0.0640402330247538	1.19791525009191	0.230950012183023	0.563215601707715	24.2270228078996	17.968191830368	24.7409904301399	23.4359376689448	25.9284229011104	26.2946662257692
BEGAIN	brain-enriched guanylate kinase-associated	-1.26150908329988	100.039758435405	-0.335150594252792	0.357719904676438	-0.936907870854825	0.348805950165992	0.678022376971558	0.680534348536506	0	0.872607546291241	0.704083964303061	0.383651140337022	0.506239327109939
BEND3	BEN domain containing 3	1.06030899546755	268.138466996488	0.0844847565496303	0.251190655958353	0.336337178735015	0.736616616699317	0.927252418750648	12.1135114039498	3.9148574379014	12.9607885552081	13.1429006669905	10.2306970756539	9.08252910403126
BEND3P3	BEN domain containing 3 pseudogene 3	1.19759117638074	80.8080726107454	0.260135497051183	0.346144875555165	0.751522022777209	0.452338552047403	0.753316631819805	2.48395037215825	0	2.10452408223182	2.5481133946206	1.95022663004653	1.81650582080625
BEND4	BEN domain containing 4	-1.00619399257854	78.8822888305727	-0.00890848123672249	0.273511552728972	-0.0325707676616866	0.974016881483573	1	5.47830150571887	2.40914303870856	6.54455659718431	6.001477600488	5.05140668110413	4.28814488846066
BEND5	BEN domain containing 5	-1.73150833759499	59.2991567856642	-0.792029334447055	0.626418421765824	-1.26437746229491	0.206094578280177	0.532956602727096	5.3762213534384	18.1689537502604	5.08165571075487	5.29739363618494	5.72279617669392	6.55133246848157
BEND6	BEN domain containing 6	1.14379241253859	45.0341560940587	0.193825240423674	0.349281760886545	0.554925169673068	0.578945845118978	0.83669288280963	0.544427478829205	0	0.744282907130764	0.637028348655151	0.607447638866952	0.6849120307958
BEND7	BEN domain containing 7	1.04766470563766	131.748864358295	0.0671770709673925	0.232617674686876	0.288787475232993	0.7727440172653	0.944705921770186	3.02837785098745	1.30495247930047	2.46383307188115	2.61516901026851	2.30190684202213	2.91832082686906
BEST1	bestrophin 1	-1.8491570761801	148.260980899509	-0.886867779312693	0.12057854675526	-7.35510423021418	1.90778193384524e-13	4.27315899153707e-10	26.7449998974847	21.7826683083232	26.3065510278977	15.0875135207799	13.4597608401572	13.8173557517066
BEST3	bestrophin 3	2.46325142897847	14.360503167723	1.30056389410857	1.03154792499395	1.26078862900742	0.207385011708293	0.534681582178448	0	0	0.076994783496286	0.0670556156479106	0.159854641807093	0.059557567895287
BET1	Bet1 golgi vesicular membrane trafficking protein	-1.25782229993025	474.043404353114	-0.330928118466974	0.250937294478134	-1.31876817734564	0.187246626090546	0.50951957898816	10.8545228591573	24.9948590266013	9.77833750402832	10.3600926176022	14.4188886909998	12.8346558814343
BET1L	Bet1 golgi vesicular membrane trafficking protein-like	-1.07370451174479	2480.35460006716	-0.102597011857035	0.0563975145956144	-1.81917612137137	0.0688845646217199	0.307553574477108	69.6526905727114	67.656767003732	66.6518175799515	69.0002285017	65.7322287110765	62.0887645308367
BEX1	brain expressed; X-linked 1	-1	148.12132495629	0	1.66921113488798	0	1	1	0	0	0	0	0	0
BEX2	brain expressed X-linked 2	2.11697905358067	87.8516084634663	1.08200699469043	0.788695269594662	1.3718948704314	0.170096167494104	0.48563782881885	0	0	0.128324639160477	0	0.191825570168511	0.208451487633504
BEX4	brain expressed; X-linked 4	-1	385.798706634691	0	1.66726501374291	0	1	1	0	0	0	0	0	0
BFAR	bifunctional apoptosis regulator	1.00479307787844	2515.9326495156	0.00689843050375708	0.0729933170559437	0.0945076999099791	0.924705866180407	1	47.6033776801286	30.114287983857	46.5048492317567	45.1954849466918	43.0968114311922	44.6086183535699
BFSP1	beaded filament structural protein 1; filensin	1.46330444112062	179.816510590964	0.54922995403025	0.480192171594513	1.14377115354982	0.252718555894974	0.588937906937767	0.170133587134127	0	0.256649278320953	0.268222462591642	0.319709283614185	0.268009055528791
BGLAP	bone gamma-carboxyglutamate (gla) protein	-1.50048781855803	40.1180861462953	-0.585431606722101	0.751459586161922	-0.779059336659994	0.435944762167816	0.742228029756671	0.0680534348536506	0	0.205319422656763	0.0670556156479106	0.0639418567228371	0.119115135790574
BGN	biglycan	1.12911948370937	11325.9677449139	0.175198160543231	0.20859662434387	0.839889720623752	0.400970221665958	0.716841712220435	254.860113526922	102.48896010506	248.590490981675	261.986290336387	226.386143727205	216.402422947525
BHLHA15	basic helix-loop-helix family; member a15	2.47875684541842	16.0142046573789	1.30961675665486	1.58629909137954	0.825579970241259	0.40904240116673	0.720765993244904	0	0	0	0	0.0639418567228371	0
BHLHB9	basic helix-loop-helix domain containing; class B; 9	1.44147621152721	129.727055096838	0.527547028442315	0.402426484393427	1.31091528242104	0.189886387074588	0.512696515058114	3.47072517753618	0	3.97806381397477	4.1239203623465	4.38001718551434	3.18632988239785
BHLHE40	basic helix-loop-helix family; member e40	-1.05945868440011	1905.12332080362	-0.083327328178909	0.186661810747925	-0.446408013749729	0.655302545154602	0.882157517427579	3.50475189496301	0	2.95146670069096	2.48105777897269	2.74949983908199	2.38230271581148
BHLHE41	basic helix-loop-helix family; member e41	-6.77298657059727	219.525779505347	-2.75979213520061	1.43184619927756	-1.92743615661589	0.0539252972874472	0.271954516417002	0	0	0.076994783496286	0	0	0
BICC1	BicC family RNA binding protein 1	1.1443743803666	232.133439684811	0.194559104860603	0.205799167816759	0.945383341072766	0.344463203960398	0.673683854460302	8.6087595089868	3.71409551800902	9.23937401955431	10.1253979628345	8.50426694413733	7.86159896217788
BICD1	bicaudal D homolog 1 (Drosophila)	1.21784037906586	264.842516030064	0.284325053259843	0.375492037555802	0.757206611119124	0.448926090067279	0.750315762303045	3.84501906923126	0	3.18245105117982	3.52041982151531	3.4528602630332	2.44186028370677
BICD2	bicaudal D homolog 2 (Drosophila)	1.10125252974665	1870.78211473675	0.13914533324217	0.179722474924874	0.774223331279708	0.438798733359954	0.744215392114064	35.5919464284593	14.254096312359	34.4423331506719	33.4607522083074	35.3278758393675	28.2600659663137
BID	BH3 interacting domain death agonist	1.07484745544038	1205.68256019043	0.104131924097803	0.104270136517163	0.998674477429724	0.317952408321185	0.649957732733749	34.0267174268253	44.4687652561621	38.0867529028295	39.4287020009714	40.0915441652188	49.9092418962505
BIK	BCL2-interacting killer (apoptosis-inducing)	1.61317397437138	135.986111969747	0.689902035783142	0.808296530779876	0.853525914700509	0.393367722912026	0.713101228759123	0.136106869707301	0	0.0256649278320953	0.0670556156479106	0.127883713445674	0.119115135790574
BIN1	bridging integrator 1	1.07786175492902	6047.22690499265	0.108172151867704	0.0586109434378536	1.84559649653825	0.064950815596605	0.299772751909778	368.237135993103	363.680217885046	378.942659440887	394.856992742722	417.316527901596	436.110290913239
BIN3	bridging integrator 3	-1.16176778983562	929.6883581402	-0.216321736616338	0.12236186623673	-1.76788523474974	0.0770800916931866	0.328089837747568	36.1704006247153	52.3988610919111	35.4945951917878	35.237726022977	35.2639339826446	39.8737917058946
BIRC2	baculoviral IAP repeat containing 2	1.02335696176028	703.010984865369	0.0333094658392865	0.0918969489411697	0.362465416132699	0.717004262894726	0.917557120300883	28.6164693559601	24.9948590266013	30.6695887593539	26.8557740669882	31.011800510576	32.5184320708267
BIRC3	baculoviral IAP repeat containing 3	-3.26962929533871	104.872055674645	-1.70912707483851	0.993813711129041	-1.71976604437951	0.0854749771790762	0.34611626218769	0.0680534348536506	0	0.153989566992572	0.0670556156479106	0	0.0297787839476435
BIRC5	baculoviral IAP repeat containing 5	1.08405988623571	5333.03842050399	0.116444457050472	0.0954696783891963	1.21970094605084	0.222578262837207	0.552271654221327	208.821964848427	267.816401136434	210.991371707656	236.739851044948	269.962519083818	272.594988256728
BIRC6	baculoviral IAP repeat containing 6	1.11533270904505	1567.43195897315	0.157474137131626	0.2801746406274	0.562057068330635	0.574077137555834	0.833730589082801	44.404866242007	11.3430484739195	41.9364920776437	45.0613737153959	39.7078930248818	27.5751539355179
BIRC7	baculoviral IAP repeat containing 7	-15.7049574977381	69.8415462318151	-3.97314813352287	1.02701115781544	-3.86865138054991	0.000109438983042616	0.00628532533012887	0.0680534348536506	3.51333359811664	0.307979133985144	0.134111231295821	0.0639418567228371	0.059557567895287
BISPR	BST2 interferon stimulated positive regulator (non-protein coding)	1.44390142797518	133.401706197357	0.529972255919387	0.234520886246878	2.25980834543449	0.0238331482364223	0.171885892915762	2.04160304560952	0	2.07885915439972	2.51458558679665	2.26993591366072	2.62053298739263
BIVM	basic; immunoglobulin-like variable motif containing	-1.2394949138619	264.922429253922	-0.309752351488156	0.165671969064806	-1.86967266241031	0.0615292880390223	0.290577622639708	12.3176717085108	18.3697156701527	13.1661079778649	11.2988712366729	12.7244294878446	12.2390802024815
BIVM-ERCC5	BIVM-ERCC5 readthrough	-1.64970379056871	209.873000892731	-0.722207007355703	1.12100651034793	-0.644248718173414	0.519414163833113	0.79827434289051	11.3989503379865	0	8.57208589591984	3.05103051197993	1.08701156428823	8.24872315349725
BLACAT1	bladder cancer associated transcript 1 (non-protein coding)	-1.23374693386409	97.6461549139809	-0.303046499267639	0.555088065546407	-0.5459430999824	0.585105050480305	0.839789645412002	0.204160304560952	0	0.205319422656763	0.201166846943732	0.0959127850842556	0.148893919738217
BLCAP	bladder cancer associated protein	1.01949709986118	5696.13078662831	0.0278576713605482	0.0315028306782915	0.884291054509741	0.376539115975994	0.698878061819248	394.573815281466	393.694124908957	404.145618572005	416.247734134405	420.066027740678	427.62333748816
BLM	Bloom syndrome; RecQ helicase-like	1.14622769868279	468.383019380691	0.196893664627103	0.131858237296985	1.49322233228129	0.135378998200014	0.434929390552336	25.0436640261434	14.3544772723051	26.5888652340507	26.7887184513403	27.7827367460727	25.4906390591828
BLMH	bleomycin hydrolase	1.17591931273458	2052.12874731425	0.233789071134053	0.119071245253503	1.96343853326061	0.0495952401005329	0.261215579158653	88.8437592014409	50.9935276526644	94.2672799272861	88.3457736161222	95.7529304424485	103.123928810689
BLOC1S1	biogenesis of lysosomal organelles complex-1; subunit 1	-1.26106173798161	1667.08641995428	-0.334638907624564	0.269896204943759	-1.23988000384924	0.215019780974953	0.543528462619395	41.8868891524219	119.754485215804	45.9915506751148	51.4651850097714	54.8301421398328	68.49120307958
BLOC1S1-RDH5	NA	-1.68096422542737	63.723844951022	-0.749289021214342	1.17797897464893	-0.636080131597977	0.524724194726306	0.801788387984968	1.66730915391444	5.42057183709425	1.33457624726896	1.10641765819053	1.79037198823944	2.44186028370677
BLOC1S2	biogenesis of lysosomal organelles complex-1; subunit 2	1.08696689151712	438.042648156516	0.120307997245157	0.10994744072052	1.09423190259584	0.273853282896577	0.609820426435937	11.3308969031328	8.9339054352109	10.9845891121368	10.9300653506094	11.7013597802792	13.2217800727537
BLOC1S3	biogenesis of lysosomal organelles complex-1; subunit 3	1.25321217548755	338.08458580321	0.325630691283605	0.133239099598134	2.44395745892721	0.0145271393955574	0.129623874984805	7.96225187787712	5.42057183709425	6.69854616417688	9.25367495941166	9.78310407859407	7.71270504243966
BLOC1S4	biogenesis of lysosomal organelles complex-1; subunit 4; cappuccino	-1.36201825666822	806.315417858256	-0.445746041549824	0.20796956139583	-2.14332346790611	0.0320871336815826	0.204592992677321	21.0625380872049	46.4763844550859	23.3037544715425	22.8994927437615	21.4205220021504	25.311966355497
BLOC1S5	biogenesis of lysosomal organelles complex-1; subunit 5; muted	1.13579449184944	350.042843278271	0.183701820396479	0.353252121356471	0.520030338929241	0.603042429481364	0.850278979481862	16.5369846694371	16.6632393510675	16.8105277300224	19.7143510004857	19.3104407302968	20.2197943004499
BLOC1S5-TXNDC5	BLOC1S5-TXNDC5 readthrough (NMD candidate)	1.68232116693116	119.020420108132	0.750453152506299	2.10027843422084	0.357311268962632	0.720858794670286	0.9198876198278	0	0	7.75080820529279	0	3.77256954664739	9.55898964719356
BLOC1S6	biogenesis of lysosomal organelles complex-1; subunit 6; pallidin	1.25420195847535	501.176732586033	0.326769677510797	0.111839909597534	2.92176271142123	0.00348056601656468	0.0552905720098457	25.315877765558	15.860191671498	24.6126657909794	26.8557740669882	31.8750155763343	28.736526509476
BLVRA	biliverdin reductase A	1.19270290775291	857.73621183427	0.254234724601342	0.106475780478836	2.38772351287789	0.016953090504748	0.143369744349485	35.7280532981666	37.9440028596598	38.9593604491207	37.9870062645414	49.1712878198617	52.4999960996955
BLVRB	biliverdin reductase B	-1.12949410033639	1789.1762330794	-0.175676735150947	0.196833320316976	-0.892515224902172	0.372116835925797	0.69449111659095	26.098492266375	51.4954324523954	26.3322159557298	31.6502505858138	29.4452250208665	34.9900711384811
BLZF1	basic leucine zipper nuclear factor 1	1.01527165781539	161.177036820372	0.0218658032184941	0.154796230741815	0.141255398233592	0.887668183293929	0.987858135106631	3.60683204724348	2.71028591854713	3.18245105117982	3.38630859021949	3.77256954664739	3.06721474660728
BMF	Bcl2 modifying factor	-1.13188484609252	871.50944721438	-0.178727191012726	0.0868618058374719	-2.05760390645279	0.0396281713616964	0.23044539516936	18.8167747370344	13.2502867128971	18.042444265963	16.6968482963297	14.898452616421	15.6934191404081
BMI1	BMI1 proto-oncogene; polycomb ring finger	1.67985154559974	860.74624906794	0.748333742593058	0.792609737573633	0.944138971701112	0.345098636524883	0.674330461442649	25.0096373087166	0	35.8539041814372	30.4097216963275	40.1554860219417	33.2926804534654
BMP1	bone morphogenetic protein 1	-1.04223253813063	2059.8825606774	-0.0596772010132839	0.117614468384417	-0.507396767022167	0.611876453680964	0.854251231890227	48.6241792029334	28.5081926247179	50.9448817467092	48.6153213447352	39.6759220965204	40.7373764403763
BMP2	bone morphogenetic protein 2	1.12434583580394	131.930619359623	0.169085860165614	0.366503576011731	0.461348459421858	0.644548622932481	0.873984074976941	0.340267174268253	0	0.487633628809811	0.368805886063508	0.607447638866952	0.297787839476435
BMP2K	BMP2 inducible kinase	-1.19681495683324	181.710035932008	-0.259200110096132	0.138566875802076	-1.87057771632496	0.061403635667636	0.290577622639708	5.41024807086522	3.0114287983857	5.33830498907583	4.52625405623397	4.22016254370725	3.99035704898423
BMP4	bone morphogenetic protein 4	1.04091820821336	2430.55313581883	0.0578567110572196	0.095495384193421	0.605858718155778	0.544608574358509	0.816090022193022	7.9282251604503	8.13085775564138	7.77647313312488	8.38195195598883	7.9287902336318	8.99319275218833
BMP5	bone morphogenetic protein 5	1.21892367796362	13.1163572047341	0.28560779546548	0.523109735101627	0.545980654345867	0.585079235342996	0.839789645412002	0.442347326548729	0	0.590293340138192	0.435861501711419	0.575476710505534	0.536018111057583
BMP6	bone morphogenetic protein 6	1.5628534568648	12.3323280747473	0.644182508365709	1.3182397844673	0.48866868983629	0.625076273908223	0.861290637051708	0.0340267174268253	0	0.0256649278320953	0.100583423471866	0.0319709283614185	0
BMP7	bone morphogenetic protein 7	-1.17853230993321	871.980720083529	-0.23699131119007	0.0762681167137891	-3.10734447632194	0.00188776284917999	0.0377443755199786	71.864427205455	61.1320046072296	75.7885318881775	65.3121696410649	59.433955823877	60.5402677655592
BMP8A	bone morphogenetic protein 8a	-1.10699461451573	19.6707169716505	-0.146648203483191	0.664734405373121	-0.220611724468928	0.82539477117456	0.961011523386061	0.102080152280476	0	0.179654494824667	0.167639039119777	0.159854641807093	0.0297787839476435
BMP8B	bone morphogenetic protein 8b	-5.55928832385915	115.094782962229	-2.47490020716547	1.13309873979863	-2.18418759128202	0.028948466364008	0.193306219813152	0.136106869707301	0	0.128324639160477	0.0335278078239553	0	0.0297787839476435
BMPER	BMP binding endothelial regulator	1.34831278149467	19.5115721903316	0.431155211628768	0.832560969165209	0.517866231539869	0.604551604005441	0.850729607075851	3.16448472069475	0	2.7204823502021	2.81633585721225	2.68555798235916	2.7396481231832
BMPR1A	bone morphogenetic protein receptor; type IA	1.01166949897694	688.448515829589	0.0167380547920196	0.106407487149798	0.157301476055498	0.875007257017659	0.98355662309222	33.1420227737278	24.0914303870856	29.7199864295664	33.5278078239553	30.1166145164563	28.647190157633
BMPR1B	bone morphogenetic protein receptor; type IB	1.31112747280724	33.3286510133414	0.390807956686003	0.45926634081029	0.850939687843213	0.394802856875183	0.714459403840364	1.49717556678031	0	1.97619944307134	1.70991819902172	1.75840105987802	1.66761190106804
BMPR2	bone morphogenetic protein receptor; type II (serine/threonine kinase)	-1.07775006919171	832.070185469552	-0.108022655137636	0.115965809877568	-0.931504339526295	0.351592740898329	0.680318719553857	18.2723472582052	15.0571439919285	16.3485590290447	16.9315429510974	17.7758361689487	13.4600103443349
BMS1	BMS1 ribosome biogenesis factor	1.07747347579386	2125.4860702797	0.107652354871993	0.0588713008684531	1.82860499570989	0.0674588037729703	0.304546004894388	69.0061829416017	50.7927657327721	68.0633886107168	68.8996450782282	76.2186932136218	68.6698757832659
BMS1P17	BMS1 ribosome biogenesis factor pseudogene 17	-1.43058007812452	32.6659638887365	-0.516600256192842	0.442118830816624	-1.1684647207599	0.242619361785332	0.576630130882556	1.29301526221936	0	0.975267257619622	0.905250811246793	0.639418567228371	0.327566623424078
BMS1P18	BMS1 ribosome biogenesis factor pseudogene 18	-1.43058007812452	32.6659638887365	-0.516600256192842	0.442118830816624	-1.1684647207599	0.242619361785332	0.576630130882556	1.29301526221936	0	0.975267257619622	0.905250811246793	0.639418567228371	0.327566623424078
BMS1P20	BMS1 ribosome biogenesis factor pseudogene 20	1.02699785309266	157.593580587343	0.0384331657497658	0.11750058927268	0.327089131958097	0.743600471563519	0.931297371486893	8.71083966126728	7.72933391585662	9.11104938039384	8.31489634034092	10.1987261472925	9.02297153613598
BMS1P4	BMS1 ribosome biogenesis factor pseudogene 4	1.0231531267188	50.7927386908083	0.03302207726873	0.333681831876503	0.0989627666661565	0.921167832834406	1	1.80341602362174	0	1.48856581426153	1.47522354425403	1.43869177626383	1.10181500606281
BMS1P5	BMS1 ribosome biogenesis factor pseudogene 5	1.18357843977853	73.7955311368799	0.24315532156007	0.383530441693902	0.633992234061392	0.526085890286309	0.802383334027143	2.34784350245095	0	1.82220987607877	1.74344600684568	2.17402312857646	1.69739068501568
BMS1P6	BMS1 ribosome biogenesis factor pseudogene 6	-2.59147370106832	60.0446942312077	-1.37377275296211	0.413766596350543	-3.32016350541321	0.000899647408419087	0.0240174530039061	1.66730915391444	5.82209567687901	1.616890453422	1.34111231295821	1.31080806281816	0.863584734481661
BNC1	basonuclin 1	1.06838040934548	59.1198933736354	0.0954254269493286	0.558006092434004	0.17101144278387	0.864214768097776	0.980677668741769	0.170133587134127	0	0.205319422656763	0.167639039119777	0.319709283614185	0.059557567895287
BNC2	basonuclin 2	-2.864932548841	93.9026777346903	-1.51850117297935	0.493118242067476	-3.07938551738178	0.00207428074260253	0.0398561859843935	0.646507631109681	3.51333359811664	0.744282907130764	0.469389309535374	0.543505782144115	0.625354462900513
BNIP1	BCL2/adenovirus E1B 19kDa interacting protein 1	-1.02367439635819	407.527513864944	-0.0337569053199487	0.140535501480757	-0.240201977182049	0.810173680977191	0.956385570248561	10.514255684889	16.3620964712289	11.8828615862601	11.7347327383844	12.4047202042304	14.1747011590783
BNIP2	BCL2/adenovirus E1B 19kDa interacting protein 2	1.22326082186584	517.85453371053	0.290732045969909	0.180281346007305	1.61265739583577	0.106818961394736	0.384984670549558	15.8224236034738	6.52476239650234	15.629941049746	13.9810958625894	18.0955454525629	17.3312522575285
BNIP3	BCL2/adenovirus E1B 19kDa interacting protein 3	-1.01660740662723	4855.52291264684	-0.0237626468821286	0.0634541455849849	-0.374485333669855	0.70804326616961	0.91324534141768	56.8246181027983	53.2019087714806	56.3345165914492	49.7217390029257	61.1923568837551	59.2895588397582
BNIP3L	BCL2/adenovirus E1B 19kDa interacting protein 3-like	1.01174251043073	2774.44733519015	0.0168421692895798	0.0556499944798548	0.302644581495451	0.762160735648068	0.939365947923382	88.809732484014	77.5944820384047	94.0876254324614	85.7976602215016	96.4243199380383	93.6840542992864
BOC	BOC cell adhesion associated; oncogene regulated	1.19929329926319	1544.53991284922	0.26218452751489	0.130490881791266	2.00921722587699	0.0445141016639398	0.245406680727466	64.0382821972852	39.9516220585836	64.5986233533839	76.0410681447306	72.1264143833602	62.7736765616325
BOD1	biorientation of chromosomes in cell division 1	1.00524392914046	2616.61571696196	0.00754562345446144	0.0758165809078337	0.0995247129863883	0.920721667180618	1	117.494255274828	136.618486486764	126.502429284398	123.516444023451	125.837574030543	148.685468250584
BOD1L1	biorientation of chromosomes in cell division 1-like 1	-1.12802407960893	1028.06276147085	-0.173797864865781	0.101151208731496	-1.7181985963917	0.0857603974785517	0.34660712698079	28.3442556165455	21.5819063884308	29.360677439917	27.761024878235	26.4079868265317	19.8922276770258
BOK	BCL2-related ovarian killer	-1.02754954133742	2007.76592160725	-0.0392079523681018	0.10889181685474	-0.360063350034875	0.718799759604476	0.918730042458513	12.079484686523	17.7674299104756	12.0111862254206	13.7799290156456	14.0352375506627	12.6559831777485
BOLA1	bolA family member 1	3.20373241907975	249.585075109249	1.67975365655203	0.915282272084872	1.83523018830662	0.0664715899594035	0.302791417482129	0.0340267174268253	0	0.0513298556641906	0.0670556156479106	0.159854641807093	0.148893919738217
BOLA2	bolA family member 2	1.07288625778322	979.110651133778	0.101497136644222	0.21630150307366	0.469239164785915	0.638898693927768	0.870075135575528	17.7619464968028	38.0443838196059	18.5300778947728	22.497159049874	31.4593935076358	29.153429484743
BOLA2B	bolA family member 2B	1.07288625778322	979.110651133778	0.101497136644222	0.21630150307366	0.469239164785915	0.638898693927768	0.870075135575528	17.7619464968028	38.0443838196059	18.5300778947728	22.497159049874	31.4593935076358	29.153429484743
BOLA3	bolA family member 3	-1.10546694801719	513.085526566951	-0.144655891147336	0.188563610164681	-0.76714638111246	0.442994488250479	0.746636244568301	10.9906297288646	20.7788587088613	11.7032070914355	12.1705942400958	11.6374179235563	16.4676675230468
BOLA3-AS1	BOLA3 antisense RNA 1 (head to head)	-1.11740959731355	229.002872888752	-0.16015811661382	0.113785161966995	-1.40754834677193	0.159264851681948	0.469461982448542	7.75809157331617	7.62895295591043	7.95612762794955	6.47086691002337	7.89681930527038	7.23624449927737
BOP1	block of proliferation 1	1.13254348921497	8897.06994724386	0.179566450245134	0.0779899021234877	2.302432050252	0.0213108192691307	0.16199525348737	338.327651374924	382.953362194714	353.508715959281	390.666016764727	431.127968953729	449.36184976994
BORA	bora; aurora kinase A activator	1.45442767765345	224.936164990315	0.540451559288106	0.233532852204215	2.31424210421368	0.0206544455968413	0.159135652340479	13.9169274275715	5.01904799730949	14.808663359119	17.7026825310484	15.9854641807093	18.1055006401672
BPGM	2;3-bisphosphoglycerate mutase	1.15424949844071	234.257884799304	0.206955105489066	0.156345947198424	1.32369984126555	0.185602751205841	0.507299190620875	6.90742363764554	4.61752415752473	7.82780298878907	6.87320060391084	8.76003437102868	8.39761707323546
BPHL	biphenyl hydrolase-like (serine hydrolase)	1.08920718092238	771.186186144839	0.123278398921958	0.0908673861816771	1.35668476999525	0.174881393721838	0.49280470383981	24.7033968518752	27.504383025256	24.2533568013301	25.7158286009737	27.5909111759042	32.161086663455
BPNT1	3'(2'); 5'-bisphosphate nucleotidase 1	1.14911585127806	1453.77666166419	0.200524254588738	0.0864997313802817	2.31820667404349	0.0204380914936762	0.158954219861144	9.42540072723061	9.93771503467279	11.1899085347936	10.6953706958417	12.5006329893146	13.2515588567014
BPTF	bromodomain PHD finger transcription factor	-1.04872081505203	1257.97036158108	-0.0686306623308167	0.181624618219526	-0.377870924126949	0.705526482991198	0.91247626221389	61.1800379334319	30.4154308636955	58.5930302406736	59.243636424929	52.7520317963406	36.6576830395491
BRAF	B-Raf proto-oncogene; serine/threonine kinase	-1.31278522321326	272.020056557214	-0.39263090499646	0.177872546803824	-2.20737214399642	0.0272880708363905	0.187242740763136	4.21931296092634	4.01523839784759	3.8240742469822	3.78864228410695	3.19709283614185	2.50141785160205
BRAP	BRCA1 associated protein	1.04814829190711	767.053506193413	0.0678428436541565	0.0960022607373407	0.706679646219712	0.479765580995155	0.773206149599915	25.8603052443872	15.4586678317132	26.4348756670582	24.4752997114874	25.2890043338821	26.2946662257692
BRAT1	BRCA1-associated ATM activator 1	1.03933161699305	4021.39970626061	0.0556560448665027	0.0700761889891295	0.79422191288308	0.427066253848793	0.734908594362602	143.252480366935	148.06191592063	143.466946581413	151.411580132982	166.216856551015	152.586488947725
BRCA1	breast cancer 1; early onset	-1.20093649182034	554.971398687297	-0.264159860153935	0.108094477965205	-2.44378681618655	0.0145340118772426	0.129623874984805	28.5484159211064	32.0215262228346	26.7685197288754	25.0788002523186	27.6868239609884	22.214972824942
BRCA2	breast cancer 2; early onset	-1.37885544750512	119.187015242986	-0.463471219652073	0.186721137989458	-2.482157213921	0.0130589645302573	0.121011527700889	11.5690839251206	7.42819103601805	11.8828615862601	9.48836961417935	8.18455766052314	5.98553557347634
BRCC3	BRCA1/BRCA2-containing complex; subunit 3	-1.02943853819765	368.059520299919	-0.0418576975909466	0.103327292978035	-0.405098172850077	0.685405349495537	0.900265600631694	12.5558587304985	10.038095994619	13.6024117510105	11.9358995853281	13.0441387714588	12.3879741222197
BRD1	bromodomain containing 1	1.100740214111	1479.72280324842	0.138474018368566	0.153825434200609	0.900202356575034	0.368012572300122	0.691357431235756	88.4694653097458	42.2603841373459	86.0031731653514	82.1766569765145	86.2895356474686	79.3604592204699
BRD2	bromodomain containing 2	-1.08487420823778	6442.01832319043	-0.117527771082258	0.0649289595496583	-1.81009786538118	0.0702806119614703	0.310191028810638	304.096773643538	238.505160832147	286.138280400031	286.796868126114	268.971420304614	239.987219834059
BRD3	bromodomain containing 3	-1.05790397452375	3127.87061460144	-0.0812086806035472	0.0744652664375958	-1.09055784647736	0.275467486542078	0.611032574785553	81.2898279326857	68.9617194830324	74.2743011460838	78.4215425002315	78.7763674825353	64.0839430553288
BRD4	bromodomain containing 4	-1.19126253599994	3120.80383813028	-0.252491396111948	0.0773788886817585	-3.26305275784442	0.00110218999444505	0.0268998462253364	143.116373497227	138.826867605581	143.056307736099	139.073346853767	126.349108884326	106.012470853611
BRD7	bromodomain containing 7	-1.02277360424516	1847.81991887585	-0.0324868330797666	0.10644584751672	-0.305195870366514	0.76021697743863	0.938512505983234	81.3578813675393	109.314865381401	79.9462501969769	86.8370222640443	93.5149654571492	95.0836571448257
BRD8	bromodomain containing 8	1.07663079097318	2180.5636019616	0.106523591243791	0.0653674777292577	1.62961146650014	0.103183639409915	0.378082795584964	63.1195608267609	48.6847655739021	65.6252204666677	65.3792252567128	68.5136994785199	67.3596092895696
BRD9	bromodomain containing 9	-1.24150572728347	2297.51652802655	-0.312090916935135	0.169999246554361	-1.8358370596386	0.066381758644191	0.30247302605531	97.3164118407204	178.376965824379	102.197742627404	102.762730980423	111.322772554459	106.072028421506
BRE	brain and reproductive organ-expressed (TNFRSF1A modulator)	1.24075932572736	1558.68609352999	0.311223298181313	0.1819146004029	1.71082088788928	0.0871141823897734	0.348823673266141	34.4010113185204	13.3506676728432	35.3149406969632	36.780005182879	31.7471318628886	39.337773594837
BREA2	breast cancer estrogen-induced apoptosis 2	-1.31064987727093	19.7300121147858	-0.390282340184365	0.489510746007599	-0.797290648606735	0.425282250101513	0.733800841867129	0.816641218243807	0	0.359308989649334	0.402333693887464	0.447592997059859	0.238230271581148
BRF1	BRF1; RNA polymerase III transcription initiation factor 90 kDa subunit	1.08625732084204	952.901117183742	0.119365900130044	0.108705768722902	1.09806408190089	0.27217650805577	0.608352334817845	52.19698453275	31.6200023830498	51.7918243651684	53.0074641696733	49.5869098885601	52.1426506923237
BRF2	BRF2; RNA polymerase III transcription initiation factor 50 kDa subunit	1.11687629611378	623.515381221787	0.159469403487999	0.0762688452230769	2.09088524969233	0.0365383516558603	0.219917395628497	24.1929960904728	22.6860969478389	25.6392629042632	27.6939692625871	25.1930915487978	31.6250685523974
BRI3	brain protein I3	1.01059385570239	4899.40631775844	0.0152033136706827	0.120284177583868	0.126394958805635	0.89941929244135	0.99288848033429	98.4392935158056	142.039058323859	103.609313658169	108.16070804008	121.105876633053	134.212979252029
BRI3BP	BRI3 binding protein	1.15149204146846	431.019403475947	0.203504439985592	0.137263002252931	1.482587708599	0.138183984782818	0.439550292133285	9.28929385752331	5.32019087714806	7.18617979298669	8.81781345770024	9.39945293825705	8.66562612876425
BRICD5	BRICHOS domain containing 5	-1.03599310726522	78.7719811661786	-0.0510144044266179	0.260676573668854	-0.195699996008936	0.844844987534304	0.970905076309414	1.76938930619492	0.401523839784759	2.1815188657281	1.77697381466963	1.63051734643235	1.54849676527746
BRIP1	BRCA1 interacting protein C-terminal helicase 1	-1.0760306908874	313.899496130872	-0.105719227485245	0.175140032536025	-0.603626857631762	0.546091752456926	0.816946194115558	25.4860113526922	13.4510486327894	26.4092107392261	22.4301034342261	20.781103434922	20.5175821399264
BRIX1	BRX1; biogenesis of ribosomes	1.00935619804652	1250.8894374928	0.0134353860107117	0.0984971257741159	0.136403838235068	0.891502039567101	0.988526008529463	51.2102097273721	60.6300998074987	51.2015310250302	50.6269898141725	56.5565722713494	63.3692522405853
BRK1	BRICK1; SCAR/WAVE actin-nucleating complex subunit	-1.04733246501227	2463.79533786986	-0.0667194838036888	0.0881124063459007	-0.757208735643535	0.448924817450943	0.750315762303045	41.5806486955805	44.7699081360007	42.6807749847745	43.48556674767	35.1680211975604	48.9563208099259
BRMS1	breast cancer metastasis suppressor 1	-1.13123607635682	2086.99660453319	-0.177900035117756	0.193573207126574	-0.919032327657982	0.35807866336327	0.686576902768924	84.9987401322096	173.558679746962	90.6741900307928	103.936204254261	107.901883219788	113.72517589605
BRMS1L	breast cancer metastasis-suppressor 1-like	1.20938547253709	187.465291571193	0.274274154166116	0.157576767771257	1.74057481978726	0.0817581345854094	0.337249616460046	5.27414120115792	6.9262862362871	6.74987601984107	6.67203375696711	8.15258673216172	8.60606856086897
BROX	BRO1 domain and CAAX motif containing	1.02846928183323	761.683077986358	0.0404987043065225	0.120599130373515	0.335812573283833	0.737012208128654	0.927268047765139	11.7051907948279	8.9339054352109	12.5758146377267	13.2770118982863	11.5734760668335	11.4648318198427
BRPF1	bromodomain and PHD finger containing; 1	-1.0348255714986	877.446951360671	-0.0493876099068346	0.0802945883844628	-0.615080180377277	0.538501770307553	0.811453076083818	32.8698090343132	26.7013353456865	32.4661337076006	33.4607522083074	30.1166145164563	29.8978990834341
BRPF3	bromodomain and PHD finger containing; 3	1.10849079474074	1586.01703013651	0.148596789657606	0.299902040424017	0.495484423672183	0.620258214423544	0.858098643824466	47.127003636153	10.3392388744576	45.7605663246259	47.0059865691853	40.4751953055559	30.2552444908058
BRSK1	BR serine/threonine kinase 1	1.09533590235491	491.376704017434	0.131373363295083	0.247409133844317	0.530996415749754	0.595421262936134	0.844994457940523	20.9264312174976	6.42438143655615	21.7381938737847	17.5685712997526	21.2926382887047	17.3312522575285
BRSK2	BR serine/threonine kinase 2	1.01893092242201	478.190406316468	0.0270562485034902	0.124833834287123	0.216738103559807	0.828412451397373	0.961839367999068	31.7129006418012	21.2807635085922	27.5384675638383	31.3820281232222	27.5589402475428	27.1284721763032
BRWD1	bromodomain and WD repeat domain containing 1	1.32317061715306	518.097045146113	0.403999102924248	0.341713836650678	1.18227317595349	0.237097325439528	0.569743544656285	16.7411449739981	2.20838111881618	16.3742239568768	14.986930097308	17.7758361689487	15.8125342761987
BRWD1-IT2	BRWD1 intronic transcript 2 (non-protein coding)	1.00292187907225	13.9663094675984	0.00420923400152583	0.544796388277969	0.00772625166409542	0.993835404416955	1	0.442347326548729	0	0.487633628809811	0.301750270415598	0.671389495589789	0.178672703685861
BRWD3	bromodomain and WD repeat domain containing 3	1.17656867120215	469.063693768159	0.234585526861869	0.503448652058167	0.465957205174452	0.641246132940045	0.871366165109739	7.04353050735284	0	6.67288123634478	6.26970006307964	6.49009845736796	4.04991461687951
BSCL2	Berardinelli-Seip congenital lipodystrophy 2 (seipin)	-2.21465088182332	1177.2604687851	-1.14707928985952	0.495105627051054	-2.31683751342465	0.020512584690645	0.158954219861144	3.40267174268253	22.0838111881618	3.02846148418725	3.58747543716322	3.42088933467178	6.70022638821978
BSDC1	BSD domain containing 1	-1.01228273108669	1894.269897533	-0.0176122917800156	0.0704537156380324	-0.249983859907428	0.802599830377734	0.955269360839055	51.6525570539208	38.1447647795521	49.0713420149662	49.3194053090383	50.8657470230169	44.4001668659364
BSG	basigin (Ok blood group)	1.02079420876467	26053.0695239104	0.0296920494483803	0.0641035270891302	0.463189013095897	0.643228890807655	0.872730883664795	602.409005324515	638.021381417983	603.228463765568	667.471598159302	576.499780213099	721.063474508239
BSN	bassoon presynaptic cytomatrix protein	-1.41515351842785	107.048356968996	-0.500958567729109	0.257933589908327	-1.94219980386097	0.0521129168375405	0.268246363458896	8.23446561729172	8.9339054352109	6.87820065900154	7.77845141515763	5.78673803341675	4.02013583293187
BSPRY	B-box and SPRY domain containing	-1	22.5047192160421	0	1.70130094026489	0	1	1	0	0	0	0	0	0
BST1	bone marrow stromal cell antigen 1	1.25524906131873	32.5995032878373	0.327973646151907	0.420838953319365	0.779332910047933	0.435783633171825	0.742034272860669	0.272213739414602	0	0.513298556641906	0.301750270415598	0.351680211975604	0.655133246848157
BST2	bone marrow stromal cell antigen 2	-1.08836291142492	2622.27070343649	-0.122159699246146	0.165806731601847	-0.736759587900744	0.461268562775049	0.760716470473106	90.2728813333675	156.49391655611	92.7787141130246	96.9959480347027	107.486261151089	123.46283824693
BTAF1	BTAF1 RNA polymerase II; B-TFIID transcription factor-associated; 170kDa	1.1146713445142	932.336924535973	0.156618401147352	0.333586660415501	0.469498393467758	0.638713432910771	0.870075135575528	33.8565838396912	5.72171471693282	31.1572223881637	32.4213901657648	25.9603938294718	22.8105485038949
BTBD1	BTB (POZ) domain containing 1	-1.01444109575109	1381.01930416639	-0.020685096405582	0.0850929538910824	-0.243088240091636	0.807937041075649	0.955533200947765	49.3387402688967	43.2641937368078	50.6882324683883	46.0001523344667	50.0025319572586	51.5768537973185
BTBD10	BTB (POZ) domain containing 10	-1.02312096583731	481.815738110604	-0.032976728168725	0.0995585609321514	-0.331229457918726	0.740471170713665	0.92956066115317	13.440553383596	10.2388579145114	12.5244847820625	12.740566973103	11.8292434937249	12.864434665382
BTBD11	BTB (POZ) domain containing 11	1.07419191064953	431.145593179876	0.103251762232825	0.248108041858165	0.416156451276379	0.677295524063438	0.895642087514315	13.2023663616082	3.41295263817045	12.7554691325514	11.8688439696802	11.7013597802792	9.79721991877471
BTBD16	BTB (POZ) domain containing 16	1.33342871653207	51.8130554957877	0.415140702238299	1.67314043409393	0.248120656090122	0.804041053994234	0.955269360839055	0	0	0	0.0335278078239553	0	0
BTBD19	BTB (POZ) domain containing 19	-4.01215574652385	120.306156402242	-2.00437761053044	0.50155787207104	-3.99630376102749	6.43391682102339e-05	0.00444393752585135	0.748587783390157	3.21219071827807	0.718617979298669	0.536444925183285	0.191825570168511	0.387124191319365
BTBD2	BTB (POZ) domain containing 2	1.0554617759325	8025.1695288658	0.0778743317204311	0.0723489505593477	1.07637126894537	0.28176124647055	0.616141503962588	261.495323425152	198.453157813617	262.24423258835	286.025728546163	250.684049281883	257.378029659483
BTBD3	BTB (POZ) domain containing 3	1.32932148503452	1697.61516407778	0.410690050270132	0.141124029675326	2.91013551140071	0.00361272078991885	0.0564746344457579	44.5749998291411	22.6860969478389	43.5277176032337	48.749432576031	57.4197873371077	48.1225148593919
BTBD6	BTB (POZ) domain containing 6	1.62670804206844	337.244393801942	0.701955342555418	1.11606217016511	0.628957204464306	0.529377073883765	0.804385684040947	7.9282251604503	0	8.11011719494212	7.71139579950972	10.2626680040153	8.60606856086897
BTBD7	BTB (POZ) domain containing 7	1.06340726416583	523.375461265511	0.0886942266586669	0.231411427833389	0.383275050368406	0.701515836339872	0.910543462616066	22.3555533494242	7.32781007607186	19.915983997706	21.4913248151554	18.7029930914298	14.9787283256647
BTBD9	BTB (POZ) domain containing 9	1.10598361527319	320.894957072998	0.145330012752359	0.309244243166456	0.469952201096053	0.638389167906715	0.870075135575528	16.4689312345834	3.11180975833188	15.2193022044325	14.5845964034206	14.7066270462525	10.8394773569422
BTD	biotinidase	1.30933285132714	427.374063817892	0.388831897830575	0.145509637730659	2.6722071740039	0.00753541097537096	0.0879579681010935	3.16448472069475	2.40914303870856	3.79840931915011	5.6997273300724	3.67665676156313	4.07969340082716
BTF3	basic transcription factor 3	-1.02810099126813	18089.7204180052	-0.0399819887004422	0.130304833150763	-0.306834272633486	0.758969519946647	0.938183484825025	448.23394866357	655.48766844862	468.076953801754	477.368927797476	496.828226736444	633.275619430586
BTF3L4	basic transcription factor 3-like 4	-1.18490471385578	1254.54737849953	-0.244771046992754	0.146577216570121	-1.66991195985536	0.094936783711958	0.363125830649704	48.6582059203602	74.4826722800729	49.4049860767835	49.0847106542706	46.3898170524183	56.4010167968368
BTG1	B-cell translocation gene 1; anti-proliferative	-1.17145745436874	2268.25806249328	-0.228304558566527	0.0914161258436307	-2.49742106723104	0.0125100312424488	0.118576224976232	45.4937211996654	58.1205758088439	46.3765245925962	39.2275351540277	44.8871834194316	47.8842845878107
BTG2	BTG family; member 2	-1.0627765986726	1565.90653266771	-0.0878383665215252	0.0562249970707009	-1.56226538190961	0.118225483685083	0.404199162385176	78.3635302339787	69.7647671626019	81.7171302173915	73.3923713266382	71.1033446757948	81.6534255844384
BTG3	BTG family; member 3	-1.09482674087783	421.435727954612	-0.130702577722609	0.17068069360435	-0.76577247820182	0.443811692771048	0.746839217827665	16.8772518437053	26.2998115059017	17.0158471526792	14.8863466738362	20.621248793115	21.2024941707222
BTN1A1	butyrophilin; subfamily 1; member A1	-1	9.18072400569457	0	1.72518032872873	0	1	1	0	0	0	0	0	0
BTN2A1	butyrophilin; subfamily 2; member A1	-1.06116307788965	679.082334905603	-0.0856463844182398	0.0779480564536471	-1.09876228240752	0.271871767977012	0.608168139943874	25.8943319618141	21.8830492682694	24.2533568013301	22.2624643951063	25.4168880473277	23.3167878310048
BTN2A2	butyrophilin; subfamily 2; member A2	-1.06117491777923	388.912680221553	-0.0856624811474258	0.113085272425797	-0.757503424715493	0.44874831489865	0.750234633172217	16.1286640603152	9.93771503467279	16.1175746785559	14.986930097308	13.8434119804942	13.8173557517066
BTN2A3P	butyrophilin; subfamily 2; member A3; pseudogene	-1.06311500005616	36.4914250653441	-0.0882976655773306	0.415627835864753	-0.212444061629364	0.831760613979396	0.963856231613469	1.29301526221936	0	0.615958267970288	0.804667387774927	0.831244137396882	0.506239327109939
BTN3A1	butyrophilin; subfamily 3; member A1	1.06416674953989	428.473575136404	0.0897242315584001	0.363402403158275	0.24690049041674	0.804985236777315	0.955269360839055	0.306240456841428	0	0.513298556641906	0.50291711735933	0.447592997059859	0.268009055528791
BTN3A2	butyrophilin; subfamily 3; member A2	-1.23709406284879	815.563725502508	-0.306955200270787	0.48373771302162	-0.634548830922075	0.525722709663373	0.802141530246402	0.272213739414602	0	0.256649278320953	0.201166846943732	0.127883713445674	0.238230271581148
BTN3A3	butyrophilin; subfamily 3; member A3	1.47601202597472	293.049013203112	0.561704475967019	0.394758086201272	1.42290809384618	0.15476279961035	0.462217997423189	0.272213739414602	0	0.359308989649334	0.335278078239553	0.479563925421278	0.446681759214652
BTNL9	butyrophilin-like 9	-1.22102443844626	114.591003037656	-0.28809207573268	0.181018676854518	-1.59150470403789	0.11149603762603	0.393549386298632	5.20608776630427	3.0114287983857	4.85067136026601	3.62100324498717	3.77256954664739	4.16902975267009
BTRC	beta-transducin repeat containing E3 ubiquitin protein ligase	1.12079642608481	941.871540843918	0.164524260526322	0.210488454225382	0.781630807883439	0.434431575929517	0.741456632958508	26.4387594406433	8.83352447526471	27.3844779968457	26.4199125652768	25.4168880473277	21.6193971459892
BUB1	BUB1 mitotic checkpoint serine/threonine kinase	1.13438838187036	1399.86081344928	0.181914662034351	0.0883842402789265	2.05822510280404	0.0395685299677235	0.230202219430032	55.6336829928594	38.3455266994445	58.0027369005354	63.736362673339	60.5529383165267	57.1157076115802
BUB1B	BUB1 mitotic checkpoint serine/threonine kinase B	1.34475406446239	1276.65829453848	0.427342349418889	0.384326929476458	1.1119240330128	0.266170814475835	0.602728509556126	56.7905913853714	6.72552431639472	58.3620458901848	58.539552460626	53.9988980024359	55.1503078710357
BUB3	BUB3 mitotic checkpoint protein	1.13548771201807	3602.17395467418	0.183312093621628	0.0543410082351695	3.37336570621427	0.000742552582634589	0.0214387011629736	105.755037762573	99.2767693867818	111.924750275768	113.122823598025	128.938754081601	133.260058165705
BUD13	BUD13 homolog	-1.02933418601598	646.943623116455	-0.0417114469889697	0.0648400414233104	-0.643297661034099	0.520030973694191	0.798508043928237	21.4028052614731	19.574287189507	19.7619944307134	21.5248526229793	20.0777430109708	19.4753247017588
BUD31	BUD31 homolog	1.01196859111992	2880.8174245423	0.0171645132153004	0.122117674000349	0.140557158132994	0.888219794998558	0.987858135106631	113.411049183609	152.177535278424	115.004541615619	108.462458310495	143.869177626383	150.472195287443
BVES	blood vessel epicardial substance	-1.22037231412427	810.512330162989	-0.28732135581855	0.102642689859556	-2.79923836964607	0.00512233082169765	0.0700200740657345	74.4164310124669	60.0278140478215	69.8599335589634	64.8763081393535	54.3186072860501	55.4183169265645
BVES-AS1	BVES antisense RNA 1	-1.2433785330939	31.6613688697557	-0.314265576101301	0.312494162329863	-1.0056686299617	0.314574998157361	0.646679086942345	2.14368319788999	3.31257167822426	1.82220987607877	2.31341873985292	1.79037198823944	1.72716946896332
BYSL	bystin-like	1.11175963867667	1756.94399279355	0.152844912547079	0.0813892182602205	1.87795037001581	0.0603879547983439	0.288138388095933	93.2332057495013	72.8765769209338	96.2434793703574	101.321035243993	92.5558376063066	111.164200476553
BZW1	basic leucine zipper and W2 domains 1	1.24372206573021	4628.03565082095	0.314664122773817	0.0854818961504485	3.68106156910706	0.000232264905317345	0.0101245423918076	159.755438318945	110.720198820647	162.458993177163	168.812512393615	198.923116264746	193.949219851002
BZW2	basic leucine zipper and W2 domains 2	-1.02354542385304	5605.74729257927	-0.0335751290475541	0.0512161799064707	-0.655557074129071	0.512109152475782	0.794121194903351	262.618205100238	286.286497766533	267.454212938265	262.254512798978	283.486221780698	283.910926156833
C10orf10	chromosome 10 open reading frame 10	1.03143383739024	1126.32952264214	0.0446512807199005	0.353684169892438	0.126246195110965	0.899537045452805	0.992948559254754	4.69568700490189	0	3.61875482432544	2.98397489633202	3.38891840631036	3.03743596265964
C10orf105	chromosome 10 open reading frame 105	-1.72207482705745	13.9404953552626	-0.784147831630987	0.770825677645154	-1.01728296600929	0.30901883753964	0.641820950295936	1.22496182736571	3.71409551800902	1.00093218545172	1.50875135207799	1.2148952777339	0.863584734481661
C10orf11	chromosome 10 open reading frame 11	1.30476142964219	22.1345294874384	0.383786039947228	0.783886539496721	0.489593864175332	0.624421319182938	0.861215857096172	0.204160304560952	0	0.102659711328381	0.0335278078239553	0.0959127850842556	0.357345407371722
C10orf12	chromosome 10 open reading frame 12	-1.22108718389607	101.524519030313	-0.288166210386046	0.234663671966542	-1.22799668125509	0.219448213812172	0.549379193250881	2.34784350245095	2.50952399865475	1.79654494824667	2.07872408508523	2.11008127185362	1.28048770974867
C10orf126	chromosome 10 open reading frame 126	-1	13.0155729561622	0	1.71172018910782	0	1	1	0	0	0	0	0	0
C10orf2	chromosome 10 open reading frame 2	1.06232522982186	1505.68233388971	0.0872255134303183	0.0543864099133855	1.60381083379527	0.108755755823248	0.389158033358248	26.4047327232164	24.1918113470318	27.7694519143271	27.6269136469392	29.6690215193964	29.8978990834341
C10orf25	chromosome 10 open reading frame 25	1.14739239563821	169.518380693831	0.198358861649323	0.27997895331025	0.708477759860462	0.478648618539653	0.772999289873779	5.58038165799935	1.20457151935428	6.21091253536707	5.06269898141725	5.30717410799548	5.80686286979048
C10orf32	NA	-1.05378094936047	262.412497884311	-0.0755750034882781	0.179922470982291	-0.420042049643242	0.674454735637616	0.893819271410885	5.5123282231457	9.8373340747266	7.03219022599412	5.76678294572031	7.48119723657194	8.09982923375903
C10orf32-ASMT	NA	-4.28056272662044	69.8410833594894	-2.09780046707959	1.09565899991972	-1.91464722804567	0.0555375078075759	0.275299584228575	4.04917937379221	24.6937161467627	4.85067136026601	5.3979770596568	3.00526726597334	0
C10orf35	chromosome 10 open reading frame 35	-1	38.0690408548975	0	1.67629852504535	0	1	1	0	0	0	0	0	0
C10orf54	chromosome 10 open reading frame 54	-1.64864542870942	494.353608605751	-0.721281154235392	0.644689390997711	-1.11880413158211	0.263223708718916	0.599373703101006	0.204160304560952	0	0.153989566992572	0	0.0959127850842556	0.178672703685861
C10orf55	chromosome 10 open reading frame 55	-2.0986275667892	26.2461900555551	-1.0694461612846	0.602287233403876	-1.77564142484066	0.0757920376228428	0.325128141693174	0.544427478829205	4.01523839784759	0.718617979298669	0.704083964303061	0.927156922481137	0.893363518429305
C10orf71	chromosome 10 open reading frame 71	1.14898001362547	501.983364676506	0.200353702688808	0.62829823213165	0.318883123399951	0.74981514234452	0.932969733895701	7.75809157331617	0.501904799730949	8.11011719494212	8.68370222640442	6.58601124245222	4.07969340082716
C10orf71-AS1	C10orf71 antisense RNA 1	-3.2635452568058	36.803997452709	-1.70644004583376	0.723859576832756	-2.3574186215789	0.0184024883099354	0.149421343454934	0.272213739414602	0	0.205319422656763	0	0.0959127850842556	0.0893363518429305
C10orf76	chromosome 10 open reading frame 76	1.0775199029779	963.665795421443	0.107714517724883	0.189926643317315	0.567137479205175	0.570620781009042	0.831715462065704	23.2402480025217	8.03047679569519	21.6355341624564	21.8601307012189	19.8219755840795	18.373509695696
C10orf88	chromosome 10 open reading frame 88	1.13378758191483	237.550546360156	0.181150372887012	0.143051186976017	1.26633253953623	0.205394051857232	0.532205146103048	9.66358774921839	4.41676223763235	9.23937401955431	9.25367495941166	9.4953657233413	10.1545653261464
C10orf90	chromosome 10 open reading frame 90	-2.02491251623466	19.3558059264725	-1.01785957954255	0.531808459569979	-1.91395898509322	0.0556253966104887	0.275417615142661	0.986774805377934	4.01523839784759	1.18058668027638	1.50875135207799	0.767302280674045	0.804027166586374
C10orf91	chromosome 10 open reading frame 91	-7.99230175272524	53.8770303474313	-2.99861105371867	1.30761363203863	-2.29319347875236	0.0218368684303279	0.163647223967882	0.0340267174268253	0	0.153989566992572	0.0335278078239553	0	0
C10orf95	chromosome 10 open reading frame 95	1.10711616959809	28.8990295352649	0.146806611920522	0.528092248896218	0.277994256169006	0.781016767955486	0.949439527490604	0.204160304560952	0	0.359308989649334	0.301750270415598	0.319709283614185	0.208451487633504
C11orf1	chromosome 11 open reading frame 1	-2.35967388812158	498.051147100103	-1.23858748988418	0.379585292799611	-3.26300179005631	0.00110238823560312	0.0268998462253364	6.43104959366998	28.4078116647717	6.95519544249783	6.06853321613591	4.60381368404427	8.04027166586374
C11orf24	chromosome 11 open reading frame 24	1.03661928054188	1566.19056958524	0.051886132409885	0.0618703210586843	0.838627172480173	0.401678557661868	0.716841712220435	69.6186638552846	70.7685767620638	70.8352008165831	81.8749067060989	70.815606320542	74.3576235172658
C11orf30	chromosome 11 open reading frame 30	-1.05680560456399	614.622545006386	-0.0797100227715972	0.178674520087823	-0.446118577693214	0.65551159392523	0.882243170073718	33.2100762085815	16.5628583911213	34.1343540166868	34.4330586352021	23.8822834859796	24.6568331086488
C11orf31	chromosome 11 open reading frame 31	-1.06966964689895	4526.27264865918	-0.097165308431451	0.218284487318591	-0.445131532822286	0.656224702202362	0.882565371918925	124.197518607912	276.148020811968	136.101112293601	141.353237785796	186.134744920179	203.657103417934
C11orf45	chromosome 11 open reading frame 45	-1.30690600200075	49.8068195762642	-0.386155380365109	0.232250634909016	-1.66266662959343	0.096379185576795	0.364665843233784	3.77696563437761	2.60990495860094	2.56649278320953	2.8498636650362	2.36584869874497	1.96539974054447
C11orf49	chromosome 11 open reading frame 49	1.0730190740499	1114.0238118775	0.101675721753907	0.0659530841793709	1.541637104906	0.123161803585531	0.412530211155211	33.5843701002766	28.3074307048255	33.8263748827016	35.8076987559843	34.2728352034407	37.8786131814025
C11orf52	chromosome 11 open reading frame 52	1.56656852134199	79.9854604190002	0.647607874233896	0.47843849709423	1.35358646548534	0.175868347313982	0.494253417733631	0.272213739414602	0	0.307979133985144	0.301750270415598	0.127883713445674	0.744469598691087
C11orf54	chromosome 11 open reading frame 54	-1.51376624673151	543.375511066352	-0.598142443951441	0.24973823376166	-2.39507757759784	0.0166168490694513	0.141648630505399	12.9301526221936	33.2260977421888	14.0387155241561	12.3717610870395	15.3460456134809	13.7577981838113
C11orf57	chromosome 11 open reading frame 57	-1.01483731312678	885.251332431648	-0.021248469915877	0.0726979092447629	-0.292284470579981	0.770069131345708	0.9431173831571	20.7222709129366	21.9834302282156	21.6355341624564	20.9548798899721	23.8503125576182	20.3389094362405
C11orf58	chromosome 11 open reading frame 58	1.21746296424153	2941.58422871409	0.283877885557911	0.06853801287393	4.14190423174481	3.44434168278096e-05	0.00301697392426384	120.488606408388	95.3619119488803	125.706816521603	129.517921623939	147.929485528284	157.619103434877
C11orf63	chromosome 11 open reading frame 63	-1	41.3867381403731	0	1.67603930198903	0	1	1	0	0	0	0	0	0
C11orf68	chromosome 11 open reading frame 68	-1.11837811601448	1779.15359874986	-0.161408036009932	0.135599540029897	-1.19032878706185	0.233917190530838	0.566404672631353	57.4370990164811	85.3238159542614	58.9523392303229	64.7086691002337	55.1178804950855	68.2529728079989
C11orf70	chromosome 11 open reading frame 70	1.33342870163625	13.6582276084374	0.415140686121864	1.69618448091106	0.244749725512689	0.806650223289489	0.955269360839055	0	0	0	0	0.0319709283614185	0
C11orf71	chromosome 11 open reading frame 71	1.02970094674071	233.55074595781	0.0422254002245737	0.171667922853284	0.245971405273317	0.80570436786504	0.955269360839055	3.0964312858411	3.81447647795521	3.07979133985144	3.41983639804344	2.78147076744341	4.04991461687951
C11orf73	chromosome 11 open reading frame 73	-1.02337575290173	1101.66441193853	-0.0333359567302405	0.148406934906873	-0.224625330016817	0.822270757898918	0.960043406844843	49.6449807257381	80.7062917967366	53.9476783030644	57.8689963041469	56.2368629877352	73.9704993259464
C11orf74	chromosome 11 open reading frame 74	-1.23527064373872	225.712277237361	-0.304827166184624	0.260047752302929	-1.17219688878346	0.241118017240303	0.574759308027482	10.3100953803281	24.1918113470318	11.9085265140922	10.6953706958417	13.5556736252415	14.8298344059265
C11orf80	chromosome 11 open reading frame 80	-1.12008903177955	518.246929807727	-0.163613411391682	0.148556979755643	-1.10135122335419	0.270743825487334	0.606676138115964	29.4331105742039	41.1561935779378	27.5128026360062	29.8397489633202	27.3351437490128	33.5904682929418
C11orf84	chromosome 11 open reading frame 84	1.03257714723733	3085.86119499275	0.0462495741665771	0.06967941487155	0.663748027331107	0.506851594784704	0.791526509425237	202.25480838505	213.811444685384	203.882186698165	219.20480755302	231.46952133667	216.074856324101
C11orf95	chromosome 11 open reading frame 95	-1.02319669431921	1395.21982185312	-0.0330835083695294	0.0672478422490663	-0.491963864758631	0.622744888861648	0.859887020031861	82.4127096077709	64.5449572454001	82.666732547179	79.5614879662459	81.4619254648944	74.2980659493705
C11orf96	chromosome 11 open reading frame 96	-1.23432255172876	159.714214005926	-0.303719447139418	0.248711901644901	-1.22116973546788	0.222021760541742	0.551920243600125	15.7203434511933	25.2960019064398	18.1707689051235	14.9534022894841	17.3602141002503	17.6885976649002
C11orf98	chromosome 11 open reading frame 98	-1.20414561147051	2189.29886275742	-0.268009860739099	0.2366681506359	-1.13242893063129	0.257454147589923	0.593853465789681	56.8246181027983	137.722677046172	63.8800053740852	62.9652230933881	77.689355918247	86.447809800009
C12orf10	chromosome 12 open reading frame 10	-1.09824138524112	2773.55121717691	-0.13519518277358	0.129763045850514	-1.04186197146855	0.297475677404214	0.630468255763542	75.573339404979	113.330103779248	74.9159243418862	78.6897649628231	83.0285009546039	89.1874579231922
C12orf29	chromosome 12 open reading frame 29	-1.08910135269185	349.245004826169	-0.123138218721458	0.194864994100606	-0.631915543834844	0.527442065799975	0.803301040011112	9.83372133635251	17.0647631908523	8.05878733927793	10.1924535784824	10.9020865712437	11.524389387738
C12orf4	chromosome 12 open reading frame 4	1.06786748420375	374.417352116968	0.094732628538829	0.0853913408407902	1.10939385195339	0.26726031344752	0.603260328909741	16.5369846694371	17.1651441507985	18.1451039772914	18.5073499188233	20.4933650796693	18.3139521278007
C12orf43	chromosome 12 open reading frame 43	1.08478356908536	844.739132435833	0.117407231652358	0.0666807257438778	1.76073715969021	0.0782829001981561	0.330290325885424	29.8754579007526	23.4891446274084	29.0526983059319	30.3426660806796	31.8750155763343	32.2802017992455
C12orf45	chromosome 12 open reading frame 45	-1.32284844501841	281.846361601261	-0.403647785619007	0.270727211266525	-1.49097604090349	0.135967785367387	0.435513566246224	4.59360685262142	12.9491438330585	5.38963484474002	5.49856048312867	5.05140668110413	7.08735057953915
C12orf49	chromosome 12 open reading frame 49	-1.15016270810038	1722.44807633381	-0.201837966878425	0.0817406150895694	-2.46924942584853	0.0135396806577533	0.124000381444459	67.5090073748214	76.5906724389428	62.4171044876558	61.9258610508454	63.9418567228371	59.8255769508158
C12orf57	chromosome 12 open reading frame 57	-1.0718408109982	4142.88963211866	-0.100090653708778	0.221805717138494	-0.451253714286734	0.651806700161673	0.879777660123215	96.3636637527693	217.324778283501	107.17673862683	115.20154768311	136.451922246534	164.051320767568
C12orf60	chromosome 12 open reading frame 60	1.28194253757919	21.8845765121512	0.358331595336132	0.461020957192755	0.777256629542575	0.437007377495711	0.742666233660877	0.816641218243807	0	0.590293340138192	0.737611772127017	0.511534853782696	0.923142302376948
C12orf65	chromosome 12 open reading frame 65	-1.15923131020765	806.425486769805	-0.213168466942678	0.159038174443088	-1.34036037378536	0.180128212054338	0.499156987769523	22.6958205236925	36.1371455806283	23.7400582446882	22.3630478185782	21.3565801454276	30.0170142192246
C12orf66	chromosome 12 open reading frame 66	1.37149314939738	173.387867877566	0.455747415948411	0.447632501048264	1.01812852034011	0.30861688316605	0.641693818743093	10.1059350757671	0.501904799730949	9.8809972153567	10.1253979628345	10.3585807890996	8.6954049127119
C12orf73	chromosome 12 open reading frame 73	1.20783733557562	242.718139108655	0.272426174066964	0.152987082632637	1.78071356992363	0.0749592551599299	0.322703504023213	8.71083966126728	5.21980991720187	10.3173009885023	8.28136853251696	11.4775632817493	11.8519560111621
C12orf75	chromosome 12 open reading frame 75	1.46737159573464	976.968285218135	0.553234263947376	0.220612665842099	2.50771759561324	0.0121513739435927	0.116669560356148	7.99627859530395	2.0076191989238	7.26317457648297	8.5495909951086	8.05667394707747	10.9585924927328
C12orf76	chromosome 12 open reading frame 76	-1.00738167389486	199.401773635036	-0.0106103911003153	0.141162729380479	-0.0751642529645116	0.940084025869381	1	6.09078241940173	7.82971487580281	6.5958864528485	5.96794979266404	6.9057205260664	7.65314747454438
C14orf1	chromosome 14 open reading frame 1	-1.11166202714552	796.723235108242	-0.152718239613933	0.112392792188674	-1.35879033379262	0.174213037217211	0.49136287291395	34.094770861679	39.3493362989064	34.724647356825	34.0642527491386	28.9017192387224	37.8190556135072
C14orf105	chromosome 14 open reading frame 105	-2.83733804470157	9.41856941638902	-1.50453804569899	1.69355985442685	-0.888387878211822	0.374332143536864	0.696752454912591	0.0340267174268253	0	0	0	0	0
C14orf119	chromosome 14 open reading frame 119	1.03110218534488	1179.12304996918	0.0441873152327572	0.0816595393309815	0.541116391235782	0.588427361023806	0.841630413564336	23.0360876979607	27.504383025256	22.7904559149006	25.6823007931498	23.1149812053056	27.9622781268372
C14orf132	chromosome 14 open reading frame 132	-1.20990021398569	152.575251671505	-0.274888066735916	0.195101659911408	-1.40894786267189	0.158850585368826	0.469461982448542	17.8980533665101	9.93771503467279	17.4008210701606	14.0481514782373	13.52370269688	11.7030620914239
C14orf142	chromosome 14 open reading frame 142	1.00877640155614	146.865388997979	0.0126064320117805	0.146302566742736	0.0861668547069865	0.931333778793437	1	3.53877861238983	4.81828607741711	4.18338323663154	3.48689201369135	4.28410440043008	4.82416299951824
C14orf159	chromosome 14 open reading frame 159	-1.26338716732884	521.635398919734	-0.33729682344061	0.144980952844941	-2.32649059632926	0.0199923935533954	0.156535793006402	11.3308969031328	16.7636203110137	10.1633114215097	11.2988712366729	9.81507500695549	9.3803169435077
C14orf166	chromosome 14 open reading frame 166	1.16664490840093	1758.31788460876	0.222365514906627	0.0722968804862617	3.07572765810943	0.00209989552063252	0.0400538465547412	43.3840647192023	39.8512410986374	44.70830428351	49.1182384620945	47.8604797570435	58.7535407287006
C14orf169	chromosome 14 open reading frame 169	1.00678883980125	454.616021529587	0.00976112950523031	0.140805747182782	0.069323374226758	0.9447322205491	1	2.85824426385333	3.71409551800902	3.95239888614268	3.88922570757882	3.83651140337022	3.15655109845021
C14orf2	chromosome 14 open reading frame 2	-1.36016732522697	1374.75142872475	-0.443784140024377	0.312203385771256	-1.42145844744146	0.155183525301396	0.462680990379805	43.9625189154583	151.4748685588	49.6103054994402	53.3762700557368	64.2295950780898	74.6256325727946
C14orf28	chromosome 14 open reading frame 28	1.12941341153046	57.6781701841848	0.175573668212969	0.240083605216929	0.731302198058581	0.464594588195426	0.76312347749911	1.59925571906079	2.20838111881618	1.56556059775781	1.64286258337381	1.79037198823944	2.50141785160205
C14orf37	chromosome 14 open reading frame 37	1.31187803844562	9.25017820085125	0.391633602952666	1.15333539681412	0.339566100229373	0.734183310797874	0.926608720115904	1.12288167508524	0	1.59122552558991	1.5758069677259	1.11898249264965	1.01247865421988
C14orf79	chromosome 14 open reading frame 79	-1.27270959832784	222.011065169427	-0.347903268534584	0.198108231303063	-1.75612727571308	0.0790666787614726	0.331008574133821	7.11158394220649	12.9491438330585	6.69854616417688	6.6049781413192	7.48119723657194	7.08735057953915
C14orf80	chromosome 14 open reading frame 80	1.01004501186681	605.140778693188	0.0144195869870109	0.172542839138815	0.0835710543478998	0.933397481689401	1	27.2213739414602	46.1752415752473	28.7447191719468	31.3485003153982	37.3100733977754	38.6826403479889
C14orf93	chromosome 14 open reading frame 93	-1.09276087234753	472.744163487583	-0.127977732187948	0.0998426609928383	-1.28179408396504	0.199914890071095	0.524926951762513	11.4670037728401	6.9262862362871	11.574882452275	10.1589257706585	9.6552203651484	10.1843441100941
C15orf27	chromosome 15 open reading frame 27	-1.54011787096234	14.794222068826	-0.623040769975573	0.487545459685142	-1.27791318245058	0.201280039456177	0.526614800898549	1.22496182736571	1.80685727903142	1.33457624726896	1.07288985036657	0.991098779203974	0.833805950534018
C15orf38-AP3S2	C15orf38-AP3S2 readthrough	-1.20429102506227	1358.24558179961	-0.268184071232977	0.118484184916515	-2.26345880188096	0.0236074214825745	0.170676174196839	41.5125952607269	61.2323855671758	43.2197384692485	43.3849833241982	42.5852765774095	39.4866675145753
C15orf39	chromosome 15 open reading frame 39	-1.03338263572932	1190.36342081885	-0.0473745469964941	0.0913793034431549	-0.518438477986044	0.604152374100204	0.85062006766497	38.1439502354712	40.1523839784759	39.2160097274416	42.2115100503597	38.9725616725692	36.6874618234968
C15orf40	chromosome 15 open reading frame 40	-1.19954896623579	318.396195741598	-0.262492050423074	0.154205775622872	-1.70221931936602	0.0887142624782308	0.35160538963503	10.514255684889	15.6594297516056	9.95799199885298	8.98545249682002	9.91098779203974	11.5541681716857
C15orf41	chromosome 15 open reading frame 41	1.33113786775039	190.179500864145	0.412660000866034	0.327603877507611	1.25963100316615	0.207802505965133	0.534681582178448	2.5520038070119	0	3.3107756903403	3.62100324498717	2.81344169580483	2.47163906765441
C15orf52	chromosome 15 open reading frame 52	-1.36399373250673	847.508365815688	-0.44783701525488	0.161142616811118	-2.77913455867363	0.00545039423461316	0.0727910827976999	3.3686450252557	1.80685727903142	3.41343540166868	2.24636312420501	2.71752891072058	2.11429366028269
C15orf57	chromosome 15 open reading frame 57	-1.04526110402342	350.783840970772	-0.063863369509232	0.111822712575322	-0.571112683983716	0.567923261133281	0.830754954615941	9.39137400980378	10.7407627142423	10.4199606998307	9.62248084547517	8.72806344266726	11.5541681716857
C15orf59	chromosome 15 open reading frame 59	1.11043684889497	137.016266765455	0.151127348421432	0.179252340704275	0.843098326234733	0.399173454771558	0.716841712220435	3.02837785098745	1.40533343924666	3.18245105117982	3.08455831980389	3.29300562122611	3.18632988239785
C15orf61	chromosome 15 open reading frame 61	-1.57648396909348	286.618071176941	-0.656710499658461	0.282587931303279	-2.3239155919708	0.0201300184241554	0.157258873379338	10.1059350757671	26.7013353456865	10.0863166380135	10.0918701550105	8.50426694413733	12.447531690115
C15orf62	chromosome 15 open reading frame 62	1.14007911187817	104.002560644762	0.189133938735839	0.342909377295245	0.55155662474927	0.581252161131855	0.837560431649139	0.680534348536506	0	1.616890453422	1.37464012078217	1.02306970756539	0.893363518429305
C15orf65	chromosome 15 open reading frame 65	-1.3346347131608	15.5829081326241	-0.416444933205778	0.63305950756709	-0.657829048024596	0.510647986620699	0.793475318060284	0.340267174268253	0	0.205319422656763	0.201166846943732	0.191825570168511	0.119115135790574
C16orf13	chromosome 16 open reading frame 13	-1.17875767570888	2531.6782109422	-0.237267165319108	0.224545270650331	-1.05665625747508	0.290668495285	0.624763425648637	44.7111066988484	99.6782932265665	43.9640213763793	51.9345743193068	52.8479445814248	63.8159339998
C16orf45	chromosome 16 open reading frame 45	-1.24984014861707	2680.51613844713	-0.321743589651793	0.0655530200044561	-4.90814289913602	9.19428547991968e-07	0.000257423575070823	37.4293891695078	35.7356217408436	38.240742469822	33.024890706596	28.5820099551082	31.0890504413398
C16orf46	chromosome 16 open reading frame 46	-1.06415771921357	49.963884765661	-0.0897119890576113	0.279571325553334	-0.320891239042672	0.748292813368396	0.932566538791456	1.12288167508524	0	1.00093218545172	0.804667387774927	1.05504063592681	0.714690814743444
C16orf52	chromosome 16 open reading frame 52	1.05039263680449	189.692923510987	0.070928708164764	0.144988156812026	0.489203461333202	0.624697659254759	0.861290637051708	5.03595417917014	5.72171471693282	5.33830498907583	5.29739363618494	6.45812752900654	5.4792962463664
C16orf58	chromosome 16 open reading frame 58	1.00306354467157	4007.30423823649	0.00441300443328605	0.070636272497421	0.0624750468457572	0.950184532845258	1	96.0574232959278	70.5678148421715	92.1370909172222	94.5819458713779	85.8099717220473	91.629318206899
C16orf59	chromosome 16 open reading frame 59	1.00475669203173	752.825783311698	0.00684618628328943	0.0950379444597889	0.0720363463478115	0.942572982771988	1	37.1912021475201	43.866479496485	39.9089627789082	43.0832330537826	37.9494919650038	44.6086183535699
C16orf62	chromosome 16 open reading frame 62	-1.34230312422825	701.915382541787	-0.424710503459823	0.346727420509213	-1.22491178469843	0.220608459729345	0.549932229827578	0.918721370524283	0	0.282314206153048	0.469389309535374	0.479563925421278	0.178672703685861
C16orf70	chromosome 16 open reading frame 70	1.04210961414931	543.020254292809	0.0595070352674531	0.0989936117999886	0.601119952948922	0.547760094623708	0.81809600300946	24.6693701344483	15.1575249518747	21.9948431521057	23.3353542454729	21.6123475723189	23.6443544544289
C16orf72	chromosome 16 open reading frame 72	1.06024483117114	915.905063851744	0.0843974496290468	0.0673159387913732	1.25375135732138	0.209932394505993	0.537099823867945	22.6277670888388	24.3925732669241	23.7657231725203	23.5029932845927	27.3031728206514	26.0862147381357
C16orf74	chromosome 16 open reading frame 74	-1.74258280048037	192.331654102536	-0.801227208750423	0.383527566066669	-2.08909940155682	0.0366987762256025	0.220165418306283	4.72971372232872	20.076191989238	4.87633628809811	5.19681021271307	6.10644731703094	6.55133246848157
C16orf86	chromosome 16 open reading frame 86	-1.14753465145454	152.065556378875	-0.198537718542645	0.214337967702929	-0.926283479639114	0.354298679017898	0.683014578344209	1.36106869707301	2.71028591854713	1.97619944307134	1.97814066161336	1.31080806281816	1.75694825291097
[truncated: 14,189 more rows]
